# Supplementary material for: Transcriptional re-programming of insulin B-chain epitope-specific T-follicular helper cells into anti-diabetogenic T-regulatory type-1 cells
Source: Front Immunol. 2023 Apr 19;14:1177722. doi: 10.3389/fimmu.2023.1177722 (PMC10154693; doi:10.3389/fimmu.2023.1177722)
Supplement: Supplementary file 2 [file DataSheet_1.xlsx]

## Sheet: 12-20
Cell	Clonal group	TCRA sequence		TCRB sequence
		V-J elements	Alignment	V-J elements	Alignment
H73J2BBXY_3_IDT-DUI-NXT-100	Unique	TRAV14D-1_GCAGCTCGAACCT_TRAJ6	CAGCAGCAGGTGAGACAAAGTCCCCAATCTCTGACAGTCTGGGAAGGAGGAACCACAGTTCTGACCTGCAGTTATGAGGACAGCACTTTTAACTACTTCCCATGGTACCAACAGTTCCCTGGGGAAGGCCCTGCACTTCTGATATCCATACTTTCAGTGTCCGATAAAAAGGAAGATGGACGATTCACAATCTTCTTCAATAAAAGGGAGAAAAAGCTCTCCTTGCACATCATAGACTCTCAGCCTGGAGACTCAGCCACCTACTTCTGTGCAGCTCGAACCTCAGGAGGAAACTACAAACCTACGTTTGGGAAAGGGACCAGCCTCGTGGTTCATCCAT	TRBV1_TGCAGGATGGGGGGGTCAAGA_TRBJ2-5	GTGACTTTGCTGGAGCAAAACCCAAGGTGGCGTCTGGTACCACGTGGTCAAGCTGTGAACCTACGCTGCATCTTGAAGAATTCCCAGTATCCCTGGATGAGCTGGTATCAGCAGGATCTCCAAAAGCAACTACAGTGGCTGTTCACTCTGCGGAGTCCTGGGGACAAAGAGGTCAAATCTCTTCCCGGTGCTGATTACCTGGCCACACGGGTCACTGATACGGAGCTGAGGCTGCAAGTGGCCAACATGAGCCAGGGCAGAACCTTGTACTGCACCTGCAGTGCAGGATGGGGGGGTCAAGACACCCAGTACTTTGGGCCAGGCACTCGGCTCCTCGTGTTAG
H73J2BBXY_3_IDT-DUI-NXT-101	Unique	TRAV8D-2_CAGATTATAACA_TRAJ27	AGCCAATGGGGAGAAGAGAATCTTCAGGCTCTGAGCATCCAGGAGGGTGAAGATGTCACCGTGAACTGCAGCTACAAGACTTACACAGCTGCTGTACACTGGTACAGGCAAGACTCAGGCAGAGGCCCTGCCCTGATAATCTTAATACGTTCAAATGAGCGAGAGAAGCGCAGTGGAGGACTAAGAGCCACCCTTGACACCTCCAGCCAGAGAAGCTCCCTGTCCATCACTGCTGCTCAGTGTGAAGACACTGCTGTGTACTTCTGTGCTACAGATTATAACACCAATACAGGCAAATTAACCTTTGGGGATGGGACCGTGCTCACAGTGAAGCCAA	TRBV13-3_AGTGACAGGGGGGGAAAAGAC_TRBJ2-5	GAGGCTGCAGTCACCCAAAGTCCAAGAAGCAAGGTGGCAGTAACAGGAGGAAAGGTGACATTGAGCTGTCACCAGACTAATAACCATGACTATATGTACTGGTATCGGCAGGACACGGGGCATGGGCTGAGGCTGATCCATTACTCATATGTCGCTGACAGCACGGAGAAAGGAGATATCCCTGATGGGTACAAGGCCTCCAGACCAAGCCAAGAGAATTTCTCTCTCATTCTGGAGTTGGCTTCCCTTTCTCAGACAGCTGTATATTTCTGTGCCAGCAGTGACAGGGGGGGAAAAGACACCCAGTACTTTGGGCCAGGCACTCGGCTCCTCGTGTTAG
H73J2BBXY_3_IDT-DUI-NXT-102	Unique			TRBV13-2_CGGTGGGACAGGCTATG_TRBJ2-7	AGGTGGCAGTAACAGGAGGAAAGGTGACATTGAGCTGTAATCAGACTAATAACCACAACAACATGTACTGGTATCGGCAGGACACGGGGCATGGGCTGAGGCTGATCCATTATTCATATGGTGCTGGCAGCACTGAGAAAGGAGATATCCCTGATGGATACAAGGCCTCCAGACCAAGCCAAGAGAACTTCTCCCTCATTCTGGAGTTGGCTACCCCCTCTCAGACATCAGTGTACTTCTGTGCCAGCGGTGGGACAGGCTATGAACAGTACTTCGGTCCCGGCACCAGGCTCACGGTTTTAG
H73J2BBXY_3_IDT-DUI-NXT-104	Unique	TRAV16D_DV11_GAGGGATGGGACAGT_TRAJ53	GCCCAGAAGGTAACACAGACTCAGACTTCAATTTCTGTGATGGAGAAGACAACGGTGACAATGGACTGTGTGTATGAAACCCAGGACAGTTCTTACTTCTTATTCTGGTACAAGCAAACAGCAAGTGGGGAAATAGTTTTCCTTATTCGTCAGGACTCTTACAAAAAGGAAAATGCAACAGTGGGTCATTATTCTCTGAACTTTCAGAAGCCAAAAAGTTCCATCGGACTCATCATCACCGCCACACAGATTGAGGACTCAGCAGTATATTTCTGTGCTATGAGAGAGGGATGGGACAGTGGAGGCAGCAATTACAAACTGACATTTGGGAAAGGAACTCTCTTAACTGTGACTCCAA	TRBV31_AGTCTAGACAGGGGAGTGGTCACAG_TRBJ1-1	GCTCAGACTATCCATCAATGGCCAGTTGCCGAGATCAAGGCTGTGGGCAGCCCACTGTCTCTGGGGTGTACCATAAAGGGGAAATCAAGCCCTAACCTCTACTGGTACTGGCAGGCCACAGGAGGCACCCTCCAGCAACTCTTCTACTCTATTACTGTTGGCCAGGTAGAGTCGGTGGTGCAACTGAACCTCTCAGCTTCCAGGCCGAAGGACGACCAATTCATCCTAAGCACGGAGAAGCTGCTTCTCAGCCACTCTGGCTTCTACCTCTGTGCCTGGAGTCTAGACAGGGGAGTGGTCACAGAAGTCTTCTTTGGTAAAGGAACCAGACTCACAGTTGTAG
		TRAV5D-4_AAGTGCAGATACTG_TRAJ56	GGCGAGCAGGTGGAGCAGCTTCCTTCCATCCTGAGAGTCCAGGAGGGATCCAGTGCCAGCATCAACTGCAGTTATGAAGACAGTGCCTCCAACTACTTCCCTTGGTATAAGCAAGAACCTGGAGAGAATCCTAAGCTCATCATTGACATTCGTTCAAATATGGAAAGAAAGCAGACCCAAGGACTCATCGTTTTACTGGATAAGAAAGCCAAACGCTTCTCCCTGCACATCACAGACACCCAGCCTGGAGACTCAGCCATGTACTTCTGTGCTGCAAGTGCAGATACTGGAGGCAATAATAAGCTGACTTTTGGTCAAGGAACCGTTCTGAGTGTTATACCAG
H73J2BBXY_3_IDT-DUI-NXT-105	Unique	TRAV6D-4_GTTGAGTTAACA_TRAJ37	AGATTCAGTGACCCAGAAACAAGGTCAAGTGACCCTTTCAGAAGATGACTTCCTATTTATAAATTGCACTTATTCTACCACAACGTACCCAACTCTTTTCTGGTATGTCCAATATCCTGGACAAGGTCCACAGCTCCTTCTGAAAGTCACAACTGCCAACAACAAGGGAATCAGCAGAGGCTTTGAAGCTACATATGACAAAGGGACCACCTCCTTCCACTTACAGAAAGCCTCAGTGCAGGAGTCAGACTCAGCCGTGTACTTCTGTGCTCTGGTTGAGTTAACAGGCAATACTAGAAAACTCATCTTTGGGCTGGGGACAACTTTACAAGTGCAACCAG	TRBV13-2_GGTGAGAGACTGGGGGGTCAA_TRBJ2-4	GAGGCTGCAGTCACCCAAAGCCCAAGAAACAAGGTGGCAGTAACAGGAGGAAAGGTGACATTGAGCTGTAATCAGACTAATAACCACAACAACATGTACTGGTATCGGCAGGACACGGGGCATGGGCTGAGGCTGATCCATTATTCATATGGTGCTGGCAGCACTGAGAAAGGAGATATCCCTGATGGATACAAGGCCTCCAGACCAAGCCAAGAGAACTTCTCCCTCATTCTGGAGTTGGCTACCCCCTCTCAGACATCAGTGTACTTCTGTGCCAGCGGTGAGAGACTGGGGGGTCAAAACACCTTGTACTTTGGTGCGGGCACCCGACTATCGGTGCTAG
H73J2BBXY_3_IDT-DUI-NXT-106	Unique			TRBV13-1_CAGTGGCTGGGGGGGCCCAGAA_TRBJ2-3	GAGGCTGCAGTCACCCAAAGCCCTAGAAACAAGGTGACAGTAACAGGAGGAAACGTGACATTGAGCTGTCGCCAGACTAATAGCCACAACTACATGTACTGGTATCGGCAGGACACTGGGCATGGGCTGAGGCTGATCCATTACTCATATGGTGCTGGCAACCTTCAAATAGGAGATGTCCCTGATGGGTACAAGGCCACCAGAACAACGCAAGAAGACTTCTTCCTCCTGCTGGAATTGGCTTCTCCCTCTCAGACATCTTTGTACTTCTGTGCCAGCAGTGGCTGGGGGGGCCCAGAAACGCTGTATTTTGGCTCAGGAACCAGACTGACTGTTCTCG
H73J2BBXY_3_IDT-DUI-NXT-107	Unique			TRBV13-3_AGTGAGAGGACTGGGGTACTCTCCT_TRBJ2-7	GAGGCTGCAGTCACCCAAAGTCCAAGAAGCAAGGTGGCAGTAACAGGAGGAAAGGTGACATTGAGCTGTCACCAGACTAATAACCATGACTATATGTACTGGTATCGGCAGGACACGGGGCATGGGCTGAGGCTGATCCATTACTCATATGTCGCTGACAGCACGGAGAAAGGAGATATCCCTGATGGGTACAAGGCCTCCAGACCAAGCCAAGAGAATTTCTCTCTCATTCTGGAGTTGGCTTCCCTTTCTCAGACAGCTGTATATTTCTGTGCCAGCAGTGAGAGGACTGGGGTACTCTCCTATGAACAGTACTTCGGTCCCGGCACCAGGCTCACGGTTTTAG
H73J2BBXY_3_IDT-DUI-NXT-108	Unique			TRBV3_GCAGCGACAGGGGTAACT_TRBJ2-1	GGACCCAAAGTCTTACAGATCCCAAGTCATCAAATAATAGATATGGGGCAGATGGTGACCCTCAATTGTGACCCAGTTTCTAATCACCTATATTTTTATTGGTATAAACAGATTTTAGGACAGCAGATGGAGTTTCTGGTTAATTTCTACAATGGTAAAGTCATGGAGAAGTCTAAACTGTTTAAGGATCAGTTTTCAGTTGAAAGACCAGATGGTTCATATTTCACTCTGAAAATCCAACCCACAGCACTGGAGGACTCAGCTGTGTACTTCTGTGCCAGCAGCGACAGGGGTAACTATGCTGAGCAGTTCTTCGGACCAGGGACACGACTCACCGTCCTAG
H73J2BBXY_3_IDT-DUI-NXT-109	Unique	TRAV5D-4_CAAGTAATAA_TRAJ43	GGCGAGCAGGTGGAGCAGCTTCCTTCCATCCTGAGAGTCCAGGAGGGATCCAGTGCCAGCATCAACTGCACTTATGAGAACAGTGCCTCCAACTACTTCCCTTGGTATAAGCAAGAACCTGGAGAGAATCCTAAGCTCATCATTGACATTCGTTCAAATATGGAAAGAAAGCAGACCCAAGGACTCATCGTTTTACTGGATAAGAAAGCCAAACGCTTCTCCCTGCACATCACAGACACCCAGCCTGGAGACTCAGCCATGTACTTCTGTGCTGCAAGTAATAACAACAATGCCCCACGATTTGGAGCGGGAACCAAATTAACAGTAAAACCAA	TRBV2_CAAGAAGGGACTGGGGTCTATG_TRBJ2-7	GACCCGAAAATTATCCAGAAACCAAAATATCTGGTGGCAGTCACAGGGAGCGAAAAAATCCTGATATGCGAACAGTATCTAGGCCACAATGCTATGTATTGGTATAGACAAAGTGCTAAGAAGCCTCTAGAGTTCATGTTTTCCTACAGCTATCAAAAACTTATGGACAATCAGACTGCCTCAAGTCGCTTCCAACCTCAAAGTTCAAAGAAAAACCATTTAGACCTTCAGATCACAGCTCTAAAGCCTGATGACTCGGCCACATACTTCTGTGCCAGCAGCCAAGAAGGGACTGGGGTCTATGAACAGTACTTCGGTCCCGGCACCAGGCTCACGGTTTTAG
H73J2BBXY_3_IDT-DUI-NXT-111	Unique	TRAV12D-2_GAGTGTTTATGG_TRAJ48	GGAGACTCAGTGACCCAGACAGAAGGCCTGGTCACTCTCACCAAGGGGTTGCCTGTGATGCTGAACTGCACCTATCAGACTACTTACTCACCTTTCCTTTTCTGGTATGTGCAACATCTCAACGAAGCCCCTAAGCTACTCCTGAAGAGCTCCACAGACAACAAGAGGACCGAGCACCAAGGGTTCTACGCCACTCTCCATAAGAGCAGCAGCTCCTTCCATCTGCAGAAGTCCTCAGTGCAGCTGTCAGACTCTGCCCTGTACTTCTGTGCTTTGAGTGTTTATGGAAATGAGAAAATAACTTTTGGGGCTGGAACCAAACTCACCATTAAACCCA	TRBV15_GCAGTCGACAGGGGAATGAA_TRBJ2-7	GATGCTGGAGTTACCCAGACACCCAGACATGAGGTGGCAGAGAAAGGACAAACAATAATCCTGAAGTGTGAGCCAGTTTCAGGCCACAATGACCTTTTCTGGTACAGACAGACCAAGATACAGGGACTAGAGTTGCTGAGCTACTTCCGCAGCAAGTCTCTTATGGAAGATGGTGGGGCTTTCAAGGATCGATTCAAAGCTGAGATGCTAAATTCATCCTTCTCCACTCTGAAGATTCAACCTACAGAACCCAAGGACTCAGCTGTGTATCTGTGTGCCAGCAGTCGACAGGGGAATGAACAGTACTTCGGTCCCGGCACCAGGCTCACGGTTTTAG
H73J2BBXY_3_IDT-DUI-NXT-112	Unique	TRAV9D-4_TCTGACCAACAC_TRAJ27	GCTCAGTCAGTGACACAGCCCGATGCTCGCGTCACTGTCTCTGAAGGAGCCTCTCTGCAGCTGAGATGCAAGTATTCCTACTCTGGGACGCCTTATCTGTTCTGGTATGTCCAGTACCCGCGGCAGGGGCTGCAGCTGCTCCTCAAGTACTATTCCGGAGACCCAGTGGTTCAAGGAGTGAATGGCTTTGAGGCTGAGTTCAGCAAGAGTAACTCTTCCTTCCACCTGCGGAAAGCCTCCGTGCACTGGAGCGACTCGGCTGTGTACTTCTGTGCTCTGACCAACACCAATACAGGCAAATTAACCTTTGGGGATGGGACCGTGCTCACAGTGAAGCCAA	TRBV31_AGTCTAACAGCAAAC_TRBJ1-1	GCTCAGACTATCCATCAATGGCCAGTTGCCGAGATCAAGGCTGTGGGCAGCCCACTGTCTCTGGGGTGTACCATAAAGGGGAAATCAAGCCCTAACCTCTACTGGTACTGGCAGGCCACAGGAGGCACCCTCCAGCAACTCTTCTACTCTATTACTGTTGGCCAGGTAGAGTCGGTGGTGCAACTGAACCTCTCAGCTTCCAGGCCGAAGGACGACCAATTCATCCTAAGCACGGAGAAGCTGCTTCTCAGCCACTCTGGCTTCTACCTCTGTGCCTGGAGTCTAACAGCAAACACAGAAGTCTTCTTTGGTAAAGGAACCAGACTCACAGTTGTAG
H73J2BBXY_3_IDT-DUI-NXT-113	Unique	TRAV4-2_TGAGGATAGA_TRAJ18	GGAATGCCGGTGGAACAGAATCCTCCAGCCCTGAGTCTTTATGAAGGAGCTGACTCTGGTCTGAGATGCAATTTTTCTACCACCATGAAAAGTGTCCAGTGGTTTCAACAAAATCACAGAGGCAGACTTATCACTCTGTTTTACCTGGCTCAAGGAACAAAGGAGAATGGAAGGTTAAAGTCAACATTCAATTCTAAGGAGCGCTACAGCACCCTGCACATCAAGGATGCACAGCTGGAGGACTCAGGCACTTACTTCTGTGCTGCTGAGGATAGAGGTTCAGCCTTAGGGAGGCTGCATTTTGGAGCTGGGACTCAGCTGATTGTCATACCTG	TRBV13-3_AGCAGGCTCCGGGACAGCTCCT_TRBJ2-7	GAGGCTGCAGTCACCCAAAGTCCAAGAAGCAAGGTGGCAGTAACAGGAGGAAAGGTGACATTGAGCTGTCACCAGACTAATAACCATGACTATATGTACTGGTATCGGCAGGACACGGGGCATGGGCTGAGGCTGATCCATTACTCATATGTCGCTGACAGCACGGAGAAAGGAGATATCCCTGATGGGTACAAGGCCTCCAGACCAAGCCAAGAGAATTTCTCTCTCATTCTGGAGTTGGCTTCCCTTTCTCAGACAGCTGTATATTTCTGTGCCAGCAGGCTCCGGGACAGCTCCTATGAACAGTACTTCGGTCCCGGCACCAGGCTCACGGTTTTAG
		TRAV6-1_GGTGAGGGCTACA_TRAJ7	GGAGACTCAGTAACCCAGATGCAAGGTCAAGTGACCCTCTCAGAAGACGACTTCCTATTTATAAACTGTACTTATTCAACCACATGGTACCCGACTCTTTTCTGGTATGTCCAATATCCTGGAGAAGGTCCACAGCTCCTTTTGAAAGTCACAACAGCCAACAACAAGGGAATCAGCAGAGGTTTTGAAGCTACATATGATAAAGGAACAACGTCCTTCCACTTGCAGAAAGCCTCAGTGCAGGAGTCAGACTCTGCTGTGTACTACTGTGTTCTGGGTGAGGGCTACAGCAACAACAGACTTACTTTGGGGAAGGGAACCCAGGTGGTGGTGTTACCAA
H73J2BBXY_3_IDT-DUI-NXT-115	Unique	TRAV12D-2_TTGAGGCAAAATT_TRAJ13	GGAGACTCAGTGACCCAGACAGAAGGCCTGGTCACTCTCACCAAGGGGTTGCCTGTGATGCTGAACTGCACCTATCAGACTACTTACTCACCTTTCCTTTTCTGGTATGTGCAACATCTCAACGAAGCCCCTAAGCTACTCCTGAAGAGCTCCACAGACAACAAGAGGACCGAGCACCAAGGGTTCTACGCCACTCTCCATAAGAGCAGCAGCTCCTTCCATCTGCAGAAGTCCTCAGTGCAGCTGTCAGACTCTGCCCTGTACTTCTGTGCTTTGAGGCAAAATTCTGGGACTTACCAGAGGTTTGGAACTGGGACAAAACTCCAAGTCGTTCCAA	TRBV19_AGCAGGCGGACAGATCAAGA_TRBJ2-5	GGTGGCATCATTACTCAGACACCCAAATTCCTGATTGGTCAGGAAGGGCAAAAACTGACCTTGAAATGTCAACAGAATTTCAATCATGATACAATGTACTGGTACCGACAGGATTCAGGGAAAGGATTGAGACTGATCTACTATTCAATAACTGAAAACGATCTTCAAAAAGGCGATCTATCTGAAGGCTATGATGCGTCTCGAGAGAAGAAGTCATCTTTTTCTCTCACTGTGACATCTGCCCAGAAGAACGAGATGGCCGTTTTTCTCTGTGCCAGCAGGCGGACAGATCAAGACACCCAGTACTTTGGGCCAGGCACTCGGCTCCTCGTGTTAG
H73J2BBXY_3_IDT-DUI-NXT-116	Unique	TRAV14D-2_AAGTGCAAATAGC_TRAJ33	CAGCAGCAGGTGAGACAAAGTCCCCAATCTCTGACAGTCTGGGAAGGAGAGACCACAATTCTGAACTGCAGTTATGAGGACAGCACTTTTGACTACTTCCCATGGTACCGGCAGTTCCCTGGGAAAAGCCCTGCACTCCTGATAGCCATAAGTTTGGTGTCCAATAAAAAGGAAGATGGACGATTCACAATCTTCTTCAATAAAAGGGAGAAAAAGCTCTCCTTGCACATCACAGACTCTCAGCCTGGAGACTCAGCCACCTACTTCTGTGCAGCAAGTGCAAATAGCAACTATCAGTTGATCTGGGGCTCTGGGACCAAGCTAATTATAAAGCCAG	TRBV13-3_GCAGTCCTGGGACAGGGGGCATTGACGAA_TRBJ1-4	GAGGCTGCAGTCACCCAAAGTCCAAGAAGCAAGGTGGCAGTAACAGGAGGAAAGGTGACATTGAGCTGTCACCAGACTAATAACCATGACTATATGTACTGGTATCGGCAGGACACGGGGCATGGGCTGAGGCTGATCCATTACTCATATGTCGCTGACAGCACGGAGAAAGGAGATATCCCTGATGGGTACAAGGCCTCCAGACCAAGCCAAGAGAATTTCTCTCTCATTCTGGAGTTGGCTTCCCTTTCTCAGACAGCTGTATATTTCTGTGCCAGCAGTCCTGGGACAGGGGGCATTGACGAAAGATTATTTTTCGGTCATGGAACCAAGCTGTCTGTCCTGG
H73J2BBXY_3_IDT-DUI-NXT-117	Unique	TRAV6-2_GGGTGATCTCGGCAATA_TRAJ34	GGAAATTCAGTGACCCAGATGCAAGGTCAAGTGACCCTTTCAGAAGAGGAGTTTCTATTTATAAACTGTACCTATTCAACCACAGGGTACCCGACTCTTTTCTGGTATGTCCAATATCCTGGAGAAGGTCCACAGCTCCTTTTGAAAGTCACAACAGCCAACAATAAGGGAAGCAGCAGAGGTTTTGAAGCTACATATGATAAAGGGACCACGTCCTTCCACTTGCAGAAAGCCTCAGTGCAGGAGTCAGACTCGGCTGTGTACTACTGTGTTCTGGGTGATCTCGGCAATACCGACAAAGTCGTCTTTGGAACAGGGACCAGATTACAAGTCTCACCAA	TRBV5_CAAGAAAGCAGTGC_TRBJ2-3	AACACTAAAATTACTCAGTCACCAAGATATCTAATCCTGGGAAGAGCAAATAAGTCTTTGGAATGTGAGCAACATCTGGGACATAATGCTATGTACTGGTATAAACAGAGCGCTGAGAAGCCGCCAGAGCTCATGTTTCTCTACAATCTTAAACAGTTGATTCGAAATGAGACGGTGCCCAGTCGTTTTATACCTGAATGCCCAGACAGCTCCAAGCTACTTTTACATATATCTGCCGTGGATCCAGAAGACTCAGCTGTCTATTTTTGTGCCAGCAGCCAAGAAAGCAGTGCAGAAACGCTGTATTTTGGCTCAGGAACCAGACTGACTGTTCTCG
H73J2BBXY_3_IDT-DUI-NXT-118	Unique	TRAV6D-7_TGAGTAGGGGCTACA_TRAJ7	GGGGACTCAGTGACTCAGACGGAAGGTCAAGTGGCCCTCTCAGAAGAGGACTTTCTTACGATACACTGCAACTACTCAGCCTCAGGGTACCCAGCTCTGTTCTGGTATGTGCAGTATCCCGGAGAAGGGCCACAGTTCCTCTTTAGAGCCTCAAGGGACAAAGAGAAAGGAAGCAGCAGAGGGTTTGAAGCCACATACAATAAAGAAGCCACCTCCTTCCACTTGCAGAAAGCCTCAGTGCAAGAGTCAGACTCGGCTGTGTACTACTGTGCTCTGAGTAGGGGCTACAGCAACAACAGACTTACTTTGGGGAAGGGAACCCAGGTGGTGGTGTTACCAA	TRBV20_TAGGGGAAATTCTG_TRBJ1-3	GGAGCACTCGTCTATCAATATCCCAGAAGAACCATCTGTAAGAGTGGAACTTCCATGAGGATGGAGTGTCAAGCTGTGGGTTTTCAGGCAACTTCTGTAGCTTGGTATCGTCAATCGCCTCAAAAGACATTTGAACTGATAGCACTTTCTACTGTGAACTCAGCAATCAAATATGAACAAAATTTTACCCAGGAAAAATTTCCCATCAGTCATCCCAACTTATCCTTTTCATCTATGACAGTTTTAAATGCATATCTTGAAGACAGAGGCTTATATCTCTGTGGTGCTAGGGGAAATTCTGGAAATACGCTCTATTTTGGAGAAGGAAGCCGGCTCATTGTTGTAG
H73J2BBXY_3_IDT-DUI-NXT-119	Unique	TRAV12D-3_TTGAGCTTAACTT_TRAJ16	GGAGACTCCGTGACCCAGACAGAAGGCCTGGTCACTCTCACAGAAGGGTTGCCTGTGATGCTGAACTGCACCTATCAGACTATTTACTCAAATGCTTTCCTTTTCTGGTATGTGCACTATCTCAATGAATCCCCTCGGCTACTCCTGCGGAGCTCCACAGACAACAAGAGGACCGAGCACCAAGGGTTCCACGCCACTCTCCATAAGAGCAGCAGCTCCTTCCATCTGCAGAAGTCCTCAGCGCAGCTGTCAGACTCTGGCCTGTACTACTGTGCTTTGAGCTTAACTTCAAGTGGCCAGAAGCTGGTTTTTGGTCAGGGGACCATATTAAAGGTGTACCTGC	TRBV2_CAAGATCAGGGATCCTA_TRBJ1-6	GACCCGAAAATTATCCAGAAACCAAAATATCTGGTGGCAGTCACAGGGAGCGAAAAAATCCTGATATGCGAACAGTATCTAGGCCACAATGCTATGTATTGGTATAGACAAAGTGCTAAGAAGCCTCTAGAGTTCATGTTTTCCTACAGCTATCAAAAACTTATGGACAATCAGACTGCCTCAAGTCGCTTCCAACCTCAAAGTTCAAAGAAAAACCATTTAGACCTTCAGATCACAGCTCTAAAGCCTGATGACTCGGCCACATACTTCTGTGCCAGCAGCCAAGATCAGGGATCCTATAATTCGCCCCTCTACTTTGCGGCAGGCACCCGGCTCACTGTGACAG
H73J2BBXY_3_IDT-DUI-NXT-120	Unique			TRBV14_AGTTTTCACAGAAACA_TRBJ1-1	GAAGCTGGAGTCACCCAGTCTCCCAGATATGCAGTCCTACAGGAAGGGCAAGCTGTTTCCTTTTGGTGTGACCCTATTTCTGGACATGATACCCTTTACTGGTATCAGCAGCCCAGAGACCAGGGGCCCCAGCTTCTAGTTTACTTTCGGGATGAGGCTGTTATAGATAATTCACAGTTGCCCTCGGATCGATTTTCTGCTGTGAGGCCTAAAGGAACTAACTCCACTCTCAAGATCCAGTCTGCAAAGCAGGGCGACACAGCCACCTATCTCTGTGCCAGCAGTTTTCACAGAAACACAGAAGTCTTCTTTGGTAAAGGAACCAGACTCACAGTTGTAG
H73J2BBXY_3_IDT-DUI-NXT-122	Unique	TRAV14D-3_DV8_AGCAAGCCGCACTG_TRAJ52	CAGCAGCAGGTGAGACAAAGTCCCCAATCTCTGACAGTCTGGGAAGGAGAGACCGCAATTCTGAACTGCAGTTATGAGAACAGTGCTTTTGACTACTTCCTATGGTACCAGCAGTTCCCTGGGGAAGGCCCTGCTCTCCTGATATTCATACGATCAGTGTCCGATAAAAAGGAAGATGGACGATTCACAATCTTCTTCAATAAAAGGGAGCAAAAGCTCTCCTTGCACATCACAGACTCTCAGCCTGGAGACTCAGCCACCTACTTTTGTGCAGCAAGCCGCACTGGAGCTAACACTGGAAAGCTCACGTTTGGACACGGCACCATCCTTAGGGTCCATCCAA	TRBV5_CCCAGGACTGGGGGGTGCTG_TRBJ2-1	AACACTAAAATTACTCAGTCACCAAGATATCTAATCCTGGGAAGAGCAAATAAGTCTTTGGAATGTGAGCAACATCTGGGACATAATGCTATGTACTGGTATAAACAGAGCGCTGAGAAGCCGCCAGAGCTCATGTTTCTCTACAATCTTAAACAGTTGATTCGAAATGAGACGGTGCCCAGTCGTTTTATACCTGAATGCCCAGACAGCTCCAAGCTACTTTTACATATATCTGCCGTGGATCCAGAAGACTCAGCTGTCTATTTTTGTGCCAGCAGCCCAGGACTGGGGGGTGCTGAGCAGTTCTTCGGACCAGGGACACGACTCACCGTCCTAG
		TRAV12-1_TTTGACCAACAC_TRAJ49	GGAGACTCCGTGACCCAGACAGAAGGCCTGGTCACTGTCACAGAAGGGTTGCCTGTGATGCTGAACTGCACCTATCAGACTACTTACTCAGATGTTGCCTTTTTCTGGTATGTGCAATACCTCAACGAAGCCCCTAAACTACTCCTGCGGAGCTCCACAGACAACAAGAGGACCGAGCACCAAGGGTTCCACGCCACTCTCCATAAGAGCAGCAGCTCCTTCCATCTGCAGAAGTCCTCAGCGCAGCTGTCAGACTCTGGCCTGTACTACTGTGCTTTGACCAACACGGGTTACCAGAACTTCTATTTTGGGAAAGGAACAAGTTTGACTGTCATTCCAA
H73J2BBXY_3_IDT-DUI-NXT-123	Unique	TRAV6D-7_GAGTGCCAGGACT_TRAJ12	GGGGACTCAGTGACTCAGACGGAAGGTCAAGTGGCCCTCTCAGAAGAGGACTTTCTTACGATACACTGCAACTACTCAGCCTCAGGGTACCCAGCTCTGTTCTGGTATGTGCAGTATCCCGGAGAAGGGCCACAGTTCCTCTTTAGAGCCTCAAGGGACAAAGAGAAAGGAAGCAGCAGAGGGTTTGAAGCCACATACAATAAAGAAGCCACCTCCTTCCACTTGCAGAAAGCCTCAGTGCAAGAGTCAGACTCGGCTGTGTACTACTGTGCTCTGAGTGCCAGGACTGGAGGCTATAAAGTGGTCTTTGGAAGTGGGACTCGATTGCTGGTAAGCCCTG	TRBV16_TTAGATAAAGGGGCGAGCTCCT_TRBJ2-7	AATGCTGGTGTCATCCAAACACCTAGGCACAAGGTGACAGGGAAGGGACAAGAAGCAACTCTGTGGTGTGAGCCAATTTCAGGACATAGTGCTGTTTTCTGGTACAGACAGACCATTGTGCAGGGCCTGGAGTTCCTGACTTACTTTCGAAATCAAGCTCCTATAGATGATTCAGGGATGCCCAAGGAACGATTCTCAGCTCAGATGCCCAATCAGTCGCACTCAACTCTGAAGATCCAGAGCACGCAACCCCAGGACTCAGCGGTGTATCTTTGTGCAAGCAGCTTAGATAAAGGGGCGAGCTCCTATGAACAGTACTTCGGTCCCGGCACCAGGCTCACGGTTTTAG
H73J2BBXY_3_IDT-DUI-NXT-124	Unique	TRAV7D-3_TGAGCATGAACA_TRAJ9	CAGCAGAAGGTGCAGCAGAGCCCAGAATCCCTCATTGTCCCAGAGGGAGCCATGACCTCTCTCAACTGCACTTTCAGCGACAGTGCTTCTCAGTATTTTGCATGGTACAGACAGCATTCTGGGAAAGCCCCCAAGGCACTGATGTCCATCTTCTCCAATGGTGAAAAAGAAGAAGGCAGATTCACAATTCACCTCAATAAAGCCAGTCTGCATTTCTCGCTACACATCAGAGACTCCCAGCCCAGTGACTCTGCTCTCTACCTCTGTGCAGTGAGCATGAACATGGGCTACAAACTTACCTTCGGGACAGGAACAAGCCTGTTGGTTGATCCAA	TRBV13-1_CAGTGGCTCCT_TRBJ2-7	GAGGCTGCAGTCACCCAAAGCCCTAGAAACAAGGTGACAGTAACAGGAGGAAACGTGACATTGAGCTGTCGCCAGACTAATAGCCACAACTACATGTACTGGTATCGGCAGGACACTGGGCATGGGCTGAGGCTGATCCATTACTCATATGGTGCTGGCAACCTTCAAATAGGAGATGTCCCTGATGGGTACAAGGCCACCAGAACAACGCAAGAAGACTTCTTCCTCCTGCTGGAATTGGCTTCTCCCTCTCAGACATCTTTGTACTTCTGTGCCAGCAGTGGCTCCTATGAACAGTACTTCGGTCCCGGCACCAGGCTCACGGTTTTAG
H73J2BBXY_3_IDT-DUI-NXT-125	Unique			TRBV5_AGCAGTCCCGACAGGGCTTCTG_TRBJ1-3	AACACTAAAATTACTCAGTCACCAAGATATCTAATCCTGGGAAGAGCAAATAAGTCTTTGGAATGTGAGCAACATCTGGGACATAATGCTATGTACTGGTATAAACAGAGCGCTGAGAAGCCGCCAGAGCTCATGTTTCTCTACAATCTTAAACAGTTGATTCGAAATGAGACGGTGCCCAGTCGTTTTATACCTGAATGCCCAGACAGCTCCAAGCTACTTTTACATATATCTGCCGTGGATCCAGAAGACTCAGCTGTCTATTTTTGTGCCAGCAGTCCCGACAGGGCTTCTGGAAATACGCTCTATTTTGGAGAAGGAAGCCGGCTCATTGTTGTAG
H73J2BBXY_3_IDT-DUI-NXT-126	Unique	TRAV6D-7_CTCTGCTAACGGG_TRAJ49	GGGGACTCAGTGACTCAGACGGAAGGTCAAGTGGCCCTCTCAGAAGAGGACTTTCTTACGATACACTGCAACTACTCAGCCTCAGGGTACCCAGCTCTGTTCTGGTATGTGCAGTATCCCGGAGAAGGGCCACAGTTCCTCTTTAGAGCCTCAAGGGACAAAGAGAAAGGAAGCAGCAGAGGGTTTGAAGCCACATACAATAAAGAAGCCACCTCCTTCCACTTGCAGAAAGCCTCAGTGCAAGAGTCAGACTCGGCTGTGTACTACTGCGCTCTGCTAACGGGTTACCAGAACTTCTATTTTGGGAAAGGAACAAGTTTGACTGTCATTCCAA	TRBV31_AGTCTAGGGGGGTATAGTGC_TRBJ2-3	GCTCAGACTATCCATCAATGGCCAGTTGCCGAGATCAAGGCTGTGGGCAGCCCACTGTCTCTGGGGTGTACCATAAAGGGGAAATCAAGCCCTAACCTCTACTGGTACTGGCAGGCCACAGGAGGCACCCTCCAGCAACTCTTCTACTCTATTACTGTTGGCCAGGTAGAGTCGGTGGTGCAACTGAACCTCTCAGCTTCCAGGCCGAAGGACGACCAATTCATCCTAAGCACGGAGAAGCTGCTTCTCAGCCACTCTGGCTTCTACCTCTGTGCCTGGAGTCTAGGGGGGTATAGTGCAGAAACGCTGTATTTTGGCTCAGGAACCAGACTGACTGTTCTCG
H73J2BBXY_3_IDT-DUI-NXT-127	Unique	TRAV6-5_AGTGAGAGCCAGG_TRAJ15	GGAGACTCGGTGACTCAGACAGAAGGTCCAGTGACATTGTCTGAAGGAACTTCTCTGACTGTGAACTGTTCCTATGAAACCAAACAGTACCCAACCCTGTTCTGGTATGTGCAGTATCCCGGAGAAGGTCCACAGCTCCTCTTTAAAGTCCCAAAGGCCAACGAGAAGGGAAGCAGCAGAGGGTTTGAAGCCACATACAATAAAGAAGCCACCTCCTTCCACTTGCAGAAAGCCTCAGTGCAAGAGTCAGACTCGGCTGTGTACTACTGTGCTCTGAGTGAGAGCCAGGGAGGCAGAGCTCTGATATTTGGAACAGGAACCACGGTATCAGTCAGCCCCA	TRBV13-2_GGTGAACGGGACTGGGGTGAAGAC_TRBJ2-5	GAGGCTGCAGTCACCCAAAGCCCAAGAAACAAGGTGGCAGTAACAGGAGGAAAGGTGACATTGAGCTGTAATCAGACTAATAACCACAACAACATGTACTGGTATCGGCAGGACACGGGGCATGGGCTGAGGCTGATCCATTATTCATATGGTGCTGGCAGCACTGAGAAAGGAGATATCCCTGATGGATACAAGGCCTCCAGACCAAGCCAAGAGAACTTCTCCCTCATTCTGGAGTTGGCTACCCCCTCTCAGACATCAGTGTACTTCTGTGCCAGCGGTGAACGGGACTGGGGTGAAGACACCCAGTACTTTGGGCCAGGCACTCGGCTCCTCGTGTTAG
H73J2BBXY_3_IDT-DUI-NXT-128	Unique	TRAV13-1_TATGGTCTCTGG_TRAJ4	GGACAGCAAGTGCAGCAGAGCCCCGTGTCCTTGGTTCTGCAGGAGGGGGAGAATGCAGAGCTGCAGTGTAACTTTTCCACAACTTTGAACAGTATGCAGTGGTTTTACCAACGTCCTGGGGGAAGACTCGTCAGACTGTTCTATAATCCTTCTGGGACAAAGCAGAGTGGGAGACTGACATCCACAACAGTCACTAAGGAACGTCGCAGCTCTTTGCACATTTCCTCCTCCCAGATCACAGACTCAGGCACTTATCTCTGTGCTATGGTCTCTGGTAGCTTCAATAAGTTGACCTTTGGAGCAGGGACCAGACTGGCTGTGTGCCCAT	TRBV29_AGTTTCAGATATAA_TRBJ1-6	GACATGAAAGTAACCCAGATGCCAAGATACCTGATCAAAAGAATGGGAGAGAATGTTTTGCTGGAATGTGGACAGGACATGAGCCATGAAACAATGTACTGGTATCGACAAGACCCTGGTCTGGGGCTACAGCTGATTTATATCTCATACGATGTTGATAGTAACAGCGAAGGAGACATCCCTAAAGGATACAGGGTCTCACGGAAGAAGCGGGAGCATTTCTCCCTGATTCTGGATTCTGCTAAAACAAACCAGACATCTGTGTACTTCTGTGCTAGCAGTTTCAGATATAATTCGCCCCTCTACTTTGCGGCAGGCACCCGGCTCACTGTGACAG
H73J2BBXY_3_IDT-DUI-NXT-129	Unique	TRAV10_AGCAATGCCTAAT_TRAJ21	GGAGAGAAGGTCGAGCAACACGAGTCTACACTGAGTGTTCGAGAGGGAGACAGCGCTGTCATCAACTGCACTTACACAGATACTGCTTCATCATACTTCCCTTGGTACAAGCAAGAAGCTGGAAAGGGTCTCCACTTTGTGATAGACATTCGTTCAAATGTGGACAGAAAACAGAGCCAAAGACTTATAGTTTTGTTGGATAAGAAAGCCAAACGATTCTCCCTGCACATCACAGCCACACAGCCTGAAGATTCAGCCATCTACTTCTGTGCAGCAATGCCTAATTACAACGTGCTTTACTTCGGATCTGGCACCAAACTCACTGTAGAGCCAA	TRBV19_CAGTACGGGACAGGGTGAAC_TRBJ2-7	GGTGGCATCATTACTCAGACACCCAAATTCCTGATTGGTCAGGAAGGGCAAAAACTGACCTTGAAATGTCAACAGAATTTCAATCATGATACAATGTACTGGTACCGACAGGATTCAGGGAAAGGATTGAGACTGATCTACTATTCAATAACTGAAAACGATCTTCAAAAAGGCGATCTATCTGAAGGCTATGATGCGTCTCGAGAGAAGAAGTCATCTTTTTCTCTCACTGTGACATCTGCCCAGAAGAACGAGATGGCCGTTTTTCTCTGTGCCAGCAGTACGGGACAGGGTGAACAGTACTTCGGTCCCGGCACCAGGCTCACGGTTTTAG
H73J2BBXY_3_IDT-DUI-NXT-130	Unique	TRAV12D-3_TGAGTCATACA_TRAJ40	GGAGACTCCGTGACCCAGACAGAAGGCCTGGTCACTCTCACAGAAGGGTTGCCTGTGATGCTGAACTGCACCTATCAGACTATTTACTCAAATGCTTTCCTTTTCTGGTATGTGCACTATCTCAATGAATCCCCTCGGCTACTCCTGCGGAGCTCCACAGACAACAAGAGGACCGAGCACCAAGGGTTCCACGCCACTCTCCATAAGAGCAGCAGCTCCTTCCATCTGCAGAAGTCCTCAGCGCAGCTGTCAGACTCTGGCCTGTACTACTGTGCTTTGAGTCATACAGGAAACTACAAATACGTCTTTGGAGCAGGTACCAGACTGAAGGTTATAGCAC	TRBV13-2_TGATGGGCCTAACCA_TRBJ2-5	GAGGCTGCAGTCACCCAAAGCCCAAGAAACAAGGTGGCAGTAACAGGAGGAAAGGTGACATTGAGCTGTAATCAGACTAATAACCACAACAACATGTACTGGTATCGGCAGGACACGGGGCATGGGCTGAGGCTGATCCATTATTCATATGGTGCTGGCAGCACTGAGAAAGGAGATATCCCTGATGGATACAAGGCCTCCAGACCAAGCCAAGAGAACTTCTCCCTCATTCTGGAGTTGGCTACCCCCTCTCAGACATCAGTGTACTTCTGTGCCAGCGGTGATGGGCCTAACCAAGACACCCAGTACTTTGGGCCAGGCACTCGGCTCCTCGTGTTAG
		TRAV13-4_DV7_CTATGCCGCGCAAT_TRAJ43	GGACAGCAAGTGGAGCAGAGTCCCGCGTCCTTGGTTCTGCAGGAGGGGGAGAAAGCAGAGCTGCAGTGTAACTTTTCCTCCACAGCAACCGAGCTGCAGTGGTTTTACCAAAGTCCTGGGGGAAGACTCGTCAGCCTGTTGTACAATCCTTCTGGGACAAAGCAGAGTGGGAGACTGATATCCACAACAGTCATTAAAGAACGTCGCAGCTCTTTGCACATTTCCTCCTCCCAGATCACAGACTCAGGCACTTATCTCTGTGCTATGCCGCGCAATAACAACAATGCCCCACGATTTGGAGCGGGAACCAAATTAACAGTAAAACCAA
H73J2BBXY_3_IDT-DUI-NXT-131	Unique	TRAV10_CAAGCCTGATAGCA_TRAJ50	GGAGAGAAGGTCGAGCAACACGAGTCTACACTGAGTGTTCGAGAGGGAGACAGCGCTGTCATCAACTGCACTTACACAGATACTGCTTCATCATACTTCCCTTGGTACAAGCAAGAAGCTGGAAAGGGTCTCCACTTTGTGATAGACATTCGTTCAAATGTGGACAGAAAACAGAGCCAAAGACTTATAGTTTTGTTGGATAAGAAAGCCAAACGATTCTCCCTGCACATCACAGCCACACAGCCTGAAGATTCAGCCATCTACTTCTGTGCAGCAAGCCTGATAGCATCCTCCTCCTTCAGCAAGCTGGTGTTTGGGCAGGGGACATCCTTATCAGTCGTTCCAA	TRBV2_CAAGACAGGGATGGAA_TRBJ1-3	ACCCGAAAATTATCCAGAAACCAAAATATCTGGTGGCAGTCACAGGGAGCGAAAAAATCCTGATATGCGAACAGTATCTAGGCCACAATGCTATGTATTGGTATAGACAAAGTGCTAAGAAGCCTCTAGAGTTCATGTTTTCCTACAGCTATCAAAAACTTATGGACAATCAGACTGCCTCAAGTCGCTTCCAACCTCAAAGTTCAAAGAAAAACCATTTAGACCTTCAGATCACAGCTCTAAAGCCTGATGACTCGGCCACATACTTCTGTGCCAGCAGCCAAGACAGGGATGGAAATACGCTCTATTTTGGAGAAGGAAGCCGGCTCATTGTTGTAG
H73J2BBXY_3_IDT-DUI-NXT-132	Unique	TRAV5D-4_CAAGTAATGC_TRAJ39	GGCGAGCAGGTGGAGCAGCTTCCTTCCATCCTGAGAGTCCAGGAGGGATCCAGTGCCAGCATCAACTGCAGTTATGAAGACAGTGCCTCCAACTACTTCCCTTGGTATAAGCAAGAACCTGGAGAGAATCCTAAGCTCATCATTGACATTCGTTCAAATATGGAAAGAAAGCAGACCCAAGGACTCATCGTTTTACTGGATAAGAAAGCCAAACGCTTCTCCCTGCACATCACAGACACCCAGCCTGGAGACTCAGCCATGTACTTCTGTGCTGCAAGTAATGCAGGTGCCAAGCTCACATTCGGAGGGGGAACAAGGTTAACGGTCAGACCCG	TRBV5_CAAGAAATCCCGGGACTGGGGGATGAA_TRBJ2-7	AACACTAAAATTACTCAGTCACCAAGATATCTAATCCTGGGAAGAGCAAATAAGTCTTTGGAATGTGAGCAACATCTGGGACATAATGCTATGTACTGGTATAAACAGAGCGCTGAGAAGCCGCCAGAGCTCATGTTTCTCTACAATCTTAAACAGTTGATTCGAAATGAGACGGTGCCCAGTCGTTTTATACCTGAATGCCCAGACAGCTCCAAGCTACTTTTACATATATCTGCCGTGGATCCAGAAGACTCAGCTGTCTATTTTTGTGCCAGCAGCCAAGAAATCCCGGGACTGGGGGATGAACAGTACTTCGGTCCCGGCACCAGGCTCACGGTTTTAG
H73J2BBXY_3_IDT-DUI-NXT-133	Unique			TRBV5_CAAGACAGGGGGCGAGCTC_TRBJ1-5	AACACTAAAATTACTCAGTCACCAAGATATCTAATCCTGGGAAGAGCAAATAAGTCTTTGGAATGTGAGCAACATCTGGGACATAATGCTATGTACTGGTATAAACAGAGCGCTGAGAAGCCGCCAGAGCTCATGTTTCTCTACAATCTTAAACAGTTGATTCGAAATGAGACGGTGCCCAGTCGTTTTATACCTGAATGCCCAGACAGCTCCAAGCTACTTTTACATATATCTGCCGTGGATCCAGAAGACTCAGCTGTCTATTTTTGTGCCAGCAGCCAAGACAGGGGGCGAGCTCCGCTTTTTGGAGAGGGGACTCGACTCTCTGTTCTAG
H73J2BBXY_3_IDT-DUI-NXT-134	Unique	TRAV14D-2_GCAGCCAACT_TRAJ48	CAGCAGCAGGTGAGACAAAGTCCCCAATCTCTGACAGTCTGGGAAGGAGAGACCACAATTCTGAACTGCAGTTATGAGGACAGCACTTTTGACTACTTCCCATGGTACCGGCAGTTCCCTGGGAAAAGCCCTGCACTCCTGATAGCCATAAGTTTGGTGTCCAATAAAAAGGAAGATGGACGATTCACAATCTTCTTCAATAAAAGGGAGAAAAAGCTCTCCTTGCACATCACAGACTCTCAGCCTGGAGACTCAGCCACCTACTTCTGTGCAGCCAACTATGGAAATGAGAAAATAACTTTTGGGGCTGGAACCAAACTCACCATTAAACCCA	TRBV3_AGCTTCAGACAGGGGTCCACCG_TRBJ2-2	GGACCCAAAGTCTTACAGATCCCAAGTCATCAAATAATAGATATGGGGCAGATGGTGACCCTCAATTGTGACCCAGTTTCTAATCACCTATATTTTTATTGGTATAAACAGATTTTAGGACAGCAGATGGAGTTTCTGGTTAATTTCTACAATGGTAAAGTCATGGAGAAGTCTAAACTGTTTAAGGATCAGTTTTCAGTTGAAAGACCAGATGGTTCATATTTCACTCTGAAAATCCAACCCACAGCACTGGAGGACTCAGCTGTGTACTTCTGTGCCAGCAGCTTCAGACAGGGGTCCACCGGGCAGCTCTACTTTGGTGAAGGCTCAAAGCTGACAGTGCTGG
H73J2BBXY_3_IDT-DUI-NXT-135	Unique	TRAV7-2_AGCAAACCAG_TRAJ15	CAACAGAAGGTGCAGCAGAGCCCAGAATCCCTCATTGTTCCAGAGGGAGGCATGGCCTCTCTCAACTGCACTTCCAGTGATCGTAATGTTGACTACTTCTGGTGGTACAGACAGCACTCTGGGAAAAGCCCCAAGATGCTGATGTCTATCTTCTCCAATGGTGAAAAGGAAGAAGGCAGATTCACAGTTCACCTCAATAAAGCCAGCCTGCATACTTCCCTGCACATCAGAGACTCCCAGCCCAGTGACTCTGCTCTCTACCTCTGTGCAGCAAACCAGGGAGGCAGAGCTCTGATATTTGGAACAGGAACCACGGTATCAGTCAGCCCCA	TRBV13-1_CAGCACAGCTTCTG_TRBJ1-3	GAGGCTGCAGTCACCCAAAGCCCTAGAAACAAGGTGACAGTAACAGGAGGAAACGTGACATTGAGCTGTCGCCAGACTAATAGCCACAACTACATGTACTGGTATCGGCAGGACACTGGGCATGGGCTGAGGCTGATCCATTACTCATATGGTGCTGGCAACCTTCAAATAGGAGATGTCCCTGATGGGTACAAGGCCACCAGAACAACGCAAGAAGACTTCTTCCTCCTGCTGGAATTGGCTTCTCCCTCTCAGACATCTTTGTACTTCTGTGCCAGCACAGCTTCTGGAAATACGCTCTATTTTGGAGAAGGAAGCCGGCTCATTGTTGTAG
H73J2BBXY_3_IDT-DUI-NXT-136	Unique	TRAV14D-2_CAGCATCTAGGAA_TRAJ9	CAGCAGCAGGTGAGACAAAGTCCCCAATCTCTGACAGTCTGGGAAGGAGAGACCACAATTCTGAACTGCAGTTATGAGGACAGCACTTTTGACTACTTCCCATGGTACCGGCAGTTCCCTGGGAAAAGCCCTGCACTCCTGATAGCCATAAGTTTGGTGTCCAATAAAAAGGAAGATGGACGATTCACAATCTTCTTCAATAAAAGGGAGAAAAAGCTCTCCTTGCACATCACAGACTCTCAGCCTGGAGACTCAGCCACCTACTTCTGTGCAGCATCTAGGAACATGGGCTACAAACTTACCTTCGGGACAGGAACAAGCCTGTTGGTTGATCCAA	TRBV13-2_TGATGCAACTGGTGGTGCA_TRBJ2-3	GGCAGGACACGGGGCATGGGCTGAGGCTGATCCATTATTCATATGGTGCTGGCAGCACTGAGAAAGGAGATATCCCTGATGGATACAAGGCCTCCAGACCAAGCCAAGAGAACTTCTCCCTCATTCTGGAGTTGGCTACCCCCTCTCAGACATCAGTGTACTTCTGTGCCAGCGGTGATGCAACTGGTGGTGCAGAAACGCTGTATTTTGGCTCAGGAACCAGACTGACTGTTCTCG
H73J2BBXY_3_IDT-DUI-NXT-137	Unique	TRAV3-1_GTCAGGAGCGGCAC_TRAJ58	GGGGAGCAGGTGGAGCAGCGCCCTCCTCACCTGAGTGTCCGGGAGGGAGACAGCGCCATTATCATCTGCACCTACACAGACAGTGCCACTGTTTACTTCTACTGGTACAAGCAAGAGGCGGGGGCAGGTCTTCAGTTGCTTATGAGTGTCCTTTCAAATGTGGACAGAAAAGAAGAACAAGGACTCACTGTCTTACTGAACAAGAAAGACAAACAACTCTCTCTGAACCTCACAGCTGCCCATCCTGGGGACTCAGCCGTGTACTTCTGCGCAGTCAGGAGCGGCACTGGGTCTAAGCTGTCATTTGGGAAGGGGGCAAAGCTCACAGTGAGTCCAG	TRBV13-2_CGGTGGACAGGGTTATAACA_TRBJ1-5	GAGGCTGCAGTCACCCAAAGCCCAAGAAACAAGGTGGCAGTAACAGGAGGAAAGGTGACATTGAGCTGTAATCAGACTAATAACCACAACAACATGTACTGGTATCGGCAGGACACGGGGCATGGGCTGAGGCTGATCCATTATTCATATGGTGCTGGCAGCACTGAGAAAGGAGATATCCCTGATGGATACAAGGCCTCCAGACCAAGCCAAGAGAACTTCTCCCTCATTCTGGAGTTGGCTACCCCCTCTCAGACATCAGTGTACTTCTGTGCCAGCGGTGGACAGGGTTATAACAACCAGGCTCCGCTTTTTGGAGAGGGGACTCGACTCTCTGTTCTAG
H73J2BBXY_3_IDT-DUI-NXT-138	Unique	TRAV7D-3_GTGAGATTTGGAG_TRAJ42	CAGCAGAAGGTGCAGCAGAGCCCAGAATCCCTCATTGTCCCAGAGGGAGCCATGACCTCTCTCAACTGCACTTTCAGCGACAGTGCTTCTCAGTATTTTGCATGGTACAGACAGCATTCTGGGAAAGCCCCCAAGGCACTGATGTCCATCTTCTCCAATGGTGAAAAAGAAGAAGGCAGATTCACAATTCACCTCAATAAAGCCAGTCTGCATTTCTCGCTACACATCAGAGACTCCCAGCCCAGTGACTCTGCTCTCTACCTCTGTGCAGTGAGATTTGGAGGAAGCAATGCAAAGCTAACCTTCGGGAAAGGCACTAAACTCTCTGTTAAATCAA	TRBV16_TTAGATGGGGGCGCTGGA_TRBJ1-3	AATGCTGGTGTCATCCAAACACCTAGGCACAAGGTGACAGGGAAGGGACAAGAAGCAACTCTGTGGTGTGAGCCAATTTCAGGACATAGTGCTGTTTTCTGGTACAGACAGACCATTGTGCAGGGCCTGGAGTTCCTGACTTACTTTCGAAATCAAGCTCCTATAGATGATTCAGGGATGCCCAAGGAACGATTCTCAGCTCAGATGCCCAATCAGTCGCACTCAACTCTGAAGATCCAGAGCACGCAACCCCAGGACTCAGCGGTGTATCTTTGTGCAAGCAGCTTAGATGGGGGCGCTGGAAATACGCTCTATTTTGGAGAAGGAAGCCGGCTCATTGTTGTAG
		TRAV6-4_TCTGGGCCCTAATA_TRAJ40	GGAGATTCAGTGACCCAGAAACAAGGTCAAGTGACCCTTTCAGAAGATGACTTCCTATTTATAAATTGCACTTATTCTACCACAACATACCCAACTCTTTTGTGGTATGTCCAATATCCTGGACAAGGTCCACAGCTCCTTCTGAAAGTGACAACTGCCAACAACAAGGGAATCAGCAGAGGCTTTGAAGCTACATATGACAAAGGGACCACGTCCTTCCACTTGCAGAAAGCCTCAGTGCAGGAGTCAGATTCAGCCGTGTACTTCTGTGCTCTGGGCCCTAATACAGGAAACTACAAATACGTCTTTGGAGCAG
H73J2BBXY_3_IDT-DUI-NXT-139	Unique	TRAV12D-2_TTTGACCTATGGAG_TRAJ12	GGAGACTCAGTGACCCAGACAGAAGGCCTGGTCACTCTCACCAAGGGGTTGCCTGTGATGCTGAACTGCACCTATCAGACTACTTACTCACCTTTCCTTTTCTGGTATGTGCAACATCTCAACGAAGCCCCTAAGCTACTCCTGAAGAGCTCCACAGACAACAAGAGGACCGAGCACCAAGGGTTCTACGCCACTCTCCATAAGAGCAGCAGCTCCTTCCATCTGCAGAAGTCCTCAGTGCAGCTGTCAGACTCTGCCCTGTACTTCTGTGCTTTGACCTATGGAGGCTATAAAGTGGTCTTTGGAAGTGGGACTCGATTGCTGGTAAGCCCTG	TRBV19_TATAGAGAGGGGGCTAGAACA_TRBJ2-7	GGTGGCATCATTACTCAGACACCCAAATTCCTGATTGGTCAGGAAGGGCAAAAACTGACCTTGAAATGTCAACAGAATTTCAATCATGATACAATGTACTGGTACCGACAGGATTCAGGGAAAGGATTGAGACTGATCTACTATTCAATAACTGAAAACGATCTTCAAAAAGGCGATCTATCTGAAGGCTATGATGCGTCTCGAGAGAAGAAGTCATCTTTTTCTCTCACTGTGACATCTGCCCAGAAGAACGAGATGGCCGTTTTTCTCTGTGCCAGCAGTATAGAGAGGGGGCTAGAACAGTACTTCGGTCCCGGCACCAGGCTCACGGTTTTAG
H73J2BBXY_3_IDT-DUI-NXT-140	Unique			TRBV13-2_TGATGCAAGGGGGCGCTATG_TRBJ2-7	GAGGCTGCAGTCACCCAAAGCCCAAGAAACAAGGTGGCAGTAACAGGAGGAAAGGTGACATTGAGCTGTAATCAGACTAATAACCACAACAACATGTACTGGTATCGGCAGGACACGGGGCATGGGCTGAGGCTGATCCATTATTCATATGGTGCTGGCAGCACTGAGAAAGGAGATATCCCTGATGGATACAAGGCCTCCAGACCAAGCCAAGAGAACTTCTCCCTCATTCTGGAGTTGGCTACCCCCTCTCAGACATCAGTGTACTTCTGTGCCAGCGGTGATGCAAGGGGGCGCTATGAACAGTACTTCGGTCCCGGCACCAGGCTCACGGTTTTAG
H73J2BBXY_3_IDT-DUI-NXT-141	Unique			TRBV16_AGCTTCGGACAGGGGAACCA_TRBJ1-5	AATGCTGGTGTCATCCAAACACCTAGGCACAAGGTGACAGGGAAGGGACAAGAAGCAACTCTGTGGTGTGAGCCAATTTCAGGACATAGTGCTGTTTTCTGGTACAGACAGACCATTGTGCAGGGCCTGGAGTTCCTGACTTACTTTCGAAATCAAGCTCCTATAGATGATTCAGGGATGCCCAAGGAACGATTCTCAGCTCAGATGCCCAATCAGTCGCACTCAACTCTGAAGATCCAGAGCACGCAACCCCAGGACTCAGCGGTGTATCTTTGTGCAAGCAGCTTCGGACAGGGGAACCAGGCTCCGCTTTTTGGAGAGGGGACTCGACTCTCTGTTCTAG
H73J2BBXY_3_IDT-DUI-NXT-144	Unique	TRAV6-6_CTGGGGGGGAAGGGTT_TRAJ49	GGAGATTCCGTGACTCAAACAGAAGGCCAAGTGACCGTCTCAGAAAGCAAGTCCCTGATAATAAATTGCACGTATTCAACCACAAGCATAGCTTACCCTAATCTTTTCTGGTATGTTCGATATCCTGGAGAAGGTCTACAACTCCTCCTGAAAGTCATTACGGCTGGCCAGAAGGGAAGCAGCAGAGGGTTTGAAGCCACATACAATAAAGAAACCACCTCCTTCCACTTGCAGAAAGCCTCAGTGCAAGAGTCAGACTCGGCTGTGTACTACTGTGCTCTGGGGGGGAAGGGTTACCAGAACTTCTATTTTGGGAAAGGAACAAGTTTGACTG	TRBV13-2_AGCGGAGGACAGGGGAATGCT_TRBJ2-1	GAGGCTGCAGTCACCCAAAGCCCAAGAAACAAGGTGGCAGTAACAGGAGGAAAGGTGACATTGAGCTGTAATCAGACTAATAACCACAACAACATGTACTGGTATCGGCAGGACACGGGGCATGGGCTGAGGCTGATCCATTATTCATATGGTGCTGGCAGCACTGAGAAAGGAGATATCCCTGATGGATACAAGGCCTCCAGACCAAGCCAAGAGAACTTCTCCCTCATTCTGGAGTTGGCTACCCCCTCTCAGACATCAGTGTACTTCTGTGCCAGCGGAGGACAGGGGAATGCTGAGCAGTTCTTCGGACCAGGGACACGACTCACCGTCCTAG
H73J2BBXY_3_IDT-DUI-NXT-145	Unique	TRAV14-1_CAAGTCTATTTGGAG_TRAJ52	CAGCAGCAGGTGAGACAAAGTCCCCAATCTCTGACAGTCTGGGAAGGAGAGACCGCAATTCTGAACTGCAGTTATGAGGACAGCACTTTTAACTACTTCCCATGGTACCAGCAGTTCCCTGGGGAAGGCCCTGCACTCCTGATATCCATAAGTTCAGTGTCCGATAAAAAGGAAGATGGACGATTCACAATCTTCTTCAATAAAAGGGAGAAAAAGCTCTCCTTGCACATCACAGACTCTCAGCCTGGAGACTCAGCCACCTACTTCTGTGCAGCAAGTCTATTTGGAGCTAACACTGGAAAGCTCACGTTTGGACACGGCACCATCCTTAGGGTCCATCCAA	TRBV20_TGGGGGACAGGGCGTAAGTCA_TRBJ2-4	GGAGCACTCGTCTATCAATATCCCAGAAGAACCATCTGTAAGAGTGGAACTTCCATGAGGATGGAGTGTCAAGCTGTGGGTTTTCAGGCAACTTCTGTAGCTTGGTATCGTCAATCGCCTCAAAAGACATTTGAACTGATAGCACTTTCTACTGTGAACTCAGCAATCAAATATGAACAAAATTTTACCCAGGAAAAATTTCCCATCAGTCATCCCAACTTATCCTTTTCATCTATGACAGTTTTAAATGCATATCTTGAAGACAGAGGCTTATATCTCTGTGGTGCTGGGGGACAGGGCGTAAGTCAAAACACCTTGTACTTTGGTGCGGGCACCCGACTATCGGTGCTAG
H73J2BBXY_3_IDT-DUI-NXT-146	Unique	TRAV14D-3_DV8_CAAGTAGGAGGACAGG_TRAJ45	CAGCAGCAGGTGAGACAAAGTCCCCAATCTCTGACAGTCTGGGAAGGAGAGACCGCAATTCTGAACTGCAGTTATGAGAACAGTGCTTTTGACTACTTCCTATGGTACCAGCAGTTCCCTGGGGAAGGCCCTGCTCTCCTGATAGCCATACGATCAGTGTCCGATAAAAAGGAAGATGGACGATTCACAATCTTCTTCAATAAAAGGGAGCAAAAGCTCTCCTTGCACATCACAGACTCTCAGCCTGGAGACTCAGCCACCTACTTTTGTGCAGCAAGTAGGAGGACAGGAGGTGCAGATAGACTCACCTTTGGGAAAGGAACTCAGCTGATCATCCAGCCCT	TRBV17_AGAGATCGACGGGGGCCGAACAC_TRBJ2-2	GATACTACGGTTAAGCAGAACCCAAGATACAAGCTTGCAAGAGTTGGAAAACCAGTGAATTTGATCTGTTCTCAGACTATGAATCATGATACCATGTACTGGTACCAAAAGAAGCCAAACCAAGCACCAAAGCTTCTTCTTTTCTACTATGATAAGATTTTGAACAGGGAAGCTGACACTTTTGAGAAGTTCCAATCCAGTCGGCCTAACAATTCTTTCTGCTCTCTCTACATTGGCTCTGCAGGCCTAGAGTATTCTGCCATGTACCTCTGTGCTAGCAGTAGAGATCGACGGGGGCCGAACACCGGGCAGCTCTACTTTGGTGAAGGCTCAAAGCTGACAGTGCTGG
H73J2BBXY_3_IDT-DUI-NXT-147	Unique			TRBV19_GTATAAGGGCGACTGCTAGTGC_TRBJ2-3	GGTGGCATCATTACTCAGACACCCAAATTCCTGATTGGTCAGGAAGGGCAAAAACTGACCTTGAAATGTCAACAGAATTTCAATCATGATACAATGTACTGGTACCGACAGGATTCAGGGAAAGGATTGAGACTGATCTACTATTCAATAACTGAAAACGATCTTCAAAAAGGCGATCTATCTGAAGGCTATGATGCGTCTCGAGAGAAGAAGTCATCTTTTTCTCTCACTGTGACATCTGCCCAGAAGAACGAGATGGCCGTTTTTCTCTGTGCCAGCAGTATAAGGGCGACTGCTAGTGCAGAAACGCTGTATTTTGGCTCAGGAACCAGACTGACTGTTCTCG
H73J2BBXY_3_IDT-DUI-NXT-148	Unique	TRAV7D-4_TAGTGTGGGTAACT_TRAJ26	CAGCAGAAGGTGCAGCAGAGCCCAGAATCCCTCAGTGTCCCAGAGGGAGGCATGGCCTCTCTCAACTGCACTTCAAGTGATCGTAATTTTCAGTACTTCTGGTGGTACAGACAGCATTCTGGAGAAGGCCCCAAGGCACTGATGTCCATCTTCTCTGATGGTGACAAGAAAGAAGGCAGATTCACAGCTCACCTCAATAAGGCCAGCCTGCATGTTTCCCTGCACATCAGAGACTCCCAGCCCAGTGACTCCGCTCTCTACTTCTGTGCAGCTAGTGTGGGTAACTATGCCCAGGGATTAACCTTCGGTCTTGGCACCAGAGTATCTGTGTTTCCCT	TRBV16_CTTAGGAGGGGACAGGGGCGCCGAC_TRBJ1-2	AATGCTGGTGTCATCCAAACACCTAGGCACAAGGTGACAGGGAAGGGACAAGAAGCAACTCTGTGGTGTGAGCCAATTTCAGGACATAGTGCTGTTTTCTGGTACAGACAGACCATTGTGCAGGGCCTGGAGTTCCTGACTTACTTTCGAAATCAAGCTCCTATAGATGATTCAGGGATGCCCAAGGAACGATTCTCAGCTCAGATGCCCAATCAGTCGCACTCAACTCTGAAGATCCAGAGCACGCAACCCCAGGACTCAGCGGTGTATCTTTGTGCAAGCAGCTTAGGAGGGGACAGGGGCGCCGACTACACCTTCGGCTCAGGGACCAGGCTTTTGGTAATAG
H73J2BBXY_3_IDT-DUI-NXT-150	Unique	TRAV4D-3_TGAGGACACC_TRAJ27	GGAGATAAGGTGAAGCAAAGTCCCTCAGCGCTGAGTCTCCAAGAGGGAACCAATTCTGCTCTGAGATGCAATTTTTCTATCGCCGCGACAACTGTGCAGTGGTTCCTACAGAATCCCAGGGGCAGCCTCATCAATCTTTTTTACCTGGTTCCAGGAACAAAGGAGAATGGGAGGTTAAAGTCAACATTCAATTCTAAGGAGAGCTACAGCACCCTGCACATCAGGGATGCCCAGCTGGAGGACTCAGGCACTTACTTCTGTGCTGCTGAGGACACCAATACAGGCAAATTAACCTTTGGGGATGGGACCGTGCTCACAGTGAAGCCAA	TRBV17_GTAGATACAGGGTCAACAC_TRBJ2-2	GATACTACGGTTAAGCAGAACCCAAGATACAAGCTTGCAAGAGTTGGAAAACCAGTGAATTTGATCTGTTCTCAGACTATGAATCATGATACCATGTACTGGTACCAAAAGAAGCCAAACCAAGCACCAAAGCTTCTTCTTTTCTACTATGATAAGATTTTGAACAGGGAAGCTGACACTTTTGAGAAGTTCCAATCCAGTCGGCCTAACAATTCTTTCTGCTCTCTCTACATTGGCTCTGCAGGCCTAGAGTATTCTGCCATGTACCTCTGTGCTAGCAGTAGATACAGGGTCAACACCGGGCAGCTCTACTTTGGTGAAGGCTCAAAGCTGACAGTGCTGG
H73J2BBXY_3_IDT-DUI-NXT-151	Unique			TRBV13-2_CGGTGTTTATTCTG_TRBJ1-3	GAGGCTGCAGTCACCCAAAGCCCAAGAAACAAGGTGGCAGTAACAGGAGGAAAGGTGACATTGAGCTGTAATCAGACTAATAACCACAACAACATGTACTGGTATCGGCAGGACACGGGGCATGGGCTGAGGCTGATCCATTATTCATATGGTGCTGGCAGCACTGAGAAAGGAGATATCCCTGATGGATACAAGGCCTCCAGACCAAGCCAAGAGAACTTCTCCCTCATTCTGGAGTTGGCTACCCCCTCTCAGACATCAGTGTACTTCTGTGCCAGCGGTGTTTATTCTGGAAATACGCTCTATTTTGGAGAAGGAAGCCGGCTCATTGTTGTAG
H73J2BBXY_3_IDT-DUI-NXT-152	Unique			TRBV5_CCAAGGGGGGGACTGGGGGGACACC_TRBJ2-2	AACACTAAAATTACTCAGTCACCAAGATATCTAATCCTGGGAAGAGCAAATAAGTCTTTGGAATGTGAGCAACATCTGGGACATAATGCTATGTACTGGTATAAACAGAGCGCTGAGAAGCCGCCAGAGCTCATGTTTCTCTACAATCTTAAACAGTTGATTCGAAATGAGACGGTGCCCAGTCGTTTTATACCTGAATGCCCAGACAGCTCCAAGCTACTTTTACATATATCTGCCGTGGATCCAGAAGACTCAGCTGTCTATTTTTGTGCCAGCAGCCAAGGGGGGGACTGGGGGGACACCGGGCAGCTCTACTTTGGTGAAGGCTCAAAGCTGACAGTGCTGG
H73J2BBXY_3_IDT-DUI-NXT-153	Unique	TRAV6D-6_GAGTGTCGGTAG_TRAJ4	GGAGATTCCGTGACTCAAACAGAAGGCCAAGTGACCGTCTCAGAAAGCAAGTCCCTGATAATAAATTGCACGTATTCAGCCACAAGCATAGCTTACCCTAATCTTTTCTGGTATGTTCGATATCCTGGAGAAGGTCTACAACTCCTCCTGAAAGTCATTACGGCTGGCCAGAAGGGAAGCAGCAGAGGGTTTGAAGCCACATACAATAAAGAAACCACCTCCTTCCACTTGCAGAAAGCCTCAGTGCAAGAGTCAGACTCGGCTGTGTACTACTGTGCTCTGAGTGTCGGTAGCTTCAATAAGTTGACCTTTGGAGCAGGGACCAGACTGGCTGTGTGCCCAT	TRBV17_TAGAGGCAGGGAGAGTGC_TRBJ2-3	GATACTACGGTTAAGCAGAACCCAAGATACAAGCTTGCAAGAGTTGGAAAACCAGTGAATTTGATCTGTTCTCAGACTATGAATCATGATACCATGTACTGGTACCAAAAGAAGCCAAACCAAGCACCAAAGCTTCTTCTTTTCTACTATGATAAGATTTTGAACAGGGAAGCTGACACTTTTGAGAAGTTCCAATCCAGTCGGCCTAACAATTCTTTCTGCTCTCTCTACATTGGCTCTGCAGGCCTAGAGTATTCTGCCATGTACCTCTGTGCTAGCAGTAGAGGCAGGGAGAGTGCAGAAACGCTGTATTTTGGCTCAGGAACCAGACTGACTGTTCTCG
H73J2BBXY_3_IDT-DUI-NXT-155	Unique	TRAV7N-4_CAGTTGCATC_TRAJ50	CAGCAGAAGGTGCAGCAGAGCCCAGAATCCCTCAGTGTCCCAGAGGGAGGCATGGCCTCTCTCAACTGCACTTCAAGTGATCGTAATTTTCAGTATTTCTGGTGGTACAGACAGCATTCTGGAGAAGGCCCCAAAGCACTGATGTCCATCTTCTCTGATGGTGACAAGAAGGAAGGCAGATTCACAGCTCACCTCAATAAGGCCAGCCTGCATGTTTCCCTGCACATCAGAGACTCCCAGCCCAGTGACTCTGCTCTCTACTTCTGTGCAGTTGCATCCTCCTCCTTCAGCAAGCTGGTGTTTGGGCAGGGGACATCCTTATCAGTCGTTCCAA	TRBV5_CAGCCCGACAGTTAACCA_TRBJ2-5	AACACTAAAATTACTCAGTCACCAAGATATCTAATCCTGGGAAGAGCAAATAAGTCTTTGGAATGTGAGCAACATCTGGGACATAATGCTATGTACTGGTATAAACAGAGCGCTGAGAAGCCGCCAGAGCTCATGTTTCTCTACAATCTTAAACAGTTGATTCGAAATGAGACGGTGCCCAGTCGTTTTATACCTGAATGCCCAGACAGCTCCAAGCTACTTTTACATATATCTGCCGTGGATCCAGAAGACTCAGCTGTCTATTTTTGTGCCAGCAGCCCGACAGTTAACCAAGACACCCAGTACTTTGGGCCAGGCACTCGGCTCCTCGTGTTAG
		TRAV3-1_GTCAGGGTTTCTG_TRAJ42	GGGGAGCAGGTGGAGCAGCGCCCTCCTCACCTGAGTGTCCGGGAGGGAGACAGCGCCATTATCATCTGCACCTACACAGACAGTGCCACTGTTTACTTCTACTGGTACAAGCAAGAGGCGGGGGCAGGTCTTCAGTTGCTTATGAGTGTCCTTTCAAATGTGGACAGAAAAGAAGAACAAGGACTCACTGTCTTACTGAACAAGAAAGACAAACAACTCTCTCTGAACCTCACAGCTGCCCATCCTGGGGACTCAGCCGTGTACTTCTGCGCAGTCAGGGTTTCTGGAGGAAGCAATGCAAAGCTAACCTTCGGGAAAGGCACTAAACTCTCTGTTAAATCAA
H73J2BBXY_3_IDT-DUI-NXT-156	Unique	TRAV14D-2_AAGTGGTATAGCA_TRAJ50	GGTGAGACAAAGTCCCCAATCTCTGACAGTCTGGGAAGGAGAGACCACAATTCTGAACTGCAGTTATGAGGACAGCACTTTTGACTACTTCCCATGGTACCGGCAGTTCCCTGGGAAAAGCCCTGCACTCCTGATAGCCATAAGTTTGGTGTCCAATAAAAAGGAAGATGGACGATTCACAATCTTCTTCAATAAAAGGGAGAAAAAGCTCTCCTTGCACATCACAGACTCTCAGCCTGGAGACTCAGCCACCTACTTCTGTGCAGCAAGTGGTATAGCATCCTCCTCCTTCAGCAAGCTGGTGTTTGGGCAGGGGACATCCTTATCAGTCGTTCCAA	TRBV13-2_GCGGTAGCTGGGGGGCGAGTGC_TRBJ2-3	GAGGCTGCAGTCACCCAAAGCCCAAGAAACAAGGTGGCAGTAACAGGAGGAAAGGTGACATTGAGCTGTAATCAGACTAATAACCACAACAACATGTACTGGTATCGGCAGGACACGGGGCATGGGCTGAGGCTGATCCATTATTCATATGGTGCTGGCAGCACTGAGAAAGGAGATATCCCTGATGGATACAAGGCCTCCAGACCAAGCCAAGAGAACTTCTCCCTCATTCTGGAGTTGGCTACCCCCTCTCAGACATCAGTGTACTTCTGTGCCAGCGGTAGCTGGGGGGCGAGTGCAGAAACGCTGTATTTTGGCTCAGGAACCAGACTGACTGTTCTCG
H73J2BBXY_3_IDT-DUI-NXT-157	Unique	TRAV7-4_AGTGATGACACC_TRAJ27	GTGCAGCAGAGCCCAGAATCCCTCAGTGTCCCAGAGGGAGGCATGGCCTCTTTCAACTGCACTTCAAGTGATCGTAATTTTCAGTACTTCTGGTGGTACAGACAGCATTCTGGAGAAGGCCCCAAGGCACTGATGTCAATCTTCTCTGATGGTGACAAGAAAGAAGGCAGATTCACAGCTCACCTCAATAAGGCCAGCCTGCATGTTTCCCTGCACATCAGAGACTCCCAGCCCAGTGACTCCGCTCTCTACTTCTGTGCAGCTAGTGATGACACCAATACAGGCAAATTAACCTTTGGGGATGGGACCGTGCTCACAGTGAAGCCAA	TRBV13-3_CAGTGGACTGGGGGTGAAAGAC_TRBJ2-5	GAGGCTGCAGTCACCCAAAGTCCAAGAAGCAAGGTGGCAGTAACAGGAGGAAAGGTGACATTGAGCTGTCACCAGACTAATAACCATGACTATATGTACTGGTATCGGCAGGACACGGGGCATGGGCTGAGGCTGATCCATTACTCATATGTCGCTGACAGCACGGAGAAAGGAGATATCCCTGATGGGTACAAGGCCTCCAGACCAAGCCAAGAGAATTTCTCTCTCATTCTGGAGTTGGCTTCCCTTTCTCAGACAGCTGTATATTTCTGTGCCAGCAGTGGACTGGGGGTGAAAGACACCCAGTACTTTGGGCCAGGCACTCGGCTCCTCGTGTTAG
H73J2BBXY_3_IDT-DUI-NXT-158	Unique	TRAV9D-4_GAGCGTTAAT_TRAJ40	GCTCAGTCAGTGACACAGCCCGATGCTCGCGTCACTGTCTCTGAAGGAGCCTCTCTGCAGCTGAGATGCAAGTATTCCTACTCTGGGACGCCTTATCTGTTCTGGTATGTCCAGTACCCGCGGCAGGGGCTGCAGCTGCTCCTCAAGTACTATTCCGGAGACCCAGTGGTTCAAGGAGTGAATGGCTTTGAGGCTGAGTTCAGCAAGAGTAACTCTTCCTTCCACCTGCGGAAAGCCTCCGTGCACTGGAGCGACTCGGCTGTGTACTTCTGTGCTCTGAGCGTTAATACAGGAAACTACAAATACGTCTTTGGAGCAGGTACCAGACTGAAGGTTATAGCAC	TRBV4_GCAGCCCCAGGGGAGGCAACC_TRBJ1-5	GAGACGGCTGTTTTCCAGACTCCAAACTATCATGTCACACAGGTGGGAAATGAAGTGTCTTTCAATTGTAAGCAAACTCTGGGCCACGATACTATGTATTGGTACAAGCAAGACTCTAAGAAATTGCTGAAGATTATGTTTAGCTACAATAATAAGCAACTCATTGTAAACGAAACAGTTCCAAGGCGCTTCTCACCTCAGTCTTCAGATAAAGCTCATTTGAATCTTCGAATCAAGTCTGTAGAGCCGGAGGACTCTGCTGTGTATCTCTGTGCCAGCAGCCCCAGGGGAGGCAACCAGGCTCCGCTTTTTGGAGAGGGGACTCGACTCTCTGTTCTAG
H73J2BBXY_3_IDT-DUI-NXT-159	Unique	TRAV12-2_AGTGAACCCAAT_TRAJ34	GGAGACTCAGTGACCCAGACAGAAGGCCTGGTCACTCTCACCGAGGGGTTGCCTGTGATGCTGAACTGCACCTATCAGACTGCTTACTCAACTTTCCTTTTCTGGTATGTGCAACATCTCAATGAAGCCCCTAAACTACTCCTGAAGAGCTCCACAGACAACAAGAGGACCGAGCACCAAGGGTTCCACGCCACTCTCCATAAGAGCAGCAGCTCCTTCCATCTGCAGAAGTCCTCAGCGCAGCTGTCAGACTCTGCCCTGTACTACTGTGCTCTGAGTGAACCCAATACCGACAAAGTCGTCTTTGGAACAGGGACCAGATTACAAGTCTCACCAA	TRBV29_TTCTCAGGAGATGCAG_TRBJ2-3	GACATGAAAGTAACCCAGATGCCAAGATACCTGATCAAAAGAATGGGAGAGAATGTTTTGCTGGAATGTGGACAGGACATGAGCCATGAAACAATGTACTGGTATCGACAAGACCCTGGTCTGGGGCTACAGCTGATTTATATCTCATACGATGTTGATAGTAACAGCGAAGGAGACATCCCTAAAGGATACAGGGTCTCACGGAAGAAGCGGGAGCATTTCTCCCTGATTCTGGATTCTGCTAAAACAAACCAGACATCTGTGTACTTCTGTGCTAGCAGTTTCTCAGGAGATGCAGAAACGCTGTATTTTGGCTCAGGAACCAGACTGACTGTTCTCG
H73J2BBXY_3_IDT-DUI-NXT-160	Unique	TRAV6D-7_GAGTGGGAATAA_TRAJ43	GGGGACTCAGTGACTCAGACGGAAGGTCAAGTGGCCCTCTCAGAAGAGGACTTTCTTACGATACACTGCAACTACTCAGCCTCAGGGTACCCAGCTCTGTTCTGGTATGTGCAGTATCCCGGAGAAGGGCCACAGTTCCTCTTTAGAGCCTCAAGGGACAAAGAGAAAGGAAGCAGCAGAGGGTTTGAAGCCACATACAATAAAGAAGCCACCTCCTTCCACTTGCAGAAAGCCTCAGTGCAAGAGTCAGACTCGGCTGTGTACTACTGTGCTCTGAGTGGGAATAACAACAATGCCCCACGATTTGGAGCGGGAACCAAATTAACAGTAAAACCAA	TRBV15_GTTTACACTGGGATCTCTCCT_TRBJ2-7	GATGCTGGAGTTACCCAGACACCCAGACATGAGGTGGCAGAGAAAGGACAAACAATAATCCTGAAGTGTGAGCCAGTTTCAGGCCACAATGACCTTTTCTGGTACAGACAGACCAAGATACAGGGACTAGAGTTGCTGAGCTACTTCCGCAGCAAGTCTCTTATGGAAGATGGTGGGGCTTTCAAGGATCGATTCAAAGCTGAGATGCTAAATTCATCCTTCTCCACTCTGAAGATTCAACCTACAGAACCCAAGGACTCAGCTGTGTATCTGTGTGCCAGCAGTTTACACTGGGATCTCTCCTATGAACAGTACTTCGGTCCCGGCACCAGGCTCACGGTTTTAG
H73J2BBXY_3_IDT-DUI-NXT-162	Unique	TRAV9-1_TGTGATCATAGCA_TRAJ50	ACACAGACAGTTTCCCAGTCTGATGCCCATGTCACTGTCTTCGAAGGAGACTCGGTGGAGCTGAGATGCAACTATTCCTATGGTGGATCCATTTACCTCTCCTGGTACATCCAGCACCATGGCCGTGGCCTCCAGTTTCTCCTCAAGTACTATTCGGGAAACCCAGTGGTTCAAGGAGTGAACGGCTTCGAGGCTGAGTTCAGCAAGAGCGACTCTTCCTTCCACCTGCGGAAAGCCTCCGTGCACTGGAGCGACTCGGCTGTGTACTTCTGTGCTGTGATCATAGCATCCTCCTCCTTCAGCAAGCTGGTGTTTGGGCAGGGGACATCCTTATCAGTCGTTCCAA	TRBV16_AGCTTCCGGGACAACCA_TRBJ2-5	AATGCTGGTGTCATCCAAACACCTAGGCACAAGGTGACAGGGAAGGGACAAGAAGCAACTCTGTGGTGTGAGCCAATTTCAGGACATAGTGCTGTTTTCTGGTACAGACAGACCATTGTGCAGGGCCTGGAGTTCCTGACTTACTTTCGAAATCAAGCTCCTATAGATGATTCAGGGATGCCCAAGGAACGATTCTCAGCTCAGATGCCCAATCAGTCGCACTCAACTCTGAAGATCCAGAGCACGCAACCCCAGGACTCAGCGGTGTATCTTTGTGCAAGCAGCTTCCGGGACAACCAAGACACCCAGTACTTTGGGCCAGGCACTCGGCTCCTCGTGTTAG
H73J2BBXY_3_IDT-DUI-NXT-163	Unique	TRAV8D-2_TACAGGTAGCA_TRAJ33	AGCCAATGGGGAGAAGAGAATCTTCAGGCTCTGAGCATCCAGGAGGGTGAAGATGTCACCGTGAACTGCAGCTACAAGACTTACACAGCTGCTGTACACTGGTACAGGCAAGACTCAGGCAGAGGCCCTGCCCTGATAATCTTAATACGTTCAAATGAGCGAGAGAAGCGCAGTGGAGGACTAAGAGCCACCCTTGACACCTCCAGCCAGAGAAGCTCCCTGTCCATCACTGCTGCTCAGTGTGAAGACACTGCTGTGTACTTCTGTGCTACAGGTAGCAACTATCAGTTGATCTGGGGCTCTGGGACCAAGCTAATTATAAAGCCAG	TRBV5_CAAGATGGGGGGGGGGTCTCCT_TRBJ2-7	AACACTAAAATTACTCAGTCACCAAGATATCTAATCCTGGGAAGAGCAAATAAGTCTTTGGAATGTGAGCAACATCTGGGACATAATGCTATGTACTGGTATAAACAGAGCGCTGAGAAGCCGCCAGAGCTCATGTTTCTCTACAATCTTAAACAGTTGATTCGAAATGAGACGGTGCCCAGTCGTTTTATACCTGAATGCCCAGACAGCTCCAAGCTACTTTTACATATATCTGCCGTGGATCCAGAAGACTCAGCTGTCTATTTTTGTGCCAGCAGCCAAGATGGGGGGGGGGTCTCCTATGAACAGTACTTCGGTCCCGGCACCAGGCTCACGGTTTTAG
H73J2BBXY_3_IDT-DUI-NXT-164	Unique			TRBV1_CAGTGGACTGGGGGGTGACACC_TRBJ2-2	GTGACTTTGCTGGAGCAAAACCCAAGGTGGCGTCTGGTACCACGTGGTCAAGCTGTGAACCTACGCTGCATCTTGAAGAATTCCCAGTATCCCTGGATGAGCTGGTATCAGCAGGATCTCCAAAAGCAACTACAGTGGCTGTTCACTCTGCGGAGTCCTGGGGACAAAGAGGTCAAATCTCTTCCCGGTGCTGATTACCTGGCCACACGGGTCACTGATACGGAGCTGAGGCTGCAAGTGGCCAACATGAGCCAGGGCAGAACCTTGTACTGCACCTGCAGTGGACTGGGGGGTGACACCGGGCAGCTCTACTTTGGTGAAGGCTCAAAGCTGACAGTGCTGG
H73J2BBXY_3_IDT-DUI-NXT-165	Unique	TRAV13-1_TATGGCTCGGAAT_TRAJ31	GGACAGCAAGTGCAGCAGAGCCCCGTGTCCTTGGTTCTGCAGGAGGGGGAGAATGCAGAGCTGCAGTGTAACTTTTCCACAACTTTGAACAGTATGCAGTGGTTTTACCAACGTCCTGGGGGAAGACTCGTCAGACTGTTCTATAATCCTTCTGGGACAAAGCAGAGTGGGAGACTGACATCCACAACAGTCACTAAGGAACGTCGCAGCTCTTTGCACATTTCCTCCTCCCAGATCACAGACTCAGGCACTTATCTCTGTGCTATGGCTCGGAATAACAATAACAGAATCTTCTTTGGTGATGGGACGCAGCTGGTGGTGAAGCCCA	TRBV13-3_AGCAGACAGGGCAGCTATG_TRBJ2-7	GAGGCTGCAGTCACCCAAAGTCCAAGAAGCAAGGTGGCAGTAACAGGAGGAAAGGTGACATTGAGCTGTCACCAGACTAATAACCATGACTATATGTACTGGTATCGGCAGGACACGGGGCATGGGCTGAGGCTGATCCATTACTCATATGTCGCTGACAGCACGGAGAAAGGAGATATCCCTGATGGGTACAAGGCCTCCAGACCAAGCCAAGAGAATTTCTCTCTCATTCTGGAGTTGGCTTCCCTTTCTCAGACAGCTGTATATTTCTGTGCCAGCAGACAGGGCAGCTATGAACAGTACTTCGGTCCCGGCACCAGGCTCACGGTTTTAG
H73J2BBXY_3_IDT-DUI-NXT-166	Unique	TRAV13-1_GGAACGCAAT_TRAJ31	GGACAGCAAGTGCAGCAGAGCCCCGTGTCCTTGGTTCTGCAGGAGGGGGAGAATGCAGAGCTGCAGTGTAACTTTTCCACAACTTTGAACAGTATGCAGTGGTTTTACCAACGTCCTGGGGGAAGACTCGTCAGACTGTTCTATAATCCTTCTGGGACAAAGCAGAGTGGGAGACTGACATCCACAACAGTCACTAAGGAACGTCGCAGCTCTTTGCACATTTCCTCCTCCCAGATCACAGACTCAGGCACTTATCTCTGTGCTATGGAACGCAATAACAGAATCTTCTTTGGTGATGGGACGCAGCTGGTGGTGAAGCCCA	TRBV13-3_GCAGTAGGGGGAACGA_TRBJ1-4	GAGGCTGCAGTCACCCAAAGTCCAAGAAGCAAGGTGGCAGTAACAGGAGGAAAGGTGACATTGAGCTGTCACCAGACTAATAACCATGACTATATGTACTGGTATCGGCAGGACACGGGGCATGGGCTGAGGCTGATCCATTACTCATATGTCGCTGACAGCACGGAGAAAGGAGATATCCCTGATGGGTACAAGGCCTCCAGACCAAGCCAAGAGAATTTCTCTCTCATTCTGGAGTTGGCTTCCCTTTCTCAGACAGCTGTATATTTCTGTGCCAGCAGTAGGGGGAACGAAAGATTATTTTTCGGTCATGGAACCAAGCTGTCTGTCCTGG
H73J2BBXY_3_IDT-DUI-NXT-167	Unique	TRAV3-1_CGCAGCCTTAACA_TRAJ37	GGCGAGCAGGTGGAGCAGCGCCCTCCTCACCTGAGTGTCCGGGAGGGAGACAGTGCCGTTATCATCTGCACCTACACAGACAGTGCCACTGCTTACTTCTCCTGGTACAAGCAAGAGGCGGGGGCAGGTCTTCAGTTGCTTATGAGTGTCCTTTCAAATGTGGACAGAAAAGAAGAACAAGGACTCACTGTCTTACTGAACAAGAAAGACAAACGACTCTCTCTGAACCTCACAGCTGCCCATCCTGGGGACTCAGCCGTGTACTTCTGCGCAGCCTTAACAGGCAATACTAGAAAACTCATCTTTGGGCTGGGGACAACTTTACAAGTGCAACCAG	TRBV3_CTTAGAAGGGATCACCG_TRBJ2-2	GGACCCAAAGTCTTACAGATCCCAAGTCATCAAATAATAGATATGGGGCAGATGGTGACCCTCAATTGTGACCCAGTTTCTAATCACCTATATTTTTATTGGTATAAACAGATTTTAGGACAGCAGATGGAGTTTCTGGTTAATTTCTACAATGGTAAAGTCATGGAGAAGTCTAAACTGTTTAAGGATCAGTTTTCAGTTGAAAGACCAGATGGTTCATATTTCACTCTGAAAATCCAACCCACAGCACTGGAGGACTCAGCTGTGTACTTCTGTGCCAGCAGCTTAGAAGGGATCACCGGGCAGCTCTACTTTGGTGAAGGCTCAAAGCTGACAGTGCTGG
H73J2BBXY_3_IDT-DUI-NXT-168	Unique	TRAV9-1_TGTGACGGGT_TRAJ49	ACACAGACAGTTTCCCAGTCTGATGCCCATGTCACTGTCTTCGAAGGAGACTCGGTGGAGCTGAGATGCAACTATTCCTATGGTGGATCCATTTACCTCTCCTGGTACATCCAGCACCATGGCCGTGGCCTCCAGTTTCTCCTCAAGTACTATTCGGGAAACCCAGTGGTTCAAGGAGTGAACGGCTTCAAGGCTGAGTTCAGCAAGAGCGACTCTTCCTTCCACCTGCGGAAAGCCTCCGTGCACTGGAGCGACTCGGCTGTGTACTTCTGTGCTGTGACGGGTTACCAGAACTTCTATTTTGGGAAAGGAACAAGTTTGACTGTCATTCCAA	TRBV14_AGTTTTCTGGGGGGAAACA_TRBJ2-2	GAAGCTGGAGTCACCCAGTCTCCCAGATATGCAGTCCTACAGGAAGGGCAAGCTGTTTCCTTTTGGTGTGACCCTATTTCTGGACATGATACCCTTTACTGGTATCAGCAGCCCAGAGACCAGGGGCCCCAGCTTCTAGTTTACTTTCGGGATGAGGCTGTTATAGATAATTCACAGTTGCCCTCGGATCGATTTTCTGCTGTGAGGCCTAAAGGAACTAACTCCACTCTCAAGATCCAGTCTGCAAAGCAGGGCGACACAGCCACCTATCTCTGTGCCAGCAGTTTTCTGGGGGGAAACACCGGGCAGCTCTACTTTGGTGAAGGCTCAAAGCTGACAGTGCTGG
H73J2BBXY_3_IDT-DUI-NXT-169	Unique	TRAV7D-4_GCAGCCTCCGGGAC_TRAJ12	CAGCAGAAGGTGCAGCAGAGCCCAGAATCCCTCAGTGTCCCAGAGGGAGGCATGGCCTCTCTCAACTGCACTTCAAGTGATCGTAATTTTCAGTACTTCTGGTGGTACAGACAGCATTCTGGAGAAGGCCCCAAGGCACTGATGTCCATCTTCTCTGATGGTGACAAGAAAGAAGGCAGATTCACAGCTCACCTCAATAAGGCCAGCCTGCATGTTTCCCTGCACATCAGAGACTCCCAGCCCAGTGACTCCGCTCTCTACTTCTGTGCAGCCTCCGGGACTGGAGGCTATAAAGTGGTCTTTGGAAGTGGGACTCGATTGCTGGTAAGCCCTG	TRBV31_AGTCTACTGGGGGGTGGTGCA_TRBJ2-3	GCTCAGACTATCCATCAATGGCCAGTTGCCGAGATCAAGGCTGTGGGCAGCCCACTGTCTCTGGGGTGTACCATAAAGGGGAAATCAAGCCCTAACCTCTACTGGTACTGGCAGGCCACAGGAGGCACCCTCCAGCAACTCTTCTACTCTATTACTGTTGGCCAGGTAGAGTCGGTGGTGCAACTGAACCTCTCAGCTTCCAGGCCGAAGGACGACCAATTCATCCTAAGCACGGAGAAGCTGCTTCTCAGCCACTCTGGCTTCTACCTCTGTGCCTGGAGTCTACTGGGGGGTGGTGCAGAAACGCTGTATTTTGGCTCAGGAACCAGACTGACTGTTCTCG
H73J2BBXY_3_IDT-DUI-NXT-170	Unique			TRBV13-1_CCAGCTCCCACGAGGGGACAGA_TRBJ1-1	GAGGCTGCAGTCACCCAAAGCCCTAGAAACAAGGTGACAGTAACAGGAGGAAACGTGACATTGAGCTGTCGCCAGACTAATAGCCACAACTACATGTACTGGTATCGGCAGGACACTGGGCATGGGCTGAGGCTGATCCATTACTCATATGGTGCTGGCAACCTTCAAATAGGAGATGTCCCTGATGGGTACAAGGCCACCAGAACAACGCAAGAAGACTTCTTCCTCCTGCTGGAATTGGCTTCTCCCTCTCAGACATCTTTGTACTTCTGTGCCAGCTCCCACGAGGGGACAGAAGTCTTCTTTGGTAAAGGAACCAGACTCACAGTTGTAG
H73J2BBXY_3_IDT-DUI-NXT-171	Unique	TRAV13-4_DV7_ATGGAACCGAATC_TRAJ57	GGACAGCAAGTGGAGCAGAGTCCCGCGTCCTTGGTTCTGCAGGAGGGGGAGAAAGCAGAGCTGCAGTGTAACTTTTCCTCCACAGCAACCGAGCTGCAGTGGTTTTACCAAAGTCCTGGGGGAAGACTCGTCAGCCTGTTGTACAATCCTTCTGGGACAAAGCAGATTGGGAGACTGATATCCACAACAGTCATTAAAGAACGTCGCAGCTCTTTGCACATTTCCTCCTCCCAGATCACAGACTCAGGCACTTATCTCTGTGCTATGGAACCGAATCAAGGAGGGTCTGCGAAGCTCATCTTTGGGGAGGGGACAAAGCTGACAGTGAGCTCAT	TRBV19_GTATACTCCCTTTGTATGA_TRBJ2-7	GGTGGCATCATTACTCAGACACCCAAATTCCTGATTGGTCAGGAAGGGCAAAAACTGACCTTGAAATGTCAACAGAATTTCAATCATGATACAATGTACTGGTACCGACAGGATTCAGGGAAAGGATTGAGACTGATCTACTATTCAATAACTGAAAACGATCTTCAAAAAGGCGATCTATCTGAAGGCTATGATGCGTCTCGAGAGAAGAAGTCATCTTTTTCTCTCACTGTGACATCTGCCCAGAAGAACGAGATGGCCGTTTTTCTCTGTGCCAGCAGTATACTCCCTTTGTATGAACAGTACTTCGGTCCCGGCACCAGGCTCACGGTTTTAG
H73J2BBXY_3_IDT-DUI-NXT-172	Unique	TRAV4-2_GCTGCCATGCCTAAT_TRAJ21	GGAATGCCGGTGGAACAGAATCCTCCAGCCCTGAGTCTTTATGAAGGAGCTGACTCTGGTCTGAGATGCAATTTTTCTACCACCATGAAAAGTGTCCAGTGGTTTCAACAAAATCACAGAGGCAGACTTATCACTCTGTTTTACCTGGCTCAAGGAACAAAGGAGAATGGAAGGTTAAAGTCAACATTCAATTCTAAGGAGCGCTACAGCACCCTGCACATCAAGGATGCACAGCTGGAGGACTCAGGCACTTACTTCTGTGCTGCCATGCCTAATTACAACGTGCTTTACTTCGGATCTGGCACCAAACTCACTGTAGAGCCAA	TRBV13-1_CAGTGCCACCGGGACAGGGTACGAA_TRBJ1-4	GAGGCTGCAGTCACCCAAAGCCCTAGAAACAAGGTGACAGTAACAGGAGGAAACGTGACATTGAGCTGTCGCCAGACTAATAGCCACAACTACATGTACTGGTATCGGCAGGACACTGGGCATGGGCTGAGGCTGATCCATTACTCATATGGTGCTGGCAACCTTCAAATAGGAGATGTCCCTGATGGGTACAAGGCCACCAGAACAACGCAAGAAGACTTCTTCCTCCTGCTGGAATTGGCTTCTCCCTCTCAGACATCTTTGTACTTCTGTGCCAGCAGTGCCACCGGGACAGGGTACGAAAGATTATTTTTCGGTCATGGAACCAAGCTGTCTGTCCTGG
				TRBV13-1_AGTGACGGGTGGGAAGAC_TRBJ2-5	GAGGCTGCAGTCACCCAAAGCCCTAGAAACAAGGTGACAGTAACAGGAGGAAACGTGACATTGAGCTGTCGCCAGACTAATAGCCACAACTACATGTACTGGTATCGGCAGGACACTGGGCATGGGCTGAGGCTGATCCATTACTCATATGGTGCTGGCAACCTTCAAATAGGAGATGTCCCTGATGGGTACAAGGCCACCAGAACAACGCAAGAAGACTTCTTCCTCCTGCTGGAATTGGCTTCTCCCTCTCAGACATCTTTGTACTTCTGTGCCAGCAGTGACGGGTGGGAAGACACCCAGTACTTTGGGCCAGGCACTCGGCTCCTCGTGTTAG
H73J2BBXY_3_IDT-DUI-NXT-173	Unique	TRAV13-4_DV7_TGCTACCGAGGGTT_TRAJ49	GGACAGCAAGTGGAGCAGAGTCCCGCGTCCTTGGTTCTGCAGGAGGGGGAGAAAGCAGAGCTGCAGTGTAACTTTTCCTCCACAGCAACCGAGCTGCAGTGGTTTTACCAAAGTCCTGGGGGAAGACTCGTCAGCCTGTTGTACAATCCTTCTGGGACAAAGCAGAGTGGGAGACTGATATCCACAACAGTCATTAAAGAACGTCGCAGCTCTTTGCACATTTCCTCCTCCCAGATCACAGACTCAGGCACTTATCTCTGTGCTACCGAGGGTTACCAGAACTTCTATTTTGGGAAAGGAACAAGTTTGACTGTCATTCCAA	TRBV5_CAGCCCGGGACAGGGAGACACA_TRBJ1-1	AACACTAAAATTACTCAGTCACCAAGATATCTAATCCTGGGAAGAGCAAATAAGTCTTTGGAATGTGAGCAACATCTGGGACATAATGCTATGTACTGGTATAAACAGAGCGCTGAGAAGCCGCCAGAGCTCATGTTTCTCTACAATCTTAAACAGTTGATTCGAAATGAGACGGTGCCCAGTCGTTTTATACCTGAATGCCCAGACAGCTCCAAGCTACTTTTACATATATCTGCCGTGGATCCAGAAGACTCAGCTGTCTATTTTTGTGCCAGCAGCCCGGGACAGGGAGACACAGAAGTCTTCTTTGGTAAAGGAACCAGACTCACAGTTGTAG
H73J2BBXY_3_IDT-DUI-NXT-174	Unique	TRAV10_CAAGCGGGGAAAATAA_TRAJ39	GGAGAGAAGGTCGAGCAACACGAGTCTACACTGAGTGTTCGAGAGGGAGACAGCGCTGTCATCAACTGCACTTACACAGATACTGCTTCATCATACTTCCCTTGGTACAAGCAAGAAGCTGGAAAGGGTCTCCACTTTGTGATAGACATTCGTTCAAATGTGGACAGAAAACAGAGCCAAAGACTTATAGTTTTGTTGGATAAGAAAGCCAAACGATTCTCCCTGCACATCACAGCCACACAGCCTGAAGATTCAGCCATCTACTTCTGTGCAGCAAGCGGGGAAAATAATGCAGGTGCCAAGCTCACATTCGGAGGGGGAACAAGGTTAACGGTCAGACCCG	TRBV13-3_GTGATTTGGGGAGTCA_TRBJ2-4	GAGGCTGCAGTCACCCAAAGTCCAAGAAGCAAGGTGGCAGTAACAGGAGGAAAGGTGACATTGAGCTGTCACCAGACTAATAACCATGACTATATGTACTGGTATCGGCAGGACACGGGGCATGGGCTGAGGCTGATCCATTACTCATATGTCGCTGACAGCACGGAGAAAGGAGATATCCCTGATGGGTACAAGGCCTCCAGACCAAGCCAAGAGAATTTCTCTCTCATTCTGGAGTTGGCTTCCCTTTCTCAGACAGCTGTATATTTCTGTGCCAGCAGTGATTTGGGGAGTCAAAACACCTTGTACTTTGGTGCGGGCACCCGACTATCGGTGCTAG
H73J2BBXY_3_IDT-DUI-NXT-175	Unique	TRAV7-3_GAGCACTGGA_TRAJ52	CAGCAGAATGTGCAGCAGAGCCCAGAATCCCTCATTGTCCCAGAGGGAGCCAGGACCTCTCTCAACTGCACTTTCAGTGACAGTGCTTCTCAGTATTTCTGGTGGTACAGACAGCATTCTGGGAAAGCCCCCAAGGCACTGATGTCCATCTTCTCCAATGGTGAAAAAGAAGAAGGGAGATTCACAATTCACCTCAATAAAGCCAGTCTGCATTTCTCCCTGCACATCAGAGACTCCCAGCCCAGTGACTCTGCTCTCTATCTCTGTGCAGTGAGCACTGGAGCTAACACTGGAAAGCTCACGTTTGGACACGGCACCATCCTTAGGGTCCATCCAA	TRBV15_AGTTTGGGGAACAC_TRBJ2-2	GATGCTGGAGTTACCCAGACACCCAGACATGAGGTGGCAGAGAAAGGACAAACAATAATCCTGAAGTGTGAGCCAGTTTCAGGCCACAATGACCTTTTCTGGTACAGACAGACCAAGATACAGGGACTAGAGTTGCTGAGCTACTTCCGCAGCAAGTCTCTTATGGAAGATGGTGGGGCTTTCAAGGATCGATTCAAAGCTGAGATGCTAAATTCATCCTTCTCCACTCTGAAGATTCAACCTACAGAACCCAAGGACTCAGCTGTGTATCTGTGTGCCAGCAGTTTGGGGAACACCGGGCAGCTCTACTTTGGTGAAGGCTCAAAGCTGACAGTGCTGG
H73J2BBXY_3_IDT-DUI-NXT-176	Unique	TRAV7N-4_TTAGTAGGGGCTATG_TRAJ47	CAGCAGAAGGTGCAGCAGAGCCCAGAATCCCTCAGTGTCCCAGAGGGAGGCATGGCCTCTCTCAACTGCACTTCAAGTGATCGTAATTTTCAGTATTTCTGGTGGTACAGACAGCATTCTGGAGAAGGCCCCAAAGCACTGATGTCCATCTTCTCTGATGGTGACAAGAAGGAAGGCAGATTCACAGCTCACCTCAATAAGGCCAGCCTGCATGTTTCCCTGCACATCAGAGACTCCCAGCCCAGTGACTCTGCTCTCTACTTCTGTGCAGTTAGTAGGGGCTATGCAAACAAGATGATCTTTGGCTTGGGAACCATTTTGAGAGTCAGACCTC	TRBV13-2_GTGATCCCCCGGGACAGGGGGGTGAAC_TRBJ2-7	GAGGCTGCAGTCACCCAAAGCCCAAGAAACAAGGTGGCAGTAACAGGAGGAAAGGTGACATTGAGCTGTAATCAGACTAATAACCACAACAACATGTACTGGTATCGGCAGGACACGGGGCATGGGCTGAGGCTGATCCATTATTCATATGGTGCTGGCAGCACTGAGAAAGGAGATATCCCTGATGGATACAAGGCCTCCAGACCAAGCCAAGAGAACTTCTCCCTCATTCTGGAGTTGGCTACCCCCTCTCAGACATCAGTGTACTTCTGTGCCAGCGGTGATCCCCCGGGACAGGGGGGTGAACAGTACTTCGGTCCCGGCACCAGGCTCACGGTTTTAG
H73J2BBXY_3_IDT-DUI-NXT-177	Unique	TRAV5-1_CAAGTCCGGGGA_TRAJ5	GGTGAGCAGGTGGAACAGCTCACTTCCTCCCTGATTGTCCAGGAGGGAGCCAGTGTTCTGATCAACTGCTCCTACACAGACAGTGCCTCTGTCTACTTCCCTTGGTATAAGCAAGAGCCTGGGAAGCGTCTTCAGTTCATCATAGACATCCGTTCAAATATGGAAAGAAAGCAGACTCAAAGACTCACCCTTTTATTTGATAAGAAAACCAAACACCTTTCCCTGCACATTACAGCCACTCAGCCTGGAGACTCAGCCATCTACTTCTGCTCAGCAAGTCCGGGGACACAGGTTGTGGGGCAGCTCACTTTCGGGAGCGGTACAAGACTCCAAGTTTATGCAA	TRBV1_GCAGATACTGGGGGGAGATATGC_TRBJ2-1	TACGGAGCTGAGGCTGCAAGTGGCCAACATGAGCCAGGGCAGAACCTTGTACTGCACCTGCAGTGCAGATACTGGGGGGAGATATGCTGAGCAGTTCTTCGGACCAGGGACACGACTCACCGTCCTAG
H73J2BBXY_3_IDT-DUI-NXT-178	Unique	TRAV4-2_TGAGGCAGGAGGCA_TRAJ37	GGAATGCCGGTGGAACAGAATCCTCCAGCCCTGAGTCTTTATGAAGGAGCTGACTCTGGTCTGAGATGCAATTTTTCTACCACCATGAAAAGTGTCCAGTGGTTTCAACAAAATCACAGAGGCAGACTTATCACTCTGTTTTACCTGGCTCAAGGAACAAAGGAGAATGGAAGGTTAAAGTCAACATTCAATTCTAAGGAGCGCTACAGCACCCTGCACATCAAGGATGCACAGCTGGAGGACTCAGGCACTTACTTCTGTGCTGCTGAGGCAGGAGGCAATACTAGAAAACTCATCTTTGGGCTGGGGACAACTTTACAAGTGCAACCAG	TRBV5_CCAAGTCTCAGGGGGCATTGAAC_TRBJ2-7	AACACTAAAATTACTCAGTCACCAAGATATCTAATCCTGGGAAGAGCAAATAAGTCTTTGGAATGTGAGCAACATCTGGGACATAATGCTATGTACTGGTATAAACAGAGCGCTGAGAAGCCGCCAGAGCTCATGTTTCTCTACAATCTTAAACAGTTGATTCGAAATGAGACGGTGCCCAGTCGTTTTATACCTGAATGCCCAGACAGCTCCAAGCTACTTTTACATATATCTGCCGTGGATCCAGAAGACTCAGCTGTCTATTTTTGTGCCAGCAGCCAAGTCTCAGGGGGCATTGAACAGTACTTCGGTCCCGGCACCAGGCTCACGGTTTTAG
		TRAV6D-7_AGTGATCAGAGAAATAA_TRAJ31	GGGGACTCAGTGACTCAGACGGAAGGTCAAGTGGCCCTCTCAGAAGAGGACTTTCTTACGATACACTGCAACTACTCAGCCTCAGGGTACCCAGCTCTGTTCTGGTATGTGCAGTATCCCGGAGAAGGGCCACAGTTCCTCTTTAGAGCCTCAAGGGACAAAGAGAAAGGAAGCAGCAGAGGGTTTGAAGCCACATACAATAAAGAAGCCACCTCCTTCCACTTGCAGAAAGCCTCAGTGCAAGAGTCAGACTCGGCTGTGTACTACTGCGCTCTGAGTGATCAGAGAAATAACAATAACAGAATCTTCTTTGGTGATGGGACGCAGCTGGTGGTGAAGCCCA
H73J2BBXY_3_IDT-DUI-NXT-179	Unique	TRAV3-3_CAGTGCAGATAAT_TRAJ39	GGCGAGCAGGTGGAGCAGCGCCCTCCTCACCTGAGTGTCCGGGAGGGAGACAGTGCCGTTATCACCTGCACCTACACAGACCCTAACAGTTATTACTTCTTCTGGTACAAGCAAGAGCCGGGGGCAAGTCTTCAGTTGCTTATGAAGGTTTTCTCAAGTACGGAAATAAACGAAGGACAAGGATTCACTGTCCTACTGAACAAGAAAGACAAACGACTCTCTCTGAACCTCACAGCTGCCCATCCTGGGGACTCAGCCGCGTACTTCTGCGCAGTCAGTGCAGATAATGCAGGTGCCAAGCTCACATTCGGAGGGGGAACAAGGTTAACGGTCAGACCCG	TRBV13-3_CAGTGCGGACAGACTTAGTGC_TRBJ2-3	GAGGCTGCAGTCACCCAAAGTCCAAGAAGCAAGGTGGCAGTAACAGGAGGAAAGGTGACATTGAGCTGTCACCAGACTAATAACCATGACTATATGTACTGGTATCGGCAGGACACGGGGCATGGGCTGAGGCTGATCCATTACTCATATGTCGCTGACAGCACGGAGAAAGGAGATATCCCTGATGGGTACAAGGCCTCCAGACCAAGCCAAGAGAATTTCTCTCTCATTCTGGAGTTGGCTTCCCTTTCTCAGACAGCTGTATATTTCTGTGCCAGCAGTGCGGACAGACTTAGTGCAGAAACGCTGTATTTTGGCTCAGGAACCAGACTGACTGTTCTCG
				TRBV20_AGGGATCTTGGGCAGGGGTGGGATTCCT_TRBJ1-6	GGAGCACTCGTCTATCAATATCCCAGAAGAACCATCTGTAAGAGTGGAACTTCCATGAGGATGGAGTGTCAAGCTGTGGGTTTTCAGGCAACTTCTGTAGCTTGGTATCGTCAATCGCCTCAAAAGACATTTGAACTGATAGCACTTTCTACTGTGAACTCAGCAATCAAATATGAACAAAATTTTACCCAGGAAAAATTTCCCATCAGTCATCCCAACTTATCCTTTTCATCTATGACAGTTTTAAATGCATATCTTGAAGACAGAGGCTTATATCTCTGTGGTGCTAGGGATCTTGGGCAGGGGTGGGATTCCTATAATTCGCCCCTCTACTTTGCGGCAGGCACCCGGCTCACTGTGACAG
H73J2BBXY_3_IDT-DUI-NXT-180	Unique	TRAV13-4_DV7_ATGGAACGGAGTTCA_TRAJ18	GGACAGCAAGTGGAGCAGAGTCCCGCGTCCTTGGTTCTGCAGGAGGGGGAGAAAGCAGAGCTGCAGTGTAACTTTTCCTCCACAGCAACCGAGCTGCAGTGGTTTTACCAAAGTCCTGGGGGAAGACTCGTCAGCCTGTTGTACAATCCTTCTGGGACAAAGCAGAGTGGGAGACTGATATCCACAACAGTCATTAAAGAACGTCGCAGCTCTTTGCACATTTCCTCCTCCCAGATCACAGACTCAGGCACTTATCTCTGTGCTATGGAACGGAGTTCAGCCTTAGGGAGGCTGCATTTTGGAGCTGGGACTCAGCTGATTGTCATACCTG	TRBV19_AGTATTACGGGGACTAGTGC_TRBJ2-3	GGTGGCATCATTACTCAGACACCCAAATTCCTGATTGGTCAGGAAGGGCAAAAACTGACCTTGAAATGTCAACAGAATTTCAATCATGATACAATGTACTGGTACCGACAGGATTCAGGGAAAGGATTGAGACTGATCTACTATTCAATAACTGAAAACGATCTTCAAAAAGGCGATCTATCTGAAGGCTATGATGCGTCTCGAGAGAAGAAGTCATCTTTTTCTCTCACTGTGACATCTGCCCAGAAGAACGAGATGGCCGTTTTTCTCTGTGCCAGCAGTATTACGGGGACTAGTGCAGAAACGCTGTATTTTGGCTCAGGAACCAGACTGACTGTTCTCG
H73J2BBXY_3_IDT-DUI-NXT-181	Unique	TRAV13D-1_GGAACGGGGTTATA_TRAJ23	GGACAGCAAGTGCAGCAGAGCCCTGCATCCTTGGTTCTGCAGGAGGGGGAGAACGCAGAGCTGCAGTGTAACTTTTCCACATCTTTGAACAGTATGCAGTGGTTTTACCAACGTCCTGGGGGAAGTCTCGTCAGCCTGTTCTACAATCCTTCTGGGACAAAGCAGAGTGGGAGACTGACATCCACTACAGTCATCAAAGAACGTCGCAGCTCTTTGCACATTTCCTCCTCCCAGACAACAGACTCAGGCACTTATCTCTGTGCTATGGAACGGGGTTATAACCAGGGGAAGCTTATCTTTGGACAGGGAACCAAGTTATCTATCAAGCCCA	TRBV19_AGCAGCCTGGGGGGGGCTGACACC_TRBJ2-2	GGTGGCATCATTACTCAGACACCCAAATTCCTGATTGGTCAGGAAGGGCAAAAACTGACCTTGAAATGTCAACAGAATTTCAATCATGATACAATGTACTGGTACCGACAGGATTCAGGGAAAGGATTGAGACTGATCTACTATTCAATAACTGAAAACGATCTTCAAAAAGGCGATCTATCTGAAGGCTATGATGCGTCTCGAGAGAAGAAGTCATCTTTTTCTCTCACTGTGACATCTGCCCAGAAGAACGAGATGGCCGTTTTTCTCTGTGCCAGCAGCCTGGGGGGGGCTGACACCGGGCAGCTCTACTTTGGTGAAGGCTCAAAGCTGACAGTGCTGG
H73J2BBXY_3_IDT-DUI-NXT-182	Unique	TRAV14D-3_DV8_CAAGTGGAGGGAACAA_TRAJ31	CAGCAGCAGGTGAGACAAAGTCCCCAATCTCTGACAGTCTGGGAAGGAGAGACCGCAATTCTGAACTGCAGTTATGAGAACAGTGCTTTTGACTACTTCCTATGGTACCAGCAGTTCCCTGGGGAAGGCCCTGCTCTCCTGATAGCCATACGATCAGTGTCCGATAAAAAGGAAGATGGACGATTCACAATCTTCTTCAATAAAAGGGAGCAAAAGCTCTCCTTGCACATCACAGACTCTCAGCCTGGAGACTCAGCCACCTACTTTTGTGCAGCAAGTGGAGGGAACAATAACAGAATCTTCTTTGGTGATGGGACGCAGCTGGTGGTGAAGCCCA	TRBV2_CGAGACAGGGCCAACC_TRBJ1-5	GACCCGAAAATTATCCAGAAACCAAAATATCTGGTGGCAGTCACAGGGAGCGAAAAAATCCTGATATGCGAACAGTATCTAGGCCACAATGCTATGTATTGGTATAGACAAAGTGCTAAGAAGCCTCTAGAGTTCATGTTTTCCTACAGCTATCAAAAACTTATGGACAATCAGACTGCCTCAAGTCGCTTCCAACCTCAAAGTTCAAAGAAAAACCATTTAGACCTTCAGATCACAGCTCTAAAGCCTGATGACTCGGCCACATACTTCTGTGCCAGCAGCCGAGACAGGGCCAACCAGGCTCCGCTTTTTGGAGAGGGGACTCGACTCTCTGTTCTAG
		TRAV9-1_GTGAGGTATAATG_TRAJ38	ACACAGACAGTTTCCCAGTCTGATGCCCATGTCACTGTCTTCGAAGGAGACTCGGTGGAGCTGAGATGCAACTATTCCTATGGTGGATCCATTTACCTCTCCTGGTACATCCAGCACCATGGCCGTGGCCTCCAGTTTCTCCTCAAGTACTATTCGGGAAACCCAGTGGTTCAAGGAGTGAACGGCTTCGAGGCTGAGTTCAGCAAGAGCGACTCTTCCTTCCACCTGCGGAAAGCCTCCGTGCACTGGAGCGACTCGGCTGTGTACTTCTGTGCTGTGAGGTATAATGTTGGTGACAACAGTAAGCTGATTTGGGGCTTGGGGACAAGTCTGGTAGTAAATCCAA
H73J2BBXY_3_IDT-DUI-NXT-185	Unique	TRAV6D-6_AGGGATAATA_TRAJ39	AGAAAGCCTCAGTGCAAGAGTCAGACTCGGCTGTGTACTACTGCGCTCTGAGGGATAATAATGCAGGTGCCAAGCTCACATTCGGAGGGGGAACAAGGTTAACGGTCAGACCCG	TRBV13-3_AGTGAGCGGCAAAATTCTG_TRBJ1-3	GAGGCTGCAGTCACCCAAAGTCCAAGAAGCAAGGTGGCAGTAACAGGAGGAAAGGTGACATTGAGCTGTCACCAGACTAATAACCATGACTATATGTACTGGTATCGGCAGGACACGGGGCATGGGCTGAGGCTGATCCATTACTCATATGTCGCTGACAGCACGGAGAAAGGAGATATCCCTGATGGGTACAAGGCCTCCAGACCAAGCCAAGAGAATTTCTCTCTCATTCTGGAGTTGGCTTCCCTTTCTCAGACAGCTGTATATTTCTGTGCCAGCAGTGAGCGGCAAAATTCTGGAAATACGCTCTATTTTGGAGAAGGAAGCCGGCTCATTGTTGTAG
H73J2BBXY_3_IDT-DUI-NXT-186	Unique	TRAV10D_AAGCAGAGGCAGTG_TRAJ17	GGAGAGAAGGTCGAGCAACACCAGTCTACACTGAGTGTTCGAGAGGGAGACAGCGCTGTCATCAACTGCACTTACACAGATACTGCCTCATCATACTTCCCTTGGTACAAGCAAGAAGCTGGAAAGAGTCTCCACTTTGTGATAGACATTCGTTCAAATGTGGACAGAAAACAGAGCCAAAGACTTACAGTTTTATTGGATAAGAAAGCCAAACGATTCTCCCTGCACATCACAGCCACACAGCCTGAAGATTCAGCCATCTACTTCTGTGCAGCAAGCAGAGGCAGTGCAGGGAACAAGCTAACTTTTGGAATTGGAACCAGGGTGCTGGTCAGGCCAG	TRBV13-2_GGTGAGGGACATTCTG_TRBJ1-3	GAGGCTGCAGTCACCCAAAGCCCAAGAAACAAGGTGGCAGTAACAGGAGGAAAGGTGACATTGAGCTGTAATCAGACTAATAACCACAACAACATGTACTGGTATCGGCAGGACACGGGGCATGGGCTGAGGCTGATCCATTATTCATATGGTGCTGGCAGCACTGAGAAAGGAGATATCCCTGATGGATACAAGGCCTCCAGACCAAGCCAAGAGAACTTCTCCCTCATTCTGGAGTTGGCTACCCCCTCTCAGACATCAGTGTACTTCTGTGCCAGCGGTGAGGGACATTCTGGAAATACGCTCTATTTTGGAGAAGGAAGCCGGCTCATTGTTGTAG
H73J2BBXY_3_IDT-DUI-NXT-187	Unique	TRAV13-4_DV7_ATGGATAACA_TRAJ52	GGACAGCAAGTGGAGCAGAGTCCCGCGTCCTTGGTTCTGCAGGAGGGGGAGAAAGCAGAGCTGCAGTGTAACTTTTCCTCCACAGCAACCGAGCTGCAGTGGTTTTACCAAAGTCCTGGGGGAAGACTCGTCAGCCTGTTGTACAATCCTTCTGGGACAAAGCAGAGTGGGAGACTGATATCCACAACAGTCATTAAAGAACGTCGCAGCTCTTTGCACATTTCCTCCTCCCAGATCACAGACTCAGGCACTTATCTCTGTGCTATGGATAACACTGGAGCTAACACTGGAAAGCTCACGTTTGGACACGGCACCATCCTTAGGGTCCATCCAA	TRBV13-2_TGATGCTACTGGGGGGTATGA_TRBJ2-7	GAGGCTGCAGTCACCCAAAGCCCAAGAAACAAGGTGGCAGTAACAGGAGGAAAGGTGACATTGAGCTGTAATCAGACTAATAACCACAACAACATGTACTGGTATCGGCAGGACACGGGGCATGGGCTGAGGCTGATCCATTATTCATATGGTGCTGGCAGCACTGAGAAAGGAGATATCCCTGATGGATACAAGGCCTCCAGACCAAGCCAAGAGAACTTCTCCCTCATTCTGGAGTTGGCTACCCCCTCTCAGACATCAGTGTACTTCTGTGCCAGCGGTGATGCTACTGGGGGGTATGAACAGTACTTCGGTCCCGGCACCAGGCTCACGGTTTTAG
H73J2BBXY_3_IDT-DUI-NXT-189	Unique	TRAV9D-3_GAGCGCGTCCAA_TRAJ34	GCTCAGTCAGTGACACAGCCCGATGCTCGCGTCACTGTCTCTGAAGGAGCCTCTCTGCAGCTGAGATGCAAGTATTCCTACTCTGCGACACCTTATCTGTTCTGGTATGTCCAGTACCCGCGGCAGGGGCTGCAGATGCTCCTCAAGTACTATTCTGGAGACCCAGTGGTTCAAGGAGTGAACGGCTTCGAGGCTGAGTTCAGCAAGAGCGACTCTTCCTTCCACCTGCGGAAAGCCTCCGTGCACTGGAGCGACTCGGCTGTGTACTTCTGTGCTGTGAGCGCGTCCAATACCGACAAAGTCGTCTTTGGAACAGGGACCAGATTACAAGTCTCACCAA	TRBV15_AGCAGAACAGGGAGCTCCT_TRBJ2-7	GATGCTGGAGTTACCCAGACACCCAGACATGAGGTGGCAGAGAAAGGACAAACAATAATCCTGAAGTGTGAGCCAGTTTCAGGCCACAATGACCTTTTCTGGTACAGACAGACCAAGATACAGGGACTAGAGTTGCTGAGCTACTTCCGCAGCAAGTCTCTTATGGAAGATGGTGGGGCTTTCAAGGATCGATTCAAAGCTGAGATGCTAAATTCATCCTTCTCCACTCTGAAGATTCAACCTACAGAACCCAAGGACTCAGCTGTGTATCTGTGTGCCAGCAGAACAGGGAGCTCCTATGAACAGTACTTCGGTCCCGGCACCAGGCTCACGGTTTTAG
		TRAV6D-7_AGTGATTATG_TRAJ32	GGGGACTCAGTGACTCAGACGGAAGGTCAAGTGGCCCTCTCAGAAGAGGACTTTCTTACGATACACTGCAACTACTCAGCCTCAGGGTACCCAGCTCTGTTCTGGTATGTGCAGTATCCCGGAGAAGGGCCACAGTTCCTCTTTAGAGCCTCAAGGGACAAAGAGAAAGGAAGCAGCAGAGGGTTTGAAGCCACATACAATAAAGAAGCCACCTCCTTCCACTTGCAGAAAGCCTCAGTGCAAGAGTCAGACTCGGCTGTGTACTACTGCGCTCTGAGTGATTATGGGGGCAGTGGCAACAAGCTCATCTTTGGAACTGGCACTCTGCTTTCTGTCAAGCCAA
H73J2BBXY_3_IDT-DUI-NXT-190	Unique	TRAV16D_DV11_AGAGGCTTATTCT_TRAJ42	GGACTCATCATCACCGCCACACAGATTGAGGACTCAGCAGTATATTTCTGTGCTATGAGAGAGGCTTATTCTGGAGGAAGCAATGCAAAGCTAACCTTCGGGAAAGGCACTAAACTCTCTGTTAAATCAA	TRBV1_GCAGATCCCAGGGGAAACA_TRBJ2-2	GTGACTTTGCTGGAGCAAAACCCAAGGTGGCGTCTGGTACCACGTGGTCAAGCTGTGAACCTACGCTGCATCTTGAAGAATTCCCAGTATCCCTGGATGAGCTGGTATCAGCAGGATCTCCAAAAGCAACTACAGTGGCTGTTCACTCTGCGGAGTCCTGGGGACAAAGAGGTCAAATCTCTTCCCGGTGCTGATTACCTGGCCACACGGGTCACTGATACGGAGCTGAGGCTGCAAGTGGCCAACATGAGCCAGGGCAGAACCTTGTACTGCACCTGCAGTGCAGATCCCAGGGGAAACACCGGGCAGCTCTACTTTGGTGAAGGCTCAAAGCTGACAGTGCTGG
H73J2BBXY_3_IDT-DUI-NXT-191	Unique	TRAV21_DV12_AGAGTGAGGGCTA_TRAJ56	ATGCTAAGACTACACAACCAGATTCAATGGAAAGTACTGAAGGAGAAACGGTGCACTTGCCTTGTAGCCACGCCACAATCAGTGGAAACGAGTACATCTATTGGTACCGACAGGTTCCTCTTCAGGGTCCAGAATACGTGACTCACGGTCTACAACAAAATACAACCAATAGTATGGCTTTCCTGGCTATTGCCTCTGACAGAAAGTCAAGCACCTTGATCCTGACTCATGTCAGCCTGAGAGACGCGGCTGTGTACCACTGTATCCTGAGAGTGAGGGCTACTGGAGGCAATAATAAGCTGACTTTTGGTCAAGGAACCGTTCTGAGTGTTATACCAG	TRBV16_CTTAGTGGCAGGGGGGATATATGA_TRBJ2-7	AATGCTGGTGTCATCCAAACACCTAGGCACAAGGTGACAGGGAAGGGACAAGAAGCAACTCTGTGGTGTGAGCCAATTTCAGGACATAGTGCTGTTTTCTGGTACAGACAGACCATTGTGCAGGGCCTGGAGTTCCTGACTTACTTTCGAAATCAAGCTCCTATAGATGATTCAGGGATGCCCAAGGAACGATTCTCAGCTCAGATGCCCAATCAGTCGCACTCAACTCTGAAGATCCAGAGCACGCAACCCCAGGACTCAGCGGTGTATCTTTGTGCAAGCAGCTTAGTGGCAGGGGGGATATATGAACAGTACTTCGGTCCCGGCACCAGGCTCACGGTTTTAG
H73J2BBXY_3_IDT-DUI-NXT-192	Unique			TRBV1_GCAGAGCGGTTCTATA_TRBJ1-6	GTGACTTTGCTGGAGCAAAACCCAAGGTGGCGTCTGGTACCACGTGGTCAAGCTGTGAACCTACGCTGCATCTTGAAGAATTCCCAGTATCCCTGGATGAGCTGGTATCAGCAGGATCTCCAAAAGCAACTACAGTGGCTGTTCACTCTGCGGAGTCCTGGGGACAAAGAGGTCAAATCTCTTCCCGGTGCTGATTACCTGGCCACACGGGTCACTGATACGGAGCTGAGGCTGCAAGTGGCCAACATGAGCCAGGGCAGAACCTTGTACTGCACCTGCAGTGCAGAGCGGTTCTATAATTCGCCCCTCTACTTTGCGGCAGGCACCCGGCTCACTGTGACAG
H73J2BBXY_3_IDT-DUI-NXT-97	Unique	TRAV6-6_GGGTGCCTCAAATTA_TRAJ32	GGAGATTCCGTGACTCAAACAGAAGGCCAAGTGACCGTCTCAGAAAGCAAGTCCCTGATAATAAATTGCACGTATTCAACCACAAGCATAGCTTACCCTAATCTTTTCTGGTATGTTCGATATCCTGGAGAAGGTCTACAACTCCTCCTGAAAGTCATTACGGCTGGCCAGAAGGGAAGCAGCAGAGGGTTTGAAGCCACATACAATAAAGAAACCACCTCCTTCCACTTGCAGAAAGCCTCAGTGCAAGAGTCAGACTCGGCTGTGTACTACTGTGCTCTGGGTGCCTCAAATTATGGGGGCAGTGGCAACAAGCTCATCTTTGGAACTGGCACTCTGCTTTCTGTCAAGCCAA	TRBV14_CAGCACCGGACAGGGCCCAAAC_TRBJ1-1	GAAGCTGGAGTCACCCAGTCTCCCAGATATGCAGTCCTACAGGAAGGGCAAGCTGTTTCCTTTTGGTGTGACCCTATTTCTGGACATGATACCCTTTACTGGTATCAGCAGCCCAGAGACCAGGGGCCCCAGCTTCTAGTTTACTTTCGGGATGAGGCTGTTATAGATAATTCACAGTTGCCCTCGGATCGATTTTCTGCTGTGAGGCCTAAAGGAACTAACTCCACTCTCAAGATCCAGTCTGCAAAGCAGGGCGACACAGCCACCTATCTCTGTGCCAGCACCGGACAGGGCCCAAACACAGAAGTCTTCTTTGGTAAAGGAACCAGACTCACAGTTGTAG
H73J2BBXY_3_IDT-DUI-NXT-98	Unique	TRAV12D-3_CTGTGGGGGTGGA_TRAJ53	GGAGACTCCGTGACCCAGACAGAAGGCCTGGTCACTCTCACAGAAGGGTTGCCTGTGATGCTGAACTGCACCTATCAGACTATTTACTCAAATGCTTTCCTTTTCTGGTATGTGCACTATCTCAATGAATCCCCTCGGCTACTCCTGCGGAGCTCCACAGACAACAAGAGGACCGAGCACCAAGGGTTCCACGCCACTCTCCATAAGAGCAGCAGCTCCTTCCATCTGCAGAAGTCCTCAGCGCAGCTGTCAGACTCTGGCCTGTACTACTGTGGGGGTGGAGGCAGCAATTACAAACTGACATTTGGGAAAGGAACTCTCTTAACTGTGACTCCAA	TRBV15_AGCAGCCCACAAGCAAAC_TRBJ2-2	GATGCTGGAGTTACCCAGACACCCAGACATGAGGTGGCAGAGAAAGGACAAACAATAATCCTGAAGTGTGAGCCAGTTTCAGGCCACAATGACCTTTTCTGGTACAGACAGACCAAGATACAGGGACTAGAGTTGCTGAGCTACTTCCGCAGCAAGTCTCTTATGGAAGATGGTGGGGCTTTCAAGGATCGATTCAAAGCTGAGATGCTAAATTCATCCTTCTCCACTCTGAAGATTCAACCTACAGAACCCAAGGACTCAGCTGTGTATCTGTGTGCCAGCAGCCCACAAGCAAACACCGGGCAGCTCTACTTTGGTGAAGGCTCAAAGCTGACAGTGCTGG
H73J2BBXY_3_IDT-DUI-NXT-99	Unique	TRAV3-3_TCAGTCTCACTACTG_TRAJ44	GGCGAGCAGGTGGAGCAGCGCCCTCCTCACCTGAGTGTCCGGGAGGGAGACAGTGCCGTTATCACCTGCACCTACACAGACCCTAACAGTTATTACTTCTTCTGGTACAAGCAAGAGCCGGGGGCAAGTCTTCAGTTGCTTATGAAGGTTTTCTCAAGTACGGAAATAAACGAAGGACAAGGATTCACTGTCCTACTGAACAAGAAAGACAAACGACTCTCTCTGAACCTCACAGCTGCCCATCCTGGGGACTCAGCCGCGTACTTCTGCGCAGTCAGTCTCACTACTGGCAGTGGTGGAAAACTCACTTTGGGGACTGGAACAAGACTTCAGGTCAACCTTG	TRBV31_GAGTCAAGATTCTG_TRBJ1-3	GCTCAGACTATCCATCAATGGCCAGTTGCCGAGATCAAGGCTGTGGGCAGCCCACTGTCTCTGGGGTGTACCATAAAGGGGAAATCAAGCCCTAACCTCTACTGGTACTGGCAGGCCACAGGAGGCACCCTCCAGCAACTCTTCTACTCTATTACTGTTGGCCAGGTAGAGTCGGTGGTGCAACTGAACCTCTCAGCTTCCAGGCCGAAGGACGACCAATTCATCCTAAGCACGGAGAAGCTGCTTCTCAGCCACTCTGGCTTCTACCTCTGTGCCTGGAGTCAAGATTCTGGAAATACGCTCTATTTTGGAGAAGGAAGCCGGCTCATTGTTGTAG
		TRAV7-3_GTGAGGGCAGGC_TRAJ37	CAGCAGAATGTGCAGCAGAGCCCAGAATCCCTCATTGTCCCAGAGGGAGCCAGGACCTCTCTCAACTGCACTTTCAGTGACAGTGCTTCTCAGTATTTCTGGTGGTACAGACAGCATTCTGGGAAAGCCCCCAAGGCACTGATGTCCATCTTCTCCAATGGTGAAAAAGAAGAAGGGAGATTCACAATTCACCTCAATAAAGCCAGTCTGCATTTCTCCCTGCACATCAGAGACTCCCAGCCCAGTGACTCTGCTCTCTATCTCTGTGCAGTGAGGGCAGGCAATACTAGAAAACTCATCTTTGGGCTGGGGACAACTTTACAAGTGCAACCAG
HC5H7BBXY_7_IDT-DUI-NXT-193	Unique	TRAV10_CAAGCGGCAAGGGCAAT_TRAJ31	GGAGAGAAGGTCGAGCAACACGAGTCTACACTGAGTGTTCGAGAGGGAGACAGCGCTGTCATCAACTGCACTTACACAGATACTGCTTCATCATACTTCCCTTGGTACAAGCAAGAAGCTGGAAAGGGTCTCCACTTTGTGATAGACATTCGTTCAAATGTGGACAGAAAACAGAGCCAAAGACTTATAGTTTTGTTGGATAAGAAAGCCAAACGATTCTCCCTGCACATCACAGCCACACAGCCTGAAGATTCAGCCATCTACTTCTGTGCAGCAAGCGGCAAGGGCAATAACAGAATCTTCTTTGGTGATGGGACGCAGCTGGTGGTGAAGCCCA	TRBV2_AGCCAGGGACAGGGATATGA_TRBJ2-7	GACCCGAAAATTATCCAGAAACCAAAATATCTGGTGGCAGTCACAGGGAGCAAAAAAATCCTGATATGCGAACAGTATCTAGGCCACAATGCTATGTATTGGTATAGACAAAGTGCTAAGAAGCCTCTAGAGTTCATGTTTTCCTACAGCTATCAAAAACTTATGGACAATCAGACTGCCTCAAGTCGCTTCCAACCTCAAAGTTCAAAGAAAAACCATTTAGACCTTCAGATCACAGCTCTAAAGCCTGATGACTCGGCCACATACTTCTGTGCCAGCAGCCAGGGACAGGGATATGAACAGTACTTCGGTCCCGGCACCAGGCTCACGGTTTTAG
HC5H7BBXY_7_IDT-DUI-NXT-195	32	TRAV7D-3_TGAGCAGAACTGG_TRAJ44	CAGCAGAAGGTGCAGCAGAGCCCAGAATCCCTCATTGTCCCAGAGGGAGCCATGACCTCTCTCAACTGCACTTTCAGCGACAGTGCTTCTCAGTATTTTGCATGGTACAGACAGCATTCTGGGAAAGCCCCCAAGGCACTGATGTCCATCTTCTCCAATGGTGAAAAAGAAGAAGGCAGATTCACAATTCACCTCAATAAAGCCAGTCTGCATTTCTCGCTACACATCAGAGACTCCCAGCCCAGTGACTCTGCTCTCTACCTCTGTGCAGTGAGCAGAACTGGCAGTGGTGGAAAACTCACTTTGGGGACTGGAACAAGACTTCAGGTCAACCTTG	TRBV2_CAAGAAGGACAAACTCAAA_TRBJ2-4	GACCCGAAAATTATCCAGAAACCAAAATATCTGGTGGCAGTCACAGGGAGCGAAAAAATCCTGATATGCGAACAGTATCTAGGCCACAATGCTATGTATTGGTATAGACAAAGTGCTAAGAAGCCTCTAGAGTTCATGTTTTCCTACAGCTATCAAAAACTTATGGACAATCAGACTGCCTCAAGTCGCTTCCAACCTCAAAGTTCAAAGAAAAACCATTTAGACCTTCAGATCACAGCTCTAAAGCCTGATGACTCGGCCACATACTTCTGTGCCAGCAGCCAAGAAGGACAAACTCAAAACACCTTGTACTTTGGTGCGGGCACCCGACTATCGGTGCTAG
HC5H7BBXY_7_IDT-DUI-NXT-196	Unique	TRAV8-1_ACTGACAGAGG_TRAJ18	AGTCAACTAGCAGAAGAGAATCCGTGGGCCCTGAGCGTCCACGAGGGTGAAAGTGTCACGGTGAATTGTAGTTACAAGACATCCATAACTGCCCTACAGTGGTACAGACAGAAGTCAGGCGAAGGCCCTGCCCAGCTAATCTTAATACGTTCAAATGAGAGAGAGAAGCGCAATGGAAGACTCAGAGCCACCCTTGACACCTCCAGCCAGAGCAGCTCCTTGTCCATCACTGCTACTCGGTGTGAAGACACCGCTGTGTACTTCTGTGCTACTGACAGAGGTTCAGCCTTAGGGAGGCTGCATTTTGGAGCTGGGACTCAGCTGATTGTCATACCTG	TRBV2_AGCCATCCGGGACTGGGGGGACGGGCTGA_TRBJ2-1	GACCCGAAAATTATCCAGAAACCAAAATATCTGGTGGCAGTCACAGGGAGCGAAAAAATCCTGATATGCGAACAGTATCTAGGCCACAATGCTATGTATTGGTATAGACAAAGTGCTAAGAAGCCTCTAGAGTTCATGTTTTCCTACAGCTATCAAAAACTTATGGACAATCAGACTGCCTCAAGTCGCTTCCAACCTCAAAGTTCAAAGAAAAACCATTTAGACCTTCAGATCACAGCTCTAAAGCCTGATGACTCGGCCACATACTTCTGTGCCAGCAGCCATCCGGGACTGGGGGGACGGGCTGAGCAGTTCTTCGGACCAGGGACACGACTCACCGTCCTAG
HC5H7BBXY_7_IDT-DUI-NXT-198	2	TRAV5D-4_GCAAGGTCAAACTA_TRAJ26	GGCGAGCAGGTGGAGCAGCTTCCTTCCATCCTGAGAGTCCAGGAGGGATCCAGTGCCAGCATCAACTGCACTTATGAGAACAGTGCCTCCAACTACTTCCCTTGGTATAAGCAAGAACCTGGAGAGAATCCTAAGCTCATCATTGACATTCGTTCAAATATGGAAAGAAAGCAGACCCAAGGACTCATCGTTTTACTGGATAAGAAAGCCAAACGCTTCTCCCTGCACATCACAGACACCCAGCCTGGAGACTCAGCCATGTACTTCTGTGCTGCAAGGTCAAACTATGCCCAGGGATTAACCTTCGGTCTTGGCACCAGAGTATCTGTGTTTCCCT	TRBV4_CAGCTCATATGA_TRBJ2-7	GAGACGGCTGTTTTCCAGACTCCAAACTATCATGTCACACAGGTGGGAAATGAAGTGTCTTTCAATTGTAAGCAAACTCTGGGCCACGATACTATGTATTGGTACAAGCAAGACTCTAAGAAATTGCTGAAGATTATGTTTAGCTACAATAATAAGCAACTCATTGTAAACGAAACAGTTCCAAGGCGCTTCTCACCTCAGTCTTCAGATAAAGCTCATTTGAATCTTCGAATCAAGTCTGTAGAGCCGGAGGACTCTGCTGTGTATCTCTGTGCCAGCAGCTCATATGAACAGTACTTCGGTCCCGGCACCAGGCTCACGGTTTTAG
HC5H7BBXY_7_IDT-DUI-NXT-199	Unique	TRAV2_TGACTACAGATA_TRAJ18	GTGTATTACTGCATTGTGACTACAGATAGAGGTTCAGCCTTAGGGAGGCTGCATTTTGGAGCTGGGACTCAGCTGATTGTCATACCTG	TRBV1_GTGCACCCCGGGAGGCT_TRBJ1-5	GTGACTTTGCTGGAGCAAAACCCAAGGTGGCGTCTGGTACCACGTGGTCAAGCTGTGAACCTACGCTGCATCTTGAAGAATTCCCAGTATCCCTGGATGAGCTGGTATCAGCAGGATCTCCAAAAGCAACTACAGTGGCTGTTCACTCTGCGGAGTCCTGGGGACAAAGAGGTCAAATCTCTTCCCGGTGCTGATTACCTGGCCACACGGGTCACTGATACGGAGCTGAGGCTGCAAGTGGCCAACATGAGCCAGGGCAGAACCTTGTACTGCACCTGCAGTGCACCCCGGGAGGCTCCGCTTTTTGGAGAGGGGACTCGACTCTCTGTTCTAG
HC5H7BBXY_7_IDT-DUI-NXT-200	Unique	TRAV7D-3_TGAGCAAGGGA_TRAJ15	CAGCAGAAGGTGCAGCAGAGCCCAGAATCCCTCATTGTCCCAGAGGGAGCCATGACCTCTCTCAACTGCACTTTCAGCGACAGTGCTTCTCAGTATTTTGCATGGTACAGACAGCATTCTGGGAAAGCCCCCAAGGCACTGATGTCCATCTTCTCCAATGGTGAAAAAGAAGAAGGCAGATTCACAATTCACCTCAATAAAGCCAGTCTGCATTTCTCGCTACACATCAGAGACTCCCAGCCCAGTGACTCTGCTCTCTACCTCTGTGCAGTGAGCAAGGGAGGCAGAGCTCTGATATTTGGAACAGGAACCACGGTATCAGTCAGCCCCA	TRBV15_AGTTTCTGGGGGGCAGA_TRBJ2-3	GATGCTGGAGTTACCCAGACACCCAGACATGAGGTGGCAGAGAAAGGACAAACAATAATCCTGAAGTGTGAGCCAGTTTCAGGCCACAATGACCTTTTCTGGTACAGACAGACCAAGATACAGGGACTAGAGTTGCTGAGCTACTTCCGCAGCAAGTCTCTTATGGAAGATGGTGGGGCTTTCAAGGATCGATTCAAAGCTGAGATGCTAAATTCATCCTTCTCCACTCTGAAGATTCAACCTACAGAACCCAAGGACTCAGCTGTGTATCTGTGTGCCAGCAGTTTCTGGGGGGCAGAAACGCTGTATTTTGGCTCAGGAACCAGACTGACTGTTCTCG
				TRBV5_CAGCCTCCAAAACT_TRBJ1-2	AACACTAAAATTACTCAGTCACCAAGATATCTAATCCTGGGAAGAGCAAATAAGTCTTTGGAATGTGAGCAACATCTGGGACATAATGCTATGTACTGGTATAAACAGAGCGCTGAGAAGCCGCCAGAGCTCATGTTTCTCTACAATCTTAAACAGTTGATTCGAAATGAGACGGTGCCCAGTCGTTTTATACCTGAATGCCCAGACAGCTCCAAGCTACTTTTACATATATCTGCCGTGGATCCAGAAGACTCAGCTGTCTATTTTTGTGCCAGCAGCCTCCAAAACTCCGACTACACCTTCGGCTCAGGGACCAGGCTTTTGGTAATAG
HC5H7BBXY_7_IDT-DUI-NXT-201	Unique	TRAV5D-4_AAGTGCTGGTAATA_TRAJ40	GGCGAGCAGGTGGAGCAGCTTCCTTCCATCCTGAGAGTCCAGGAGGGATCCAGTGCCAGCATCAACTGCAGTTATGAAGACAGTGCCTCCAACTACTTCCCTTGGTATAAGCAAGAACCTGGAGAGAATCCTAAGCTCATCATTGACATTCGTTCAAATATGGAAAGAAAGCAGACCCAAGGACTCATCGTTTTACTGGATAAGAAAGCCAAACGCTTCTCCCTGCACATCACAGACACCCAGCCTGGAGACTCAGCCATGTACTTCTGTGCTGCAAGTGCTGGTAATACAGGAAACTACAAATACGTCTTTGGAGCAGGTACCAGACTGAAGGTTATAGCAC	TRBV2_CCAAGGACTGGGGGGCTATG_TRBJ2-7	GACCCGAAAATTATCCAGAAACCAAAATATCTGGTGGCAGTCACAGGGAGCGAAAAAATCCTGATATGCGAACAGTATCTAGGCCACAATGCTATGTATTGGTATAGACAAAGTGCTAAGAAGCCTCTAGAGTTCATGTTTTCCTACAGCTATCAAAAACTTATGGACAATCAGACTGCCTCAAGTCGCTTCCAACCTCAAAGTTCAAAGAAAAACCATTTAGACCTTCAGATCACAGCTCTAAAGCCTGATGACTCGGCCACATACTTCTGTGCCAGCAGCCAAGGACTGGGGGGCTATGAACAGTACTTCGGTCCCGGCACCAGGCTCACGGTTTTAG
HC5H7BBXY_7_IDT-DUI-NXT-202	Unique	TRAV14D-3_DV8_CAGCAGGAGATCAA_TRAJ57	CAGCAGCAGGTGAGACAAAGTCCCCAATCTCTGACAGTCTGGGAAGGAGAGACCGCAATTCTGAACTGCAGTTATGAGAACAGTGCTTTTGACTACTTCCTATGGTACCAGCAGTTCCCTGGGGAAGGCCCTGCTCTCCTGATATTCATACGATCAGTGTCCGATAAAAAGGAAGATGGACGATTCACAATCTTCTTCAATAAAAGGGAGCAAAAGCTCTCCTTGCACATCACAGACTCTCAGCCTGGAGACTCAGCCACCTACTTTTGTGCAGCAGGAGATCAAGGAGGGTCTGCGAAGCTCATCTTTGGGGAGGGGACAAAGCTGACAGTGAGCTCAT	TRBV5_AGCCAGACAGGGGATGCT_TRBJ2-1	AACACTAAAATTACTCAGTCACCAAGATATCTAATCCTGGGAAGAGCAAATAAGTCTTTGGAATGTGAGCAACATCTGGGACATAATGCTATGTACTGGTATAAACAGAGCGCTGAGAAGCCGCCAGAGCTCATGTTTCTCTACAATCTTAAACAGTTGATTCGAAATGAGACGGTGCCCAGTCGTTTTATACCTGAATGCCCAGACAGCTCCAAGCTACTTTTACATATATCTGCCGTGGATCCAGAAGACTCAGCTGTCTATTTTTGTGCCAGCAGCCAGACAGGGGATGCTGAGCAGTTCTTCGGACCAGGGACACGACTCACCGTCCTAG
HC5H7BBXY_7_IDT-DUI-NXT-203	7	TRAV5D-4_CAAGTACGAGAGG_TRAJ18	GGCGAGCAGGTGGAGCAGCTTCCTTCCATCCTGAGAGTCCAGGAGGGATCCAGTGCCAGCATCAACTGCACTTATGAGAACAGTGCCTCCAACTACTTCCCTTGGTATAAGCAAGAACCTGGAGAGAATCCTAAGCTCATCATTGACATTCGTTCAAATATGGAAAGAAAGCAGACCCAAGGACTCATCGTTTTACTGGATAAGAAAGCCAAACGCTTCTCCCTGCACATCACAGACACCCAGCCTGGAGACTCAGCCATGTACTTCTGTGCTGCAAGTACGAGAGGTTCAGCCTTAGGGAGGCTGCATTTTGGAGCTGGGACTCAGCTGATTGTCATACCTG	TRBV2_CAAGACCCGGCTCAAA_TRBJ2-4	ACCCGAAAATTATCCAGAAACCAAAATATCTGGTGGCAGTCACAGGGAGCGAAAAAATCCTGATATGCGAACAGTATCTAGGCCACAATGCTATGTATTGGTATAGACAAAGTGCTAAGAAGCCTCTAGAGTTCATGTTTTCCTACAGCTATCAAAAACTTATGGACAATCAGACTGCCTCAAGTCGCTTCCAACCTCAAAGTTCAAAGAAAAACCATTTAGACCTTCAGATCACAGCTCTAAAGCCTGATGACTCGGCCACATACTTCTGTGCCAGCAGCCAAGACCCGGCTCAAAACACCTTGTACTTTGGTGCGGGCACCCGACTATCGGTGCTAG
HC5H7BBXY_7_IDT-DUI-NXT-205	Unique	TRAV10_AAGCAAGGGGGACACC_TRAJ27	GGAGAGAAGGTCGAGCAACACGAGTCTACACTGAGTGTTCGAGAGGGAGACAGCGCTGTCATCAACTGCACTTACACAGATACTGCTTCATCATACTTCCCTTGGTACAAGCAAGAAGCTGGAAAGGGTCTCCACTTTGTGATAGACATTCGTTCAAATGTGGACAGAAAACAGAGCCAAAGACTTATAGTTTTGTTGGATAAGAAAGCCAAACGATTCTCCCTGCACATCACAGCCACACAGCCTGAAGATTCAGCCATCTACTTCTGTGCAGCAAGCAAGGGGGACACCAATACAGGCAAATTAACCTTTGGGGATGGGACCGTGCTCACAGTGAAGCCAA	TRBV1_TGCAGTTGGTCAA_TRBJ2-4	GTGACTTTGCTGGAGCAAAACCCAAGGTGGCGTCTGGTACCACGTGGTCAAGCTGTGAACCTACGCTGCATCTTGAAGAATTCCCAGTATCCCTGGATGAGCTGGTATCAGCAGGATCTCCAAAAGCAACTACAGTGGCTGTTCACTCTGCGGAGTCCTGGGGACAAAGAGGTCAAATCTCTTCCCGGTGCTGATTACCTGGCCACACGGGTCACTGATACGGAGCTGAGGCTGCAAGTGGCCAACATGAGCCAGGGCAGAACCTTGTACTGCACCTGCAGTGCAGTTGGTCAAAACACCTTGTACTTTGGTGCGGGCACCCGACTATCGGTGCTAG
HC5H7BBXY_7_IDT-DUI-NXT-206	7	TRAV5D-4_CAAGTACGAGAGG_TRAJ18	GGCGAGCAGGTGGAGCAGCTTCCTTCCATCCTGAGAGTCCAGGAGGGATCCAGTGCCAGCATCAACTGCACTTATGAGAACAGTGCCTCCAACTACTTCCCTTGGTATAAGCAAGAACCTGGAGAGAATCCTAAGCTCATCATTGACATTCGTTCAAATATGGAAAGAAAGCAGACCCAAGGACTCATCGTTTTACTGGATAAGAAAGCCAAACGCTTCTCCCTGCACATCACAGACACCCAGCCTGGAGACTCAGCCATGTACTTCTGTGCTGCAAGTACGAGAGGTTCAGCCTTAGGGAGGCTGCATTTTGGAGCTGGGACTCAGCTGATTGTCATACCTG	TRBV2_CAAGACCCGGCTCAAA_TRBJ2-4	ACCCGAAAATTATCCAGAAACCAAAATATCTGGTGGCAGTCACAGGGAGCGAAAAAATCCTGATATGCGAACAGTATCTAGGCCACAATGCTATGTATTGGTATAGACAAAGTGCTAAGAAGCCTCTAGAGTTCATGTTTTCCTACAGCTATCAAAAACTTATGGACAATCAGACTGCCTCAAGTCGCTTCCAACCTCAAAGTTCAAAGAAAAACCATTTAGACCTTCAGATCACAGCTCTAAAGCCTGATGACTCGGCCACATACTTCTGTGCCAGCAGCCAAGACCCGGCTCAAAACACCTTGTACTTTGGTGCGGGCACCCGACTATCGGTGCTAG
HC5H7BBXY_7_IDT-DUI-NXT-213	19	TRAV5D-4_GCAAGGACAGCAAA_TRAJ47	GGCGAGCAGGTGGAGCAGCTTCCTTCCATCCTGAGAGTCCAGGAGGGATCCAGTGCCAGCATCAACTGCACTTATGAGAACAGTGCCTCCAACTACTTCCCTTGGTATAAGCAAGAACCTGGAGAGAATCCTAAGCTCATCATTGACATTCGTTCAAATATGGAAAGAAAGCAGACCCAAGGACTCATCGTTTTACTGGATAAGAAAGCCAAACGCTTCTCCCTGCACATCACAGACACCCAGCCTGGAGACTCAGCCATGTACTTCTGTGCTGCAAGGACAGCAAACAAGATGATCTTTGGCTTGGGAACCATTTTGAGAGTCAGACCTC	TRBV2_CCAAGGACAGCAAGA_TRBJ2-5	GACCCGAAAATTATCCAGAAACCAAAATATCTGGTGGCAGTCACAGGGAGCGAAAAAATCCTGATATGCGAACAGTATCTAGGCCACAATGCTATGTATTGGTATAGACAAAGTGCTAAGAAGCCTCTAGAGTTCATGTTTTCCTACAGCTATCAAAAACTTATGGACAATCAGACTGCCTCAAGTCGCTTCCAACCTCAAAGTTCAAAGAAAAACCATTTAGACCTTCAGATCACAGCTCTAAAGCCTGATGACTCGGCCACATACTTCTGTGCCAGCAGCCAAGGACAGCAAGACACCCAGTACTTTGGGCCAGGCACTCGGCTCCTCGTGTTAG
HC5H7BBXY_7_IDT-DUI-NXT-216	40			TRBV2_CAAGAGTCAGGGCCAAAC_TRBJ1-1	GACCCGAAAATTATCCAGAAACCAAAATATCTGGTGGCAGTCACAGGGAGCGAAAAAATCCTGATATGCGAACAGTATCTAGGCCACAATGCTATGTATTGGTATAGACAAAGTGCTAAGAAGCCTCTAGAGTTCATGTTTTCCTACAGCTATCAAAAACTTATGGACAATCAGACTGCCTCAAGTCGCTTCCAACCTCAAAGTTCAAAGAAAAACCATTTAGACCTTCAGATCACAGCTCTAAAGCCTGATGACTCGGCCACATACTTCTGTGCCAGCAGCCAAGAGTCAGGGCCAAACACAGAAGTCTTCTTTGGTAAAGGAACCAGACTCACAGTTGTAG
HC5H7BBXY_7_IDT-DUI-NXT-224	Unique			TRBV19_AGCAGGGACAACCA_TRBJ2-5	AATCATGATACAATGTACTGGTACCGACAGGATTCAGGGAAAGGATTGAGACTGATCTACTATTCAATAACTGAAAACGATCTTCAAAAAGGCGATCTATCTGAAGGCTATGATGCGTCTCGAGAGAAGAAGTCATCTTTTTCTCTCACTGTGACATCTGCCCAGAAGAACGAGATGGCCGTTTTTCTCTGTGCCAGCAGGGACAACCAAGACACCCAGTACTTTGGGCCAGGCACTCGGCTCCTCGTGTTAG
HC5H7BBXY_7_IDT-DUI-NXT-230	19	TRAV5D-4_GCAAGGACAGCAAA_TRAJ47	GGCGAGCAGGTGGAGCAGCTTCCTTCCATCCTGAGAGTCCAGGAGGGATCCAGTGCCAGCATCAACTGCACTTATGAGAACAGTGCCTCCAACTACTTCCCTTGGTATAAGCAAGAACCTGGAGAGAATCCTAAGCTCATCATTGACATTCGTTCAAATATGGAAAGAAAGCAGACCCAAGGACTCATCGTTTTACTGGATAAGAAAGCCAAACGCTTCTCCCTGCACATCACAGACACCCAGCCTGGAGACTCAGCCATGTACTTCTGTGCTGCAAGGACAGCAAACAAGATGATCTTTGGCTTGGGAACCATTTTGAGAGTCAGACCTC	TRBV2_CCAAGGACAGCAAGA_TRBJ2-5	GACCCGAAAATTATCCAGAAACCAAAATATCTGGTGGCAGTCACAGGGAGCGAAAAAATCCTGATATGCGAACAGTATCTAGGCCACAATGCTATGTATTGGTATAGACAAAGTGCTAAGAAGCCTCTAGAGTTCATGTTTTCCTACAGCTATCAAAAACTTATGGACAATCAGACTGCCTCAAGTCGCTTCCAACCTCAAAGTTCAAAGAAAAACCATTTAGACCTTCAGATCACAGCTCTAAAGCCTGATGACTCGGCCACATACTTCTGTGCCAGCAGCCAAGGACAGCAAGACACCCAGTACTTTGGGCCAGGCACTCGGCTCCTCGTGTTAG
HC5H7BBXY_7_IDT-DUI-NXT-231	2	TRAV5D-4_GCAAGGTCAAACTA_TRAJ26	GGCGAGCAGGTGGAGCAGCTTCCTTCCATCCTGAGAGTCCAGGAGGGATCCAGTGCCAGCATCAACTGCACTTATGAGAACAGTGCCTCCAACTACTTCCCTTGGTATAAGCAAGAACCTGGAGAGAATCCTAAGCTCATCATTGACATTCGTTCAAATATGGAAAGAAAGCAGACCCAAGGACTCATCGTTTTACTGGATAAGAAAGCCAAACGCTTCTCCCTGCACATCACAGACACCCAGCCTGGAGACTCAGCCATGTACTTCTGTGCTGCAAGGTCAAACTATGCCCAGGGATTAACCTTCGGTCTTGGCACCAGAGTATCTGTGTTTCCCT	TRBV4_CAGCTCATATGA_TRBJ2-7	GAGACGGCTGTTTTCCAGACTCCAAACTATCATGTCACACAGGTGGGAAATGAAGTGTCTTTCAATTGTAAGCAAACTCTGGGCCACGATACTATGTATTGGTACAAGCAAGACTCTAAGAAATTGCTGAAGATTATGTTTAGCTACAATAATAAGCAACTCATTGTAAACGAAACAGTTCCAAGGCGCTTCTCACCTCAGTCTTCAGATAAAGCTCATTTGAATCTTCGAATCAAGTCTGTAGAGCCGGAGGACTCTGCTGTGTATCTCTGTGCCAGCAGCTCATATGAACAGTACTTCGGTCCCGGCACCAGGCTCACGGTTTTAG
HC5H7BBXY_7_IDT-DUI-NXT-232	Unique	TRAV10_GCAGCTTCAG_TRAJ18	GGAGAGAAGGTCGAGCAACACGAGTCTACACTGAGTGTTCGAGAGGGAGACAGCGCTGTCATCAACTGCACTTACACAGATACTGCTTCATCATACTTCCCTTGGTACAAGCAAGAAGCTGGAAAGGGTCTCCACTTTGTGATAGACATTCGTTCAAATGTGGACAGAAAACAGAGCCAAAGACTTATAGTTTTGTTGGATAAGAAAGCCAAACGATTCTCCCTGCACATCACAGCCACACAGCCTGAAGATTCAGCCATCTACTTCTGTGCAGCTTCAGCCTTAGGGAGGCTGCATTTTGGAGCTGGGACTCAGCTGATTGTCATACCTG	TRBV2_CAAGATGGTGGACAGGGGGACACA_TRBJ1-1	GACCCGAAAATTATCCAGAAACCAAAATATCTGGTGGCAGTCACAGGGAGCGAAAAAATCCTGATATGCGAACAGTATCTAGGCCACAATGCTATGTATTGGTATAGACAAAGTGCTAAGAAGCCTCTAGAGTTCATGTTTTCCTACAGCTATCAAAAACTTATGGACAATCAGACTGCCTCAAGTCGCTTCCAACCTCAAAGTTCAAAGAAAAACCATTTAGACCTTCAGATCACAGCTCTAAAGCCTGATGACTCGGCCACATACTTCTGTGCCAGCAGCCAAGATGGTGGACAGGGGGACACAGAAGTCTTCTTTGGTAAAGGAACCAGACTCACAGTTGTAG
HC5H7BBXY_7_IDT-DUI-NXT-234	2	TRAV5D-4_GCAAGGTCAAACTA_TRAJ26	GGCGAGCAGGTGGAGCAGCTTCCTTCCATCCTGAGAGTCCAGGAGGGATCCAGTGCCAGCATCAACTGCACTTATGAGAACAGTGCCTCCAACTACTTCCCTTGGTATAAGCAAGAACCTGGAGAGAATCCTAAGCTCATCATTGACATTCGTTCAAATATGGAAAGAAAGCAGACCCAAGGACTCATCGTTTTACTGGATAAGAAAGCCAAACGCTTCTCCCTGCACATCACAGACACCCAGCCTGGAGACTCAGCCATGTACTTCTGTGCTGCAAGGTCAAACTATGCCCAGGGATTAACCTTCGGTCTTGGCACCAGAGTATCTGTGTTTCCCT	TRBV4_CAGCTCATATGA_TRBJ2-7	GAGACGGCTGTTTTCCAGACTCCAAACTATCATGTCACACAGGTGGGAAATGAAGTGTCTTTCAATTGTAAGCAAACTCTGGGCCACGATACTATGTATTGGTACAAGCAAGACTCTAAGAAATTGCTGAAGATTATGTTTAGCTACAATAATAAGCAACTCATTGTAAACGAAACAGTTCCAAGGCGCTTCTCACCTCAGTCTTCAGATAAAGCTCATTTGAATCTTCGAATCAAGTCTGTAGAGCCGGAGGACTCTGCTGTGTATCTCTGTGCCAGCAGCTCATATGAACAGTACTTCGGTCCCGGCACCAGGCTCACGGTTTTAG
HC5H7BBXY_7_IDT-DUI-NXT-235	Unique	TRAV4D-3_GCTGCCCTGAATT_TRAJ32	GGAGATAAGGTGAAGCAAAGTCCCTCAGCGCTGAGTCTCCAAGAGGGAACCAATTCTGCTCTGAGATGCAATTTTTCTTTCGCCGCGACAACTGTGCAGTGGTTCCTACAGAATCCCAGGGGCAGCCTCATGAATCATTTTTACCTGGTTCCAGGAACAAAGGAGAATGGGAGGTTAAAGTCAACATTCAATTCTAAGGAGAGCTACAGCACCCTGCACATCAGGGATGCCCAGCTGGAAGACTCAGGCACTTACTTCTGTGCTGCCCTGAATTATGGGGGCAGTGGCAACAAGCTCATCTTTGGAACTGGCACTCTGCTTTCTGTCAAGCCAA	TRBV5_AGCAGGCCGGGACTGGGGAGCTATG_TRBJ2-7	AACACTAAAATTACTCAGTCACCAAGATATCTAATCCTGGGAAGAGCAAATAAGTCTTTGGAATGTGAGCAACATCTGGGACATAATGCTATGTACTGGTATAAACAGAGCGCTGAGAAGCCGCCAGAGCTCATGTTTCTCTACAATCTTAAACAGTTGATTCGAAATGAGACGGTGCCCAGTCGTTTTATACCTGAATGCCCAGACAGCTCCAAGCTACTTTTACATATATCTGCCGTGGATCCAGAAGACTCAGCTGTCTATTTTTGTGCCAGCAGGCCGGGACTGGGGAGCTATGAACAGTACTTCGGTCCCGGCACCAGGCT
HC5H7BBXY_7_IDT-DUI-NXT-237	Unique	TRAV13-1_ATGGAGCTTTATG_TRAJ32	GGACAGCAAGTGCAGCAGAGCCCCGTGTCCTTGGTTCTGCAGGAGGGGGAGAATGCAGAGCTGCAGTGTAACTTTTCCACAACTTTGAACAGTATGCAGTGGTTTTACCAACGTCCTGGGGGAAGACTCGTCAGACTGTTCTATAATCCTTCTGGGACAAAGCAGAGTGGGAGACTGACATCCACAACAGTCACTAAGGAACGTCGCAGCTCTTTGCACATTTCCTCCTCCCAGATCACAGACTCAGGCACTTATCTCTGTGCTATGGAGCTTTATGGGGGCAGTGGCAACAAGCTCATCTTTGGAACTGGCACTCTGCTTTCTGTCAAGCCAA	TRBV29_TAGCACCCCGAGGGGGGGGCTGGAACA_TRBJ2-7	GACATGAAAGTAACCCAGATGCCAAGATACCTGATCAAAAGAATGGGAGAGAATGTTTTGCTGGAATGTGGACAGGACATGAGCCATGAAACAATGTACTGGTATCGACAAGACCCTGGTCTGGGGCTACAGCTGATTTATATCTCATACGATGTTGATAGTAACAGCGAAGGAGACATCCCTAAAGGATACAGGGTCTCACGGAAGAAGCGGGAGCATTTCTCCCTGATTCTGGATTCTGCTAAAACAAACCAGACATCTGTGTACTTCTGTGCTAGCACCCCGAGGGGGGGGCTGGAACAGTACTTCGGTCCCGGCACCAGGCTCACGGTTTTAG
				TRBV5_GCCAACTGGGGGCTGGCACCC_TRBJ2-5	AACACTAAAATTACTCAGTCACCAAGATATCTAATCCTGGGAAGAGCAAATAAGTCTTTGGAATGTGAGCAACATCTGGGACATAATGCTATGTACTGGTATAAACAGAGCGCTGAGAAGCCGCCAGAGCTCATGTTTCTCTACAATCTTAAACAGTTGATTCGAAATGAGACGGTGCCCAGTCGTTTTATACCTGAATGCCCAGACAGCTCCAAGCTACTTTTACATATATCTGCCGTGGATCCAGAAGACTCAGCTGTCTATTTTTGTGCCAGCAGCCAACTGGGGGCTGGCACCCAGTACTTTGGGCCAGGCACTCGGCTCCTCGTGTTAG
HC5H7BBXY_7_IDT-DUI-NXT-239	Unique	TRAV14D-1_GCAAGGCTGAAT_TRAJ23	CAGCAGCAGGTGAGACAAAGTCCCCAATCTCTGACAGTCTGGGAAGGAGGAACCACAGTTCTGACCTGCAGTTATGAGGACAGCACTTTTAACTACTTCCCATGGTACCAACAGTTCCCTGGGGAAGGCCCTGCACTTCTGATATCCATACTTTCAGTGTCCGATAAAAAGGAAGATGGACGATTCACAATCTTCTTCAATAAAAGGGAGAAAAAGCTCTCCTTGCACATCATAGACTCTCAGCCTGGAGACTCAGCCACCTACTTCTGTGCAGCAAGGCTGAATTATAACCAGGGGAAGCTTATCTTTGGACAGGGAACCAAGTTATCTATCAAGCCCA	TRBV13-2_TGATGCAAGGACAGGGGTCTATG_TRBJ2-7	GAGGCTGCAGTCACCCAAAGCCCAAGAAACAAGGTGGCAGTAACAGGAGGAAAGGTGACATTGAGCTGTAATCAGACTAATAACCACAACAACATGTACTGGTATCGGCAGGACACGGGGCATGGGCTGAGGCTGATCCATTATTCATATGGTGCTGGCAGCACTGAGAAAGGAGATATCCCTGATGGATACAAGGCCTCCAGACCAAGCCAAGAGAACTTCTCCCTCATTCTGGAGTTGGCTACCCCCTCTCAGACATCAGTGTACTTCTGTGCCAGCGGTGATGCAAGGACAGGGGTCTATGAACAGTACTTCGGTCCCGGCACCAGGCTCACGGTTTTAG
HC5H7BBXY_7_IDT-DUI-NXT-242	Unique	TRAV21_DV12_GAGAGCCAGTAATTC_TRAJ42	GATGCTAAGACTACACAACCAGATTCAATGGAAAGTACTGAAGGAGAAACGGTGCACTTGCCTTGTAGCCACGCCACAATCAGTGGAAACGAGTACATCTATTGGTACCGACAGGTTCCTCTTCAGGGTCCAGAATACGTGACTCACGGTCTACAACAAAATACAACCAATAGTATGGCTTTCCTGGCTATTGCCTCTGACAGAAAGTCAAGCACCTTGATCCTGACTCATGTCAGCCTGAGAGACGCGGCTGTGTACCACTGTATCCTGAGAGCCAGTAATTCTGGAGGAAGCAATGCAAAGCTAACCTTCGGGAAAGGCACTAAACTCTCTGTTAAATCAA	TRBV2_CAAGAACTGGGGGGTTATGC_TRBJ2-1	GACCCGAAAATTATCCAGAAACCAAAATATCTGGTGGCAGTCACAGGGAGCGAAAAAATCCTGATATGCGAACAGTATCTAGGCCACAATGCTATGTATTGGTATAGACAAAGTGCTAAGAAGCCTCTAGAGTTCATGTTTTCCTACAGCTATCAAAAACTTATGGACAATCAGACTGCCTCAAGTCGCTTCCAACCTCAAAGTTCAAAGAAAAACCATTTAGACCTTCAGATCACAGCTCTAAAGCCTGATGACTCGGCCACATACTTCTGTGCCAGCAGCCAAGAACTGGGGGGTTATGCTGAGCAGTTCTTCGGACCAGGGACACGACTCACCGTCCTAG
HC5H7BBXY_7_IDT-DUI-NXT-243	19	TRAV5D-4_GCAAGGACAGCAAA_TRAJ47	GGCGAGCAGGTGGAGCAGCTTCCTTCCATCCTGAGAGTCCAGGAGGGATCCAGTGCCAGCATCAACTGCACTTATGAGAACAGTGCCTCCAACTACTTCCCTTGGTATAAGCAAGAACCTGGAGAGAATCCTAAGCTCATCATTGACATTCGTTCAAATATGGAAAGAAAGCAGACCCAAGGACTCATCGTTTTACTGGATAAGAAAGCCAAACGCTTCTCCCTGCACATCACAGACACCCAGCCTGGAGACTCAGCCATGTACTTCTGTGCTGCAAGGACAGCAAACAAGATGATCTTTGGCTTGGGAACCATTTTGAGAGTCAGACCTC	TRBV2_CCAAGGACAGCAAGA_TRBJ2-5	GACCCGAAAATTATCCAGAAACCAAAATATCTGGTGGCAGTCACAGGGAGCGAAAAAATCCTGATATGCGAACAGTATCTAGGCCACAATGCTATGTATTGGTATAGACAAAGTGCTAAGAAGCCTCTAGAGTTCATGTTTTCCTACAGCTATCAAAAACTTATGGACAATCAGACTGCCTCAAGTCGCTTCCAACCTCAAAGTTCAAAGAAAAACCATTTAGACCTTCAGATCACAGCTCTAAAGCCTGATGACTCGGCCACATACTTCTGTGCCAGCAGCCAAGGACAGCAAGACACCCAGTACTTTGGGCCAGGCACTCGGCTCCTCGTGTTAG
HC5H7BBXY_7_IDT-DUI-NXT-246	28	TRAV5-1_AAGTAAGCCTTCC_TRAJ34	GGTGAGCAGGTGGAACAGCTCACTTCCTCCCTGATTGTCCAGGAGGGAGCCAGTGTTCTGATCAACTGCTCCTACACAGACAGTGCCTCTGTCTACTTCCCTTGGTATAAGCAAGAGCCTGGGAAGCGTCTTCAGTTCATCATAGACATCCGTTCAAATATGGAAAGAAAGCAGACTCAAAGACTCACCCTTTTATTTGATAAGAAAACCAAACACCTTTCCCTGCACATTACAGCCACTCAGCCTGGAGACTCAGCCATCTACTTCTGCTCAGCAAGTAAGCCTTCCAATACCGACAAAGTCGTCTTTGGAACAGGGACCAGATTACAAGTCTCACCAA	TRBV2_CAGCCCCGGACAATCCTA_TRBJ2-7	GACCCGAAAATTATCCAGAAACCAAAATATCTGGTGGCAGTCACAGGGAGCGAAAAAATCCTGATATGCGAACAGTATCTAGGCCACAATGCTATGTATTGGTATAGACAAAGTGCTAAGAAGCCTCTAGAGTTCATGTTTTCCTACAGCTATCAAAAACTTATGGACAATCAGACTGCCTCAAGTCGCTTCCAACCTCAAAGTTCAAAGAAAAACCATTTAGACCTTCAGATCACAGCTCTAAAGCCTGATGACTCGGCCACATACTTCTGTGCCAGCAGCCCCGGACAATCCTATGAACAGTACTTCGGTCCCGGCACCAGGCTCACGGTTTTAG
HC5H7BBXY_7_IDT-DUI-NXT-247	1	TRAV7D-3_GTGAGAAGAGG_TRAJ18	CAGCAGAAGGTGCAGCAGAGCCCAGAATCCCTCATTGTCCCAGAGGGAGCCATGACCTCTCTCAACTGCACTTTCAGCGACAGTGCTTCTCAGTATTTTGCATGGTACAGACAGCATTCTGGGAAAGCCCCCAAGGCACTGATGTCCATCTTCTCCAATGGTGAAAAAGAAGAAGGCAGATTCACAATTCACCTCAATAAAGCCAGTCTGCATTTCTCGCTACACATCAGAGACTCCCAGCCCAGTGACTCTGCTCTCTACCTCTGTGCAGTGAGAAGAGGTTCAGCCTTAGGGAGGCTGCATTTTGGAGCTGGGACTCAGCTGATTGTCATACCTG	TRBV2_CAAGATGGGCCGTCAAACA_TRBJ2-4	CCCGAAAATTATCCAGAAACCAAAATATCTGGTGGCAGTCACAGGGAGCGAAAAAATCCTGATATGCGAACAGTATCTAGGCCACAATGCTATGTATTGGTATAGACAAAGTGCTAAGAAGCCTCTAGAGTTCATGTTTTCCTACAGCTATCAAAAACTTATGGACAATCAGACTGCCTCAAGTCGCTTCCAACCTCAAAGTTCAAAGAAAAACCATTTAGACCTTCAGATCACAGCTCTAAAGCCTGATGACTCGGCCACATACTTCTGTGCCAGCAGCCAAGATGGGCCGTCAAACACCTTGTACTTTGGTGCGGGCACCCGACTATCGGTGCTAG
HC5H7BBXY_7_IDT-DUI-NXT-250	32	TRAV7D-3_TGAGCAGAACTGG_TRAJ44	CAGCAGAAGGTGCAGCAGAGCCCAGAATCCCTCATTGTCCCAGAGGGAGCCATGACCTCTCTCAACTGCACTTTCAGCGACAGTGCTTCTCAGTATTTTGCATGGTACAGACAGCATTCTGGGAAAGCCCCCAAGGCACTGATGTCCATCTTCTCCAATGGTGAAAAAGAAGAAGGCAGATTCACAATTCACCTCAATAAAGCCAGTCTGCATTTCTCGCTACACATCAGAGACTCCCAGCCCAGTGACTCTGCTCTCTACCTCTGTGCAGTGAGCAGAACTGGCAGTGGTGGAAAACTCACTTTGGGGACTGGAACAAGACTTCAGGTCAACCTTG	TRBV2_CAAGAAGGACAAACTCAAA_TRBJ2-4	GACCCGAAAATTATCCAGAAACCAAAATATCTGGTGGCAGTCACAGGGAGCGAAAAAATCCTGATATGCGAACAGTATCTAGGCCACAATGCTATGTATTGGTATAGACAAAGTGCTAAGAAGCCTCTAGAGTTCATGTTTTCCTACAGCTATCAAAAACTTATGGACAATCAGACTGCCTCAAGTCGCTTCCAACCTCAAAGTTCAAAGAAAAACCATTTAGACCTTCAGATCACAGCTCTAAAGCCTGATGACTCGGCCACATACTTCTGTGCCAGCAGCCAAGAAGGACAAACTCAAAACACCTTGTACTTTGGTGCGGGCACCCGACTATCGGTGCTAG
HC5H7BBXY_7_IDT-DUI-NXT-251	8	TRAV5D-4_AAGTGCAGGA_TRAJ45	GGCGAGCAGGTGGAGCAGCTTCCTTCCATCCTGAGAGTCCAGGAGGGATCCAGTGCCAGCATCAACTGCAGTTATGAAGACAGTGCCTCCAACTACTTCCCTTGGTATAAGCAAGAACCTGGAGAGAATCCTAAGCTCATCATTGACATTCGTTCAAATATGGAAAGAAAGCAGACCCAAGGACTCATCGTTTTACTGGATAAGAAAGCCAAACGCTTCTCCCTGCACATCACAGACACCCAGCCTGGAGACTCAGCCATGTACTTCTGTGCTGCAAGTGCAGGAGGTGCAGATAGACTCACCTTTGGGAAAGGAACTCAGCTGATCATCCAGCCCT	TRBV5_CAGCCTTCAGGGGAACAC_TRBJ2-2	AACACTAAAATTACTCAGTCACCAAGATATCTAATCCTGGGAAGAGCAAATAAGTCTTTGGAATGTGAGCAACATCTGGGACATAATGCTATGTACTGGTATAAACAGAGCGCTGAGAAGCCGCCAGAGCTCATGTTTCTCTACAATCTTAAACAGTTGATTCGAAATGAGACGGTGCCCAGTCGTTTTATACCTGAATGCCCAGACAGCTCCAAGCTACTTTTACATATATCTGCCGTGGATCCAGAAGACTCAGCTGTCTATTTTTGTGCCAGCAGCCTTCAGGGGAACACCGGGCAGCTCTACTTTGGTGAAGGCTCAAAGCTGACAGTGCTGG
HC5H7BBXY_7_IDT-DUI-NXT-258	26	TRAV5D-4_CAAGTAAAGTGGGAGG_TRAJ42	GGCGAGCAGGTGGAGCAGCTTCCTTCCATCCTGAGAGTCCAGGAGGGATCCAGTGCCAGCATCAACTGCAGTTATGAAGACAGTGCCTCCAACTACTTCCCTTGGTATAAGCAAGAACCTGGAGAGAATCCTAAGCTCATCATTGACATTCGTTCAAATATGGAAAGAAAGCAGACCCAAGGACTCATCGTTTTACTGGATAAGAAAGCCAAACGCTTCTCCCTGCACATCACAGACACCCAGCCTGGAGACTCAGCCATGTACTTCTGTGCTGCAAGTAAAGTGGGAGGAAGCAATGCAAAGCTAACCTTCGGGAAAGGCACTAAACTCTCTGTTAAATCAA	TRBV30_AGTTCAAAGACAGGGTATGGGGAAGAC_TRBJ2-5	AGTGTCCTCCTCTACCAAAAGCCAAACAGGGACATCTGTCAAAGTGGCACTTCACTGAAAATCCAGTGTGTGGCTGACAGTCAAGTTGTTTCGATGTTTTGGTACCAACAGTTCCAGGAACAGAGCTTGATGCTCATGGCAACTGCAAATGAAGGCTCTGAAGCCACATACGAGAGTGGATTCACCAAGGACAAGTTTCCAATCAGCCGGCCAAACCTAACATTCTCAACGTTGACAGTGAACAATGCAAGGCCTGGAGACAGCAGTATCTATTTCTGTAGTTCAAAGACAGGGTATGGGGAAGACACCCAGTACTTTGGGCCAGGCACTCGGCTCCTCGTGTTAG
HC5H7BBXY_7_IDT-DUI-NXT-259	40	TRAV6D-5_CTGGGGAGGTATAA_TRAJ23	GGAGACTCAGTGACTCAGACAGAAGGCCCAGTGACACTGTCTGAAGGGACTTCTCTGACTGTGAACTGTTCCTATGAAACCAAACAGTACCCAACCCTGTTCTGGTATGTGCAGTATCCCGGAGAAGGTCCACAGCTCCTCTTTAAAGTCCCAAAGGCCAACGAGAAGGGAAGCAACAGAGGTTTTGAAGCTACATACAATAAAGAAGCCACCTCCTTCCACTTGCAGAAAGCCTCAGTGCAAGAGTCAGACTCGGCTGTGTACTACTGTGCTCTGGGGAGGTATAACCAGGGGAAGCTTATCTTTGGACAGGGAACCAAGTTATCTATCAAGCCCA	TRBV2_CAAGAGTCAGGGCCAAAC_TRBJ1-1	GACCCGAAAATTATCCAGAAACCAAAATATCTGGTGGCAGTCACAGGGAGCGAAAAAATCCTGATATGCGAACAGTATCTAGGCCACAATGCTATGTATTGGTATAGACAAAGTGCTAAGAAGCCTCTAGAGTTCATGTTTTCCTACAGCTATCAAAAACTTATGGACAATCAGACTGCCTCAAGTCGCTTCCAACCTCAAAGTTCAAAGAAAAACCATTTAGACCTTCAGATCACAGCTCTAAAGCCTGATGACTCGGCCACATACTTCTGTGCCAGCAGCCAAGAGTCAGGGCCAAACACAGAAGTCTTCTTTGGTAAAGGAACCAGACTCACAGTTGTAG
HC5H7BBXY_7_IDT-DUI-NXT-260	26	TRAV5D-4_CAAGTAAAGTGGGAGG_TRAJ42	GGCGAGCAGGTGGAGCAGCTTCCTTCCATCCTGAGAGTCCAGGAGGGATCCAGTGCCAGCATCAACTGCAGTTATGAAGACAGTGCCTCCAACTACTTCCCTTGGTATAAGCAAGAACCTGGAGAGAATCCTAAGCTCATCATTGACATTCGTTCAAATATGGAAAGAAAGCAGACCCAAGGACTCATCGTTTTACTGGATAAGAAAGCCAAACGCTTCTCCCTGCACATCACAGACACCCAGCCTGGAGACTCAGCCATGTACTTCTGTGCTGCAAGTAAAGTGGGAGGAAGCAATGCAAAGCTAACCTTCGGGAAAGGCACTAAACTCTCTGTTAAATCAA	TRBV30_AGTTCAAAGACAGGGTATGGGGAAGAC_TRBJ2-5	AGTGTCCTCCTCTACCAAAAGCCAAACAGGGACATCTGTCAAAGTGGCACTTCACTGAAAATCCAGTGTGTGGCTGACAGTCAAGTTGTTTCGATGTTTTGGTACCAACAGTTCCAGGAACAGAGCTTGATGCTCATGGCAACTGCAAATGAAGGCTCTGAAGCCACATACGAGAGTGGATTCACCAAGGACAAGTTTCCAATCAGCCGGCCAAACCTAACATTCTCAACGTTGACAGTGAACAATGCAAGGCCTGGAGACAGCAGTATCTATTTCTGTAGTTCAAAGACAGGGTATGGGGAAGACACCCAGTACTTTGGGCCAGGCACTCGGCTCCTCGTGTTAG
HC5H7BBXY_7_IDT-DUI-NXT-263	42	TRAV8D-1_CTGATAGGACGGG_TRAJ49	AGTCAACTAGCAGAAGAGAATCTGTGGGCCCTGAGCGTCCACGAGGGTGAAAGTGTCACGGTGAATTGTAGTTACAAGACATCCATAACTGCCCTACAGTGGTACAGACAGAAGTCAGGCGAAGGCCCTGCCCAGCTAATCTTAATACGTTCAAATGAGAGAGAGAAGCGCAATGGAAGACTCAGAGCCACCCTTGACACCTCCAGCCAGAGCAGCTCCTTGTCCATCACTGCTACTCGGTGTGAAGACACCGCTGTGTACTTCTGTGCTACTGATAGGACGGGTTACCAGAACTTCTATTTTGGGAAAGGAACAAGTTTGACTGTCATTCCAA	TRBV2_CAAGATTCGGGACTGGGGTCCTATG_TRBJ2-1	GACCCGAAAATTATCCAGAAACCAAAATATCTGGTGGCAGTCACAGGGAGCGAAAAAATCCTGATATGCGAACAGTATCTAGGCCACAATGCTATGTATTGGTATAGACAAAGTGCTAAGAAGCCTCTAGAGTTCATGTTTTCCTACAGCTATCAAAAACTTATGGACAATCAGACTGCCTCAAGTCGCTTCCAACCTCAAAGTTCAAAGAAAAACCATTTAGACCTTCAGATCACAGCTCTAAAGCCTGATGACTCGGCCACATACTTCTGTGCCAGCAGCCAAGATTCGGGACTGGGGTCCTATGCTGAGCAGTTCTTCGGACCAGGGACACGACTCACCGTCCTAG
HC5H7BBXY_7_IDT-DUI-NXT-264	2	TRAV5D-4_GCAAGGTCAAACTA_TRAJ26	GGCGAGCAGGTGGAGCAGCTTCCTTCCATCCTGAGAGTCCAGGAGGGATCCAGTGCCAGCATCAACTGCACTTATGAGAACAGTGCCTCCAACTACTTCCCTTGGTATAAGCAAGAACCTGGAGAGAATCCTAAGCTCATCATTGACATTCGTTCAAATATGGAAAGAAAGCAGACCCAAGGACTCATCGTTTTACTGGATAAGAAAGCCAAACGCTTCTCCCTGCACATCACAGACACCCAGCCTGGAGACTCAGCCATGTACTTCTGTGCTGCAAGGTCAAACTATGCCCAGGGATTAACCTTCGGTCTTGGCACCAGAGTATCTGTGTTTCCCT	TRBV4_CAGCTCATATGA_TRBJ2-7	GAGACGGCTGTTTTCCAGACTCCAAACTATCATGTCACACAGGTGGGAAATGAAGTGTCTTTCAATTGTAAGCAAACTCTGGGCCACGATACTATGTATTGGTACAAGCAAGACTCTAAGAAATTGCTGAAGATTATGTTTAGCTACAATAATAAGCAACTCATTGTAAACGAAACAGTTCCAAGGCGCTTCTCACCTCAGTCTTCAGATAAAGCTCATTTGAATCTTCGAATCAAGTCTGTAGAGCCGGAGGACTCTGCTGTGTATCTCTGTGCCAGCAGCTCATATGAACAGTACTTCGGTCCCGGCACCAGGCTCACGGTTTTAG
HC5H7BBXY_7_IDT-DUI-NXT-265	28			TRBV2_CAGCCCCGGACAATCCTA_TRBJ2-7	GACCCGAAAATTATCCAGAAACCAAAATATCTGGTGGCAGTCACAGGGAGCGAAAAAATCCTGATATGCGAACAGTATCTAGGCCACAATGCTATGTATTGGTATAGACAAAGTGCTAAGAAGCCTCTAGAGTTCATGTTTTCCTACAGCTATCAAAAACTTATGGACAATCAGACTGCCTCAAGTCGCTTCCAACCTCAAAGTTCAAAGAAAAACCATTTAGACCTTCAGATCACAGCTCTAAAGCCTGATGACTCGGCCACATACTTCTGTGCCAGCAGCCCCGGACAATCCTATGAACAGTACTTCGGTCCCGGCACCAGGCTCACGGTTTTAG
HC5H7BBXY_7_IDT-DUI-NXT-270	Unique	TRAV12D-3_TTTGAATACA_TRAJ45	GGAGACTCCGTGACCCAGACAGAAGGCCTGGTCACTCTCACAGAAGGGTTGCCTGTGATGCTGAACTGCACCTATCAGACTATTTACTCAAATGCTTTCCTTTTCTGGTATGTGCACTATCTCAATGAATCCCCTCGGCTACTCCTGCGGAGCTCCACAGACAACAAGAGGACCGAGCACCAAGGGTTCCACGCCACTCTCCATAAGAGCAGCAGCTCCTTCCATCTGCAGAAGTCCTCAGCGCAGCTGTCAGACTCTGGCCTGTACTACTGTGCTTTGAATACAGGAGGTGCAGATAGACTCACCTTTGGGAAAGGAACTCAGCTGATCATCCAGCCCT	TRBV14_GCAGTCGGACAGGGGGCAATAAT_TRBJ1-6	GAAGCTGGAGTCACCCAGTCTCCCAGATATGCAGTCCTACAGGAAGGGCAAGCTGTTTCCTTTTGGTGTGACCCTATTTCTGGACATGATACCCTTTACTGGTATCAGCAGCCCAGAGACCAGGGGCCCCAGCTTCTAGTTTACTTTCGGGATGAGGCTGTTATAGATAATTCACAGTTGCCCTCGGATCGATTTTCTGCTGTGAGGCCTAAAGGAACTAACTCCACTCTCAAGATCCAGTCTGCAAAGCAGGGCGACACAGCCACCTATCTCTGTGCCAGCAGTCGGACAGGGGGCAATAATTCGCCCCTCTACTTTGCGGCAGGCACCCGGCTCACTGTGACAG
HC5H7BBXY_7_IDT-DUI-NXT-271	Unique			TRBV20_TGCTACACAGGGGGCACGGAACAC_TRBJ2-4	GGAGCACTCGTCTATCAATATCCCAGAAGAACCATCTGTAAGAGTGGAACTTCCATGAGGATGGAGTGTCAAGCTGTGGGTTTTCAGGCAACTTCTGTAGCTTGGTATCGTCAATCGCCTCAAAAGACATTTGAACTGATAGCACTTTCTACTGTGAACTCAGCAATCAAATATGAACAAAATTTTACCCAGGAAAAATTTCCCATCAGTCATCCCAACTTATCCTTTTCATCTATGACAGTTTTAAATGCATATCTTGAAGACAGAGGCTTATATCTCTGTGGTGCTACACAGGGGGCACGGAACACCTTGTACTTTGGTGCGGGCACCCGACTATCGGTGCTAG
HC5H7BBXY_7_IDT-DUI-NXT-272	8	TRAV5D-4_AAGTGCAGGA_TRAJ45	GGCGAGCAGGTGGAGCAGCTTCCTTCCATCCTGAGAGTCCAGGAGGGATCCAGTGCCAGCATCAACTGCAGTTATGAAGACAGTGCCTCCAACTACTTCCCTTGGTATAAGCAAGAACCTGGAGAGAATCCTAAGCTCATCATTGACATTCGTTCAAATATGGAAAGAAAGCAGACCCAAGGACTCATCGTTTTACTGGATAAGAAAGCCAAACGCTTCTCCCTGCACATCACAGACACCCAGCCTGGAGACTCAGCCATGTACTTCTGTGCTGCAAGTGCAGGAGGTGCAGATAGACTCACCTTTGGGAAAGGAACTCAGCTGATCATCCAGCCCT	TRBV5_CAGCCTTCAGGGGAACAC_TRBJ2-2	AACACTAAAATTACTCAGTCACCAAGATATCTAATCCTGGGAAGAGCAAATAAGTCTTTGGAATGTGAGCAACATCTGGGACATAATGCTATGTACTGGTATAAACAGAGCGCTGAGAAGCCGCCAGAGCTCATGTTTCTCTACAATCTTAAACAGTTGATTCGAAATGAGACGGTGCCCAGTCGTTTTATACCTGAATGCCCAGACAGCTCCAAGCTACTTTTACATATATCTGCCGTGGATCCAGAAGACTCAGCTGTCTATTTTTGTGCCAGCAGCCTTCAGGGGAACACCGGGCAGCTCTACTTTGGTGAAGGCTCAAAGCTGACAGTGCTGG
HC5H7BBXY_7_IDT-DUI-NXT-274	2	TRAV5D-4_GCAAGGTCAAACTA_TRAJ26	GGCGAGCAGGTGGAGCAGCTTCCTTCCATCCTGAGAGTCCAGGAGGGATCCAGTGCCAGCATCAACTGCACTTATGAGAACAGTGCCTCCAACTACTTCCCTTGGTATAAGCAAGAACCTGGAGAGAATCCTAAGCTCATCATTGACATTCGTTCAAATATGGAAAGAAAGCAGACCCAAGGACTCATCGTTTTACTGGATAAGAAAGCCAAACGCTTCTCCCTGCACATCACAGACACCCAGCCTGGAGACTCAGCCATGTACTTCTGTGCTGCAAGGTCAAACTATGCCCAGGGATTAACCTTCGGTCTTGGCACCAGAGTATCTGTGTTTCCCT	TRBV4_CAGCTCATATGA_TRBJ2-7	GAGACGGCTGTTTTCCAGACTCCAAACTATCATGTCACACAGGTGGGAAATGAAGTGTCTTTCAATTGTAAGCAAACTCTGGGCCACGATACTATGTATTGGTACAAGCAAGACTCTAAGAAATTGCTGAAGATTATGTTTAGCTACAATAATAAGCAACTCATTGTAAACGAAACAGTTCCAAGGCGCTTCTCACCTCAGTCTTCAGATAAAGCTCATTTGAATCTTCGAATCAAGTCTGTAGAGCCGGAGGACTCTGCTGTGTATCTCTGTGCCAGCAGCTCATATGAACAGTACTTCGGTCCCGGCACCAGGCTCACGGTTTTAG
HC5H7BBXY_7_IDT-DUI-NXT-275	Unique	TRAV3-1_CAGTGCAGGC_TRAJ37	GGGGAGCAGGTGGAGCAGCGCCCTCCTCACCTGAGTGTCCGGGAGGGAGACAGCGCCATTATCATCTGCACCTACACAGACAGTGCCACTGTTTACTTCTACTGGTACAAGCAAGAGGCGGGGGCAGGTCTTCAGTTGCTTATGAGTGTCCTTTCAAATGTGGACAGAAAAGAAGAACAAGGACTCACTGTCTTACTGAACAAGAAAGACAAACAACTCTCTCTGAACCTCACAGCTGCCCATCCTGGGGACTCAGCCGTGTACTTCTGCGCAGTCAGTGCAGGCAATACTAGAAAACTCATCTTTGGGCTGGGGACAACTTTACAAGTGCAACCAG	TRBV16_CTTAGGACACTAT_TRBJ2-1	AATGCTGGTGTCATCCAAACACCTAGGCACAAGGTGACAGGGAAGGGACAAGAAGCAACTCTGTGGTGTGAGCCAATTTCAGGACATAGTGCTGTTTTCTGGTACAGACAGACCATTGTGCAGGGCCTGGAGTTCCTGACTTACTTTCGAAATCAAGCTCCTATAGATGATTCAGGGATGCCCAAGGAACGATTCTCAGCTCAGATGCCCAATCAGTCGCACTCAACTCTGAAGATCCAGAGCACGCAACCCCAGGACTCAGCGGTGTATCTTTGTGCAAGCAGCTTAGGACACTATGCTGAGCAGTTCTTCGGACCAGGGACACGACTCACCGTCCTAG
HC5H7BBXY_7_IDT-DUI-NXT-276	2	TRAV5D-4_GCAAGGTCAAACTA_TRAJ26	GGCGAGCAGGTGGAGCAGCTTCCTTCCATCCTGAGAGTCCAGGAGGGATCCAGTGCCAGCATCAACTGCACTTATGAGAACAGTGCCTCCAACTACTTCCCTTGGTATAAGCAAGAACCTGGAGAGAATCCTAAGCTCATCATTGACATTCGTTCAAATATGGAAAGAAAGCAGACCCAAGGACTCATCGTTTTACTGGATAAGAAAGCCAAACGCTTCTCCCTGCACATCACAGACACCCAGCCTGGAGACTCAGCCATGTACTTCTGTGCTGCAAGGTCAAACTATGCCCAGGGATTAACCTTCGGTCTTGGCACCAGAGTATCTGTGTTTCCCT	TRBV4_CAGCTCATATGA_TRBJ2-7	GAGACGGCTGTTTTCCAGACTCCAAACTATCATGTCACACAGGTGGGAAATGAAGTGTCTTTCAATTGTAAGCAAACTCTGGGCCACGATACTATGTATTGGTACAAGCAAGACTCTAAGAAATTGCTGAAGATTATGTTTAGCTACAATAATAAGCAACTCATTGTAAACGAAACAGTTCCAAGGCGCTTCTCACCTCAGTCTTCAGATAAAGCTCATTTGAATCTTCGAATCAAGTCTGTAGAGCCGGAGGACTCTGCTGTGTATCTCTGTGCCAGCAGCTCATATGAACAGTACTTCGGTCCCGGCACCAGGCTCACGGTTTTAG
HC5H7BBXY_7_IDT-DUI-NXT-277	Unique	TRAV6-6_GGTGAGGACAC_TRAJ30	GGAGATTCCGTGACTCAAACAGAAGGCCAAGTGACCGTCTCAGAAAGCAAGTCCCTGATAATAAATTGCACGTATTCAACCACAAGCATAGCTTACCCTAATCTTTTCTGGTATGTTCGATATCCTGGAGAAGGTCTACAACTCCTCCTGAAAGTCATTACGGCTGGCCAGAAGGGAAGCAGCAGAGGGTTTGAAGCCACATACAATAAAGAAACCACCTCCTTCCACTTGCAGAAAGCCTCAGTGCAAGAGTCAGACTCGGCTGTGTACTACTGTGCTCTGGGTGAGGACACAAATGCTTACAAAGTCATCTTTGGAAAAGGGACACATCTTCATGTTCTCCCTA	TRBV15_GTTTACAGGCGGGGGAACA_TRBJ2-7	GATGCTGGAGTTACCCAGACACCCAGACATGAGGTGGCAGAGAAAGGACAAACAATAATCCTGAAGTGTGAGCCAGTTTCAGGCCACAATGACCTTTTCTGGTACAGACAGACCAAGATACAGGGACTAGAGTTGCTGAGCTACTTCCGCAGCAAGTCTCTTATGGAAGATGGTGGGGCTTTCAAGGATCGATTCAAAGCTGAGATGCTAAATTCATCCTTCTCCACTCTGAAGATTCAACCTACAGAACCCAAGGACTCAGCTGTGTATCTGTGTGCCAGCAGTTTACAGGCGGGGGAACAGTACTTCGGTCCCGGCACCAGGCTCACGGTTTTAG
HC5H7BBXY_7_IDT-DUI-NXT-282	8	TRAV5D-4_AAGTGCAGGA_TRAJ45	GGCGAGCAGGTGGAGCAGCTTCCTTCCATCCTGAGAGTCCAGGAGGGATCCAGTGCCAGCATCAACTGCAGTTATGAAGACAGTGCCTCCAACTACTTCCCTTGGTATAAGCAAGAACCTGGAGAGAATCCTAAGCTCATCATTGACATTCGTTCAAATATGGAAAGAAAGCAGACCCAAGGACTCATCGTTTTACTGGATAAGAAAGCCAAACGCTTCTCCCTGCACATCACAGACACCCAGCCTGGAGACTCAGCCATGTACTTCTGTGCTGCAAGTGCAGGAGGTGCAGATAGACTCACCTTTGGGAAAGGAACTCAGCTGATCATCCAGCCCT	TRBV5_CAGCCTTCAGGGGAACAC_TRBJ2-2	AACACTAAAATTACTCAGTCACCAAGATATCTAATCCTGGGAAGAGCAAATAAGTCTTTGGAATGTGAGCAACATCTGGGACATAATGCTATGTACTGGTATAAACAGAGCGCTGAGAAGCCGCCAGAGCTCATGTTTCTCTACAATCTTAAACAGTTGATTCGAAATGAGACGGTGCCCAGTCGTTTTATACCTGAATGCCCAGACAGCTCCAAGCTACTTTTACATATATCTGCCGTGGATCCAGAAGACTCAGCTGTCTATTTTTGTGCCAGCAGCCTTCAGGGGAACACCGGGCAGCTCTACTTTGGTGAAGGCTCAAAGCTGACAGTGCTGG

## Sheet: 13-21
Cell	Clonal group	CDR3A		CDR3B
		V-J elements	Alignment	V-J elements	Alignment
H73WCBBXY_5_IDT-DUI-NXT-1	12	TRAV5D-4_CAAGTAAGGGAGGT_TRAJ18	GGCGAGCAGGTGGAGCAGCTTCCTTCCATCCTGAGAGTCCAGGAGGGATCCAGTGCCAGCATCAACTGCAGTTATGAAGACAGTGCCTCCAACTACTTCCCTTGGTATAAGCAAGAACCTGGAGAGAATCCTAAGCTCATCATTGACATTCGTTCAAATATGGAAAGAAAGCAGACCCAAGGACTCATCGTTTTACTGGATAAGAAAGCCAAACGCTTCTCCCTGCACATCACAGACACCCAGCCTGGAGACTCAGCCATGTACTTCTGTGCTGCAAGTAAGGGAGGTTCAGCCTTAGGGAGGCTGCATTTTGGAGCTGGGACTCAGCTGATTGTCATACCTG	TRBV1_AGTGCCACAGGGGCGGGCAACG_TRBJ1-4	GTGACTTTGCTGGAGCAAAACCCAAGGTGGCGTCTGGTACCACGTGGTCAAGCTGTGAACCTACGCTGCATCTTGAAGAATTCCCAGTATCCCTGGATGAGCTGGTATCAGCAGGATCTCCAAAAGCAACTACAGTGGCTGTTCACTCTGCGGAGTCCTGGGGACAAAGAGGTCAAATCTCTTCCCGGTGCTGATTACCTGGCCACACGGGTCACTGATACGGAGCTGAGGCTGCAAGTGGCCAACATGAGCCAGGGCAGAACCTTGTACTGCACCTGCAGTGCCACAGGGGCGGGCAACGAAAGATTATTTTTCGGTCATGGAACCAAGCTGTCTGTCCTGG
H73WCBBXY_5_IDT-DUI-NXT-10	6	TRAV10_CAAGCCGGGACACC_TRAJ27	GGAGAGAAGGTCGAGCAACACGAGTCTACACTGAGTGTTCGAGAGGGAGACAGCGCTGTCATCAACTGCACTTACACAGATACTGCTTCATCATACTTCCCTTGGTACAAGCAAGAAGCTGGAAAGGGTCTCCACTTTGTGATAGACATTCGTTCAAATGTGGACAGAAAACAGAGCCAAAGACTTATAGTTTTGTTGGATAAGAAAGCCAAACGATTCTCCCTGCACATCACAGCCACACAGCCTGAAGATTCAGCCATCTACTTCTGTGCAGCAAGCCGGGACACCAATACAGGCAAATTAACCTTTGGGGATGGGACCGTGCTCACAGTGAAGCCAA	TRBV3_CTTAGGCAGTGC_TRBJ2-3	GGACCCAAAGTCTTACAGATCCCAAGTCATCAAATAATAGATATGGGGCAGATGGTGACCCTCAATTGTGACCCAGTTTCTAATCACCTATATTTTTATTGGTATAAACAGATTTTAGGACAGCAGATGGAGTTTCTGGTTAATTTCTACAATGGTAAAGTCATGGAGAAGTCTAAACTGTTTAAGGATCAGTTTTCAGTTGAAAGACCAGATGGTTCATATTTCACTCTGAAAATCCAACCCACAGCACTGGAGGACTCAGCTGTGTACTTCTGTGCCAGCAGCTTAGGCAGTGCAGAAACGCTGTATTTTGGCTCAGGAACCAGACTGACTGTTCTCG
H73WCBBXY_5_IDT-DUI-NXT-12	20	TRAV5D-4_AAGTGTGACGGGCAGTG_TRAJ53	GGCGAGCAGGTGGAGCAGCTTCCTTCCATCCTGAGAGTCCAGGAGGGATCCAGTGCCAGCATCAACTGCACTTATGAGAACAGTGCCTCCAACTACTTCCCTTGGTATAAGCAAGAACCTGGAGAGAATCCTAAGCTCATCATTGACATTCGTTCAAATATGGAAAGAAAGCAGACCCAAGGACTCATCGTTTTACTGGATAAGAAAGCCAAACGCTTCTCCCTGCACATCACAGACACCCAGCCTGGAGACTCAGCCATGTACTTCTGTGCTGCAAGTGTGACGGGCAGTGGAGGCAGCAATTACAAACTGACATTTGGGAAAGGAACTCTCTTAACTGTGACTCCAA	TRBV16_CAAGCGGACTGGGTAGTCA_TRBJ2-4	AATGCTGGTGTCATCCAAACACCTAGGCACAAGGTGACAGGGAAGGGACAAGAAGCAACTCTGTGGTGTGAGCCAATTTCAGGACATAGTGCTGTTTTCTGGTACAGACAGACCATTGTGCAGGGCCTGGAGTTCCTGACTTACTTTCGAAATCAAGCTCCTATAGATGATTCAGGGATGCCCAAGGAACGATTCTCAGCTCAGATGCCCAATCAGTCGCACTCAACTCTGAAGATCCAGAGCACGCAACCCCAGGACTCAGCGGTGTATCTTTGTGCAAGCGGACTGGGTAGTCAAAACACCTTGTACTTTGGTGCGGGCACCCGACTATCGGTGCTAG
H73WCBBXY_5_IDT-DUI-NXT-13	15	TRAV5D-4_AAGTGCGGGTGGCTCGG_TRAJ11	GGCGAGCAGGTGGAGCAGCTTCCTTCCATCCTGAGAGTCCAGGAGGGATCCAGTGCCAGCATCAACTGCACTTATGAGAACAGTGCCTCCAACTACTTCCCTTGGTATAAGCAAGAACCTGGAGAGAATCCTAAGCTCATCATTGACATTCGTTCAAATATGGAAAGAAAGCAGACCCAAGGACTCATCGTTTTACTGGATAAGAAAGCCAAACGCTTCTCCCTGCACATCACAGACACCCAGCCTGGAGACTCAGCCATGTACTTCTGTGCTGCAAGTGCGGGTGGCTCGGGATACAACAAACTCACTTTTGGAAAGGGCACGGTACTTCTAGTCTCTCCAG	TRBV16_AGCTTCCTAAGTCA_TRBJ2-4	AATGCTGGTGTCATCCAAACACCTAGGCACAAGGTGACAGGGAAGGGACAAGAAGCAACTCTGTGGTGTGAGCCAATTTCAGGACATAGTGCTGTTTTCTGGTACAGACAGACCATTGTGCAGGGCCTGGAGTTCCTGACTTACTTTCGAAATCAAGCTCCTATAGATGATTCAGGGATGCCCAAGGAACGATTCTCAGCTCAGATGCCCAATCAGTCGCACTCAACTCTGAAGATCCAGAGCACGCAACCCCAGGACTCAGCGGTGTATCTTTGTGCAAGCAGCTTCCTAAGTCAAAACACCTTGTACTTTGGTGCGGGCACCCGACTATCGGTGCTAG
H73WCBBXY_5_IDT-DUI-NXT-14	12	TRAV5D-4_CAAGTAAGGGAGGT_TRAJ18	GGCGAGCAGGTGGAGCAGCTTCCTTCCATCCTGAGAGTCCAGGAGGGATCCAGTGCCAGCATCAACTGCAGTTATGAAGACAGTGCCTCCAACTACTTCCCTTGGTATAAGCAAGAACCTGGAGAGAATCCTAAGCTCATCATTGACATTCGTTCAAATATGGAAAGAAAGCAGACCCAAGGACTCATCGTTTTACTGGATAAGAAAGCCAAACGCTTCTCCCTGCACATCACAGACACCCAGCCTGGAGACTCAGCCATGTACTTCTGTGCTGCAAGTAAGGGAGGTTCAGCCTTAGGGAGGCTGCATTTTGGAGCTGGGACTCAGCTGATTGTCATACCTG	TRBV1_AGTGCCACAGGGGCGGGCAACG_TRBJ1-4	GTGACTTTGCTGGAGCAAAACCCAAGGTGGCGTCTGGTACCACGTGGTCAAGCTGTGAACCTACGCTGCATCTTGAAGAATTCCCAGTATCCCTGGATGAGCTGGTATCAGCAGGATCTCCAAAAGCAACTACAGTGGCTGTTCACTCTGCGGAGTCCTGGGGACAAAGAGGTCAAATCTCTTCCCGGTGCTGATTACCTGGCCACACGGGTCACTGATACGGAGCTGAGGCTGCAAGTGGCCAACATGAGCCAGGGCAGAACCTTGTACTGCACCTGCAGTGCCACAGGGGCGGGCAACGAAAGATTATTTTTCGGTCATGGAACCAAGCTGTCTGTCCTGG
H73WCBBXY_5_IDT-DUI-NXT-15	10	TRAV5D-4_AAGTGCAAAAGGTT_TRAJ18	GGCGAGCAGGTGGAGCAGCTTCCTTCCATCCTGAGAGTCCAGGAGGGATCCAGTGCCAGCATCAACTGCACTTATGAGAACAGTGCCTCCAACTACTTCCCTTGGTATAAGCAAGAACCTGGAGAGAATCCTAAGCTCATCATTGACATTCGTTCAAATATGGAAAGAAAGCAGACCCAAGGACTCATCGTTTTACTGGATAAGAAAGCCAAACGCTTCTCCCTGCACATCACAGACACCCAGCCTGGAGACTCAGCCATGTACTTCTGTGCTGCAAGTGCAAAAGGTTCAGCCTTAGGGAGGCTGCATTTTGGAGCTGGGACTCAGCTGATTGTCATACCTG	TRBV16_AGCTTTTACAGTGC_TRBJ2-3	AATGCTGGTGTCATCCAAACACCTAGGCACAAGGTGACAGGGAAGGGACAAGAAGCAACTCTGTGGTGTGAGCCAATTTCAGGACATAGTGCTGTTTTCTGGTACAGACAGACCATTGTGCAGGGCCTGGAGTTCCTGACTTACTTTCGAAATCAAGCTCCTATAGATGATTCAGGGATGCCCAAGGAACGATTCTCAGCTCAGATGCCCAATCAGTCGCACTCAACTCTGAAGATCCAGAGCACGCAACCCCAGGACTCAGCGGTGTATCTTTGTGCAAGCAGCTTTTACAGTGCAGAAACGCTGTATTTTGGCTCAGGAACCAGACTGACTGTTCTCG
H73WCBBXY_5_IDT-DUI-NXT-16	31	TRAV6D-7_CTCTGCCCAATA_TRAJ43	GGGGACTCAGTGACTCAGACGGAAGGTCAAGTGGCCCTCTCAGAAGAGGACTTTCTTACGATACACTGCAACTACTCAGCCTCAGGGTACCCAGCTCTGTTCTGGTATGTGCAGTATCCCGGAGAAGGGCCACAGTTCCTCTTTAGAGCCTCAAGGGACAAAGAGAAAGGAAGCAGCAGAGGGTTTGAAGCCACATACAATAAAGAAGCCACCTCCTTCCACTTGCAGAAAGCCTCAGTGCAAGAGTCAGACTCGGCTGTGTACTACTGCGCTCTGCCCAATAACAACAATGCCCCACGATTTGGAGCGGGAACCAAATTAACAGTAAAACCAA	TRBV13-2_CGGTGGGGGGACTGGGAGGAGGAGGTACT_TRBJ2-7	GAGGCTGCAGTCACCCAAAGCCCAAGAAACAAGGTGGCAGTAACAGGAGGAAAGGTGACATTGAGCTGTAATCAGACTAATAACCACAACAACATGTACTGGTATCGGCAGGACACGGGGCATGGGCTGAGGCTGATCCATTATTCATATGGTGCTGGCAGCACTGAGAAAGGAGATATCCCTGATGGATACAAGGCCTCCAGACCAAGCCAAGAGAACTTCTCCCTCATTCTGGAGTTGGCTACCCCCTCTCAGACATCAGTGTACTTCTGTGCCAGCGGTGGGGGGACTGGGAGGAGGAGGTACTTCGGTCCCGGCACCAGGCTCACGGTTTTAG
		TRAV10_AGCAACTGTTG_TRAJ38	GGAGAGAAGGTCGAGCAACACGAGTCTACACTGAGTGTTCGAGAGGGAGACAGCGCTGTCATCAACTGCACTTACACAGATACTGCTTCATCATACTTCCCTTGGTACAAGCAAGAAGCTGGAAAGGGTCTCCACTTTGTGATAGACATTCGTTCAAATGTGGACAGAAAACAGAGCCAAAGACTTATAGTTTTGTTGGATAAGAAAGCCAAACGATTCTCCCTGCACATCACAGCCACACAGCCTGAAGATTCAGCCATCTACTTCTGTGCAGCAACTGTTGGTGACAACAGTAAGCTGATTTGGGGCTTGGGGACAAGTCTGGTAGTAAATCCAA
H73WCBBXY_5_IDT-DUI-NXT-17	36	TRAV7-3_TGAGCCGGGCTGGA_TRAJ12	CAGCAGAATGTGCAGCAGAGCCCAGAATCCCTCATTGTCCCAGAGGGAGCCAGGACCTCTCTCAACTGCACTTTCAGTGACAGTGCTTCTCAGTATTTCTGGTGGTACAGACAGCATTCTGGGAAAGCCCCCAAGGCACTGATGTCCATCTTCTCCAATGGTGAAAAAGAAGAAGGGAGATTCACAATTCACCTCAATAAAGCCAGTCTGCATTTCTCCCTGCACATCAGAGACTCCCAGCCCAGTGACTCTGCTCTCTATCTCTGTGCAGTGAGCCGGGCTGGAGGCTATAAAGTGGTCTTTGGAAGTGGGACTCGATTGCTGGTAAGCCCTG	TRBV13-1_CAGCACCCCCGGGACAGGGGCTAACT_TRBJ2-1	GAGGCTGCAGTCACCCAAAGCCCTAGAAACAAGGTGACAGTAACAGGAGGAAACGTGACATTGAGCTGTCGCCAGACTAATAGCCACAACTACATGTACTGGTATCGGCAGGACACTGGGCATGGGCTGAGGCTGATCCATTACTCATATGGTGCTGGCAACCTTCAAATAGGAGATGTCCCTGATGGGTACAAGGCCACCAGAACAACGCAAGAAGACTTCTTCCTCCTGCTGGAATTGGCTTCTCCCTCTCAGACATCTTTGTACTTCTGTGCCAGCACCCCCGGGACAGGGGCTAACTATGCTGAGCAGTTCTTCGGACCAGGGACACGACTCACCGTCCTAG
H73WCBBXY_5_IDT-DUI-NXT-18	6	TRAV10_CAAGCCGGGACACC_TRAJ27	GGAGAGAAGGTCGAGCAACACGAGTCTACACTGAGTGTTCGAGAGGGAGACAGCGCTGTCATCAACTGCACTTACACAGATACTGCTTCATCATACTTCCCTTGGTACAAGCAAGAAGCTGGAAAGGGTCTCCACTTTGTGATAGACATTCGTTCAAATGTGGACAGAAAACAGAGCCAAAGACTTATAGTTTTGTTGGATAAGAAAGCCAAACGATTCTCCCTGCACATCACAGCCACACAGCCTGAAGATTCAGCCATCTACTTCTGTGCAGCAAGCCGGGACACCAATACAGGCAAATTAACCTTTGGGGATGGGACCGTGCTCACAGTGAAGCCAA	TRBV3_CTTAGGCAGTGC_TRBJ2-3	GGACCCAAAGTCTTACAGATCCCAAGTCATCAAATAATAGATATGGGGCAGATGGTGACCCTCAATTGTGACCCAGTTTCTAATCACCTATATTTTTATTGGTATAAACAGATTTTAGGACAGCAGATGGAGTTTCTGGTTAATTTCTACAATGGTAAAGTCATGGAGAAGTCTAAACTGTTTAAGGATCAGTTTTCAGTTGAAAGACCAGATGGTTCATATTTCACTCTGAAAATCCAACCCACAGCACTGGAGGACTCAGCTGTGTACTTCTGTGCCAGCAGCTTAGGCAGTGCAGAAACGCTGTATTTTGGCTCAGGAACCAGACTGACTGTTCTCG
H73WCBBXY_5_IDT-DUI-NXT-19	6	TRAV10_CAAGCCGGGACACC_TRAJ27	GGAGAGAAGGTCGAGCAACACGAGTCTACACTGAGTGTTCGAGAGGGAGACAGCGCTGTCATCAACTGCACTTACACAGATACTGCTTCATCATACTTCCCTTGGTACAAGCAAGAAGCTGGAAAGGGTCTCCACTTTGTGATAGACATTCGTTCAAATGTGGACAGAAAACAGAGCCAAAGACTTATAGTTTTGTTGGATAAGAAAGCCAAACGATTCTCCCTGCACATCACAGCCACACAGCCTGAAGATTCAGCCATCTACTTCTGTGCAGCAAGCCGGGACACCAATACAGGCAAATTAACCTTTGGGGATGGGACCGTGCTCACAGTGAAGCCAA	TRBV3_CTTAGGCAGTGC_TRBJ2-3	GGACCCAAAGTCTTACAGATCCCAAGTCATCAAATAATAGATATGGGGCAGATGGTGACCCTCAATTGTGACCCAGTTTCTAATCACCTATATTTTTATTGGTATAAACAGATTTTAGGACAGCAGATGGAGTTTCTGGTTAATTTCTACAATGGTAAAGTCATGGAGAAGTCTAAACTGTTTAAGGATCAGTTTTCAGTTGAAAGACCAGATGGTTCATATTTCACTCTGAAAATCCAACCCACAGCACTGGAGGACTCAGCTGTGTACTTCTGTGCCAGCAGCTTAGGCAGTGCAGAAACGCTGTATTTTGGCTCAGGAACCAGACTGACTGTTCTCG
H73WCBBXY_5_IDT-DUI-NXT-2	Unique	TRAV10D_AAGCAAAATAGGTT_TRAJ18	GGAGAGAAGGTCGAGCAACACCAGTCTACACTGAGTGTTCGAGAGGGAGACAGCGCTGTCATCAACTGCACTTACACAGATACTGCCTCATCATACTTCCCTTGGTACAAGCAAGAAGCTGGAAAGAGTCTCCACTTTGTGATAGACATTCGTTCAAATGTGGACAGAAAACAGAGCCAAAGACTTACAGTTTTATTGGATAAGAAAGCCAAACGATTCTCCCTGCACATCACAGCCACACAGCCTGAAGATTCAGCCATCTACTTCTGTGCAGCAAGCAAAATAGGTTCAGCCTTAGGGAGGCTGCATTTTGGAGCTGGGACTCAGCTGATTGTCATACCTG	TRBV5_CCCAGGGGTGGGAAA_TRBJ1-3	AACACTAAAATTACTCAGTCACCAAGATATCTAATCCTGGGAAGAGCAAATAAGTCTTTGGAATGTGAGCAACATCTGGGACATAATGCTATGTACTGGTATAAACAGAGCGCTGAGAAGCCGCCAGAGCTCATGTTTCTCTACAATCTTAAACAGTTGATTCGAAATGAGACGGTGCCCAGTCGTTTTATACCTGAATGCCCAGACAGCTCCAAGCTACTTTTACATATATCTGCCGTGGATCCAGAAGACTCAGCTGTCTATTTTTGTGCCAGCAGCCCAGGGGTGGGAAATACGCTCTATTTTGGAGAAGGAAGCCGGCTCATTGTTGTAG
		TRAV8-1_CTACTCGAAAT_TRAJ26	AGTCAACTAGCAGAAGAGAATCCGTGGGCCCTGAGCGTCCACGAGGGTGAAAGTGTCACGGTGAATTGTAGTTACAAGACATCCATAACTGCCCTACAGTGGTACAGACAGAAGTCAGGCGAAGGCCCTGCCCAGCTAATCTTAATACGTTCAAATGAGAGAGAGAAGCGCAATGGAAGACTCAGAGCCACCCTTGACACCTCCAGCCAGAGCAGCTCCTTGTCCATCACTGCTACTCGGTGTGAAGACACCGCTGTGTACTTCTGTGCTACTCGAAATAACTATGCCCAGGGATTAACCTTCGGTCTTGGCACCAGAGTATCTGTGTTTCCCT
H73WCBBXY_5_IDT-DUI-NXT-20	Unique	TRAV10D_AAGCATGGTAGGTT_TRAJ18	GGAGAGAAGGTCGAGCAACACCAGTCTACACTGAGTGTTCGAGAGGGAGACAGCGCTGTCATCAACTGCACTTACACAGATACTGCCTCATCATACTTCCCTTGGTACAAGCAAGAAGCTGGAAAGAGTCTCCACTTTGTGATAGACATTCGTTCAAATGTGGACAGAAAACAGAGCCAAAGACTTACAGTTTTATTGGATAAGAAAGCCAAACGATTCTCCCTGCACATCACAGCCACACAGCCTGAAGATTCAGCCATCTACTTCTGTGCAGCAAGCATGGTAGGTTCAGCCTTAGGGAGGCTGCATTTTGGAGCTGGGACTCAGCTGATTGTCATACCTG	TRBV1_CAGTGGGACAGGGGGGGGGGACAC_TRBJ2-5	GTGACTTTGCTGGAGCAAAACCCAAGGTGGCGTCTGGTACCACGTGGTCAAGCTGTGAACCTACGCTGCATCTTGAAGAATTCCCAGTATCCCTGGATGAGCTGGTATCAGCAGGATCTCCAAAAGCAACTACAGTGGCTGTTCACTCTGCGGAGTCCTGGGGACAAAGAGGTCAAATCTCTTCCCGGTGCTGATTACCTGGCCACACGGGTCACTGATACGGAGCTGAGGCTGCAAGTGGCCAACATGAGCCAGGGCAGAACCTTGTACTGCACCTGCAGTGGGACAGGGGGGGGGGACACCCAGTACTTTGGGCCAGGCACTCGGCTCCTCGTGTTAG
H73WCBBXY_5_IDT-DUI-NXT-21	Unique	TRAV10_GCAAGGAGAGCAT_TRAJ50	GGAGAGAAGGTCGAGCAACACGAGTCTACACTGAGTGTTCGAGAGGGAGACAGCGCTGTCATCAACTGCACTTACACAGATACTGCTTCATCATACTTCCCTTGGTACAAGCAAGAAGCTGGAAAGGGTCTCCACTTTGTGATAGACATTCGTTCAAATGTGGACAGAAAACAGAGCCAAAGACTTATAGTTTTGTTGGATAAGAAAGCCAAACGATTCTCCCTGCACATCACAGCCACACAGCCTGAAGATTCAGCCATCTACTTCTGTGCAGCAAGGAGAGCATCCTCCTCCTTCAGCAAGCTGGTGTTTGGGCAGGGGACATCCTTATCAGTCGTTCCAA	TRBV13-2_GGTGACTGGGGGAAAAAC_TRBJ2-4	GAGGCTGCAGTCACCCAAAGCCCAAGAAACAAGGTGGCAGTAACAGGAGGAAAGGTGACATTGAGCTGTAATCAGACTAATAACCACAACAACATGTACTGGTATCGGCAGGACACGGGGCATGGGCTGAGGCTGATCCATTATTCATATGGTGCTGGCAGCACTGAGAAAGGAGATATCCCTGATGGATACAAGGCCTCCAGACCAAGCCAAGAGAACTTCTCCCTCATTCTGGAGTTGGCTACCCCCTCTCAGACATCAGTGTACTTCTGTGCCAGCGGTGACTGGGGGAAAAACACCTTGTACTTTGGTGCGGGCACCCGACTATCGGTGCTAG
		TRAV10_AAGCAGGGCAGGA_TRAJ45	GGAGAGAAGGTCGAGCAACACGAGTCTACACTGAGTGTTCGAGAGGGAGACAGCGCTGTCATCAACTGCACTTACACAGATACTGCTTCATCATACTTCCCTTGGTACAAGCAAGAAGCTGGAAAGGGTCTCCACTTTGTGATAGACATTCGTTCAAATGTGGACAGAAAACAGAGCCAAAGACTTATAGTTTTGTTGGATAAGAAAGCCAAACGATTCTCCCTGCACATCACAGCCACACAGCCTGAAGATTCAGCCATCTACTTCTGTGCAGCAAGCAGGGCAGGAGGTGCAGATAGACTCACCTTTGGGAAAGGAACTCAGCTGATCATCCAGCCCT
H73WCBBXY_5_IDT-DUI-NXT-22	Unique	TRAV5D-4_AAGTGAGGGCAGTG_TRAJ53	GGCGAGCAGGTGGAGCAGCTTCCTTCCATCCTGAGAGTCCAGGAGGGATCCAGTGCCAGCATCAACTGCACTTATGAGAACAGTGCCTCCAACTACTTCCCTTGGTATAAGCAAGAACCTGGAGAGAATCCTAAGCTCATCATTGACATTCGTTCAAATATGGAAAGAAAGCAGACCCAAGGACTCATCGTTTTACTGGATAAGAAAGCCAAACGCTTCTCCCTGCACATCACAGACACCCAGCCTGGAGACTCAGCCATGTACTTCTGTGCTGCAAGTGAGGGCAGTGGAGGCAGCAATTACAAACTGACATTTGGGAAAGGAACTCTCTTAACTGTGACTCCAA	TRBV1_TACAGGCCCTCTCTATG_TRBJ2-7	GTGACTTTGCTGGAGCAAAACCCAAGGTGGCGTCTGGTACCACGTGGTCAAGCTGTGAACCTACGCTGCATCTTGAAGAATTCCCAGTATCCCTGGATGAGCTGGTATCAGCAGGATCTCCAAAAGCAACTACAGTGGCTGTTCACTCTGCGGAGTCCTGGGGACAAAGAGGTCAAATCTCTTCCCGGTGCTGATTACCTGGCCACACGGGTCACTGATACGGAGCTGAGGCTGCAAGTGGCCAACATGAGCCAGGGCAGAACCTTGTACTGCACCTGCAGTACAGGCCCTCTCTATGAACAGTACTTCGGTCCCGGCACCAGGCTCACGGTTTTAG
H73WCBBXY_5_IDT-DUI-NXT-23	43	TRAV5D-4_GCTGCCGTAACCT_TRAJ6	GGCGAGCAGGTGGAGCAGCTTCCTTCCATCCTGAGAGTCCAGGAGGGATCCAGTGCCAGCATCAACTGCACTTATGAGAACAGTGCCTCCAACTACTTCCCTTGGTATAAGCAAGAACCTGGAGAGAATCCTAAGCTCATCATTGACATTCGTTCAAATATGGAAAGAAAGCAGACCCAAGGACTCATCGTTTTACTGGATAAGAAAGCCAAACGCTTCTCCCTGCACATCACAGACACCCAGCCTGGAGACTCAGCCATGTACTTCTGTGCTGCCGTAACCTCAGGAGGAAACTACAAACCTACGTTTGGGAAAGGGACCAGCCTCGTGGTTCATCCAT	TRBV15_GCAGTACGACTGGGGGGGGATATGA_TRBJ2-7	GATGCTGGAGTTACCCAGACACCCAGACATGAGGTGGCAGAGAAAGGACAAACAATAATCCTGAAGTGTGAGCCAGTTTCAGGCCACAATGACCTTTTCTGGTACAGACAGACCAAGATACAGGGACTAGAGTTGCTGAGCTACTTCCGCAGCAAGTCTCTTATGGAAGATGGTGGGGCTTTCAAGGATCGATTCAAAGCTGAGATGCTAAATTCATCCTTCTCCACTCTGAAGATTCAACCTACAGAACCCAAGGACTCAGCTGTGTATCTGTGTGCCAGCAGTACGACTGGGGGGGGATATGAACAGTACTTCGGTCCCGGCACCAGGCTCACGGTTTTAG
H73WCBBXY_5_IDT-DUI-NXT-24	6	TRAV10_CAAGCCGGGACACC_TRAJ27	GGAGAGAAGGTCGAGCAACACGAGTCTACACTGAGTGTTCGAGAGGGAGACAGCGCTGTCATCAACTGCACTTACACAGATACTGCTTCATCATACTTCCCTTGGTACAAGCAAGAAGCTGGAAAGGGTCTCCACTTTGTGATAGACATTCGTTCAAATGTGGACAGAAAACAGAGCCAAAGACTTATAGTTTTGTTGGATAAGAAAGCCAAACGATTCTCCCTGCACATCACAGCCACACAGCCTGAAGATTCAGCCATCTACTTCTGTGCAGCAAGCCGGGACACCAATACAGGCAAATTAACCTTTGGGGATGGGACCGTGCTCACAGTGAAGCCAA	TRBV3_CTTAGGCAGTGC_TRBJ2-3	GGACCCAAAGTCTTACAGATCCCAAGTCATCAAATAATAGATATGGGGCAGATGGTGACCCTCAATTGTGACCCAGTTTCTAATCACCTATATTTTTATTGGTATAAACAGATTTTAGGACAGCAGATGGAGTTTCTGGTTAATTTCTACAATGGTAAAGTCATGGAGAAGTCTAAACTGTTTAAGGATCAGTTTTCAGTTGAAAGACCAGATGGTTCATATTTCACTCTGAAAATCCAACCCACAGCACTGGAGGACTCAGCTGTGTACTTCTGTGCCAGCAGCTTAGGCAGTGCAGAAACGCTGTATTTTGGCTCAGGAACCAGACTGACTGTTCTCG
H73WCBBXY_5_IDT-DUI-NXT-25	13	TRAV5D-4_AAGTGCAGGAGGT_TRAJ18	GGCGAGCAGGTGGAGCAGCTTCCTTCCATCCTGAGAGTCCAGGAGGGATCCAGTGCCAGCATCAACTGCAGTTATGAAGACAGTGCCTCCAACTACTTCCCTTGGTATAAGCAAGAACCTGGAGAGAATCCTAAGCTCATCATTGACATTCGTTCAAATATGGAAAGAAAGCAGACCCAAGGACTCATCGTTTTACTGGATAAGAAAGCCAAACGCTTCTCCCTGCACATCACAGACACCCAGCCTGGAGACTCAGCCATGTACTTCTGTGCTGCAAGTGCAGGAGGTTCAGCCTTAGGGAGGCTGCATTTTGGAGCTGGGACTCAGCTGATTGTCATACCTG	TRBV1_GCAGATGGAGGGGGGGGTGCTG_TRBJ2-1	GTGACTTTGCTGGAGCAAAACCCAAGGTGGCGTCTGGTACCACGTGGTCAAGCTGTGAACCTACGCTGCATCTTGAAGAATTCCCAGTATCCCTGGATGAGCTGGTATCAGCAGGATCTCCAAAAGCAACTACAGTGGCTGTTCACTCTGCGGAGTCCTGGGGACAAAGAGGTCAAATCTCTTCCCGGTGCTGATTACCTGGCCACACGGGTCACTGATACGGAGCTGAGGCTGCAAGTGGCCAACATGAGCCAGGGCAGAACCTTGTACTGCACCTGCAGTGCAGATGGAGGGGGGGGTGCTGAGCAGTTCTTCGGACCAGGGACACGACTCACCGTCCTAG
H73WCBBXY_5_IDT-DUI-NXT-26	6	TRAV10_CAAGCCGGGACACC_TRAJ27	GGAGAGAAGGTCGAGCAACACGAGTCTACACTGAGTGTTCGAGAGGGAGACAGCGCTGTCATCAACTGCACTTACACAGATACTGCTTCATCATACTTCCCTTGGTACAAGCAAGAAGCTGGAAAGGGTCTCCACTTTGTGATAGACATTCGTTCAAATGTGGACAGAAAACAGAGCCAAAGACTTATAGTTTTGTTGGATAAGAAAGCCAAACGATTCTCCCTGCACATCACAGCCACACAGCCTGAAGATTCAGCCATCTACTTCTGTGCAGCAAGCCGGGACACCAATACAGGCAAATTAACCTTTGGGGATGGGACCGTGCTCACAGTGAAGCCAA	TRBV3_CTTAGGCAGTGC_TRBJ2-3	GGACCCAAAGTCTTACAGATCCCAAGTCATCAAATAATAGATATGGGGCAGATGGTGACCCTCAATTGTGACCCAGTTTCTAATCACCTATATTTTTATTGGTATAAACAGATTTTAGGACAGCAGATGGAGTTTCTGGTTAATTTCTACAATGGTAAAGTCATGGAGAAGTCTAAACTGTTTAAGGATCAGTTTTCAGTTGAAAGACCAGATGGTTCATATTTCACTCTGAAAATCCAACCCACAGCACTGGAGGACTCAGCTGTGTACTTCTGTGCCAGCAGCTTAGGCAGTGCAGAAACGCTGTATTTTGGCTCAGGAACCAGACTGACTGTTCTCG
H73WCBBXY_5_IDT-DUI-NXT-27	10	TRAV5D-4_AAGTGCAAAAGGTT_TRAJ18	GGCGAGCAGGTGGAGCAGCTTCCTTCCATCCTGAGAGTCCAGGAGGGATCCAGTGCCAGCATCAACTGCACTTATGAGAACAGTGCCTCCAACTACTTCCCTTGGTATAAGCAAGAACCTGGAGAGAATCCTAAGCTCATCATTGACATTCGTTCAAATATGGAAAGAAAGCAGACCCAAGGACTCATCGTTTTACTGGATAAGAAAGCCAAACGCTTCTCCCTGCACATCACAGACACCCAGCCTGGAGACTCAGCCATGTACTTCTGTGCTGCAAGTGCAAAAGGTTCAGCCTTAGGGAGGCTGCATTTTGGAGCTGGGACTCAGCTGATTGTCATACCTG	TRBV16_AGCTTTTACAGTGC_TRBJ2-3	AATGCTGGTGTCATCCAAACACCTAGGCACAAGGTGACAGGGAAGGGACAAGAAGCAACTCTGTGGTGTGAGCCAATTTCAGGACATAGTGCTGTTTTCTGGTACAGACAGACCATTGTGCAGGGCCTGGAGTTCCTGACTTACTTTCGAAATCAAGCTCCTATAGATGATTCAGGGATGCCCAAGGAACGATTCTCAGCTCAGATGCCCAATCAGTCGCACTCAACTCTGAAGATCCAGAGCACGCAACCCCAGGACTCAGCGGTGTATCTTTGTGCAAGCAGCTTTTACAGTGCAGAAACGCTGTATTTTGGCTCAGGAACCAGACTGACTGTTCTCG
H73WCBBXY_5_IDT-DUI-NXT-28	6	TRAV10_CAAGCCGGGACACC_TRAJ27	GGAGAGAAGGTCGAGCAACACGAGTCTACACTGAGTGTTCGAGAGGGAGACAGCGCTGTCATCAACTGCACTTACACAGATACTGCTTCATCATACTTCCCTTGGTACAAGCAAGAAGCTGGAAAGGGTCTCCACTTTGTGATAGACATTCGTTCAAATGTGGACAGAAAACAGAGCCAAAGACTTATAGTTTTGTTGGATAAGAAAGCCAAACGATTCTCCCTGCACATCACAGCCACACAGCCTGAAGATTCAGCCATCTACTTCTGTGCAGCAAGCCGGGACACCAATACAGGCAAATTAACCTTTGGGGATGGGACCGTGCTCACAGTGAAGCCAA	TRBV3_CTTAGGCAGTGC_TRBJ2-3	GGACCCAAAGTCTTACAGATCCCAAGTCATCAAATAATAGATATGGGGCAGATGGTGACCCTCAATTGTGACCCAGTTTCTAATCACCTATATTTTTATTGGTATAAACAGATTTTAGGACAGCAGATGGAGTTTCTGGTTAATTTCTACAATGGTAAAGTCATGGAGAAGTCTAAACTGTTTAAGGATCAGTTTTCAGTTGAAAGACCAGATGGTTCATATTTCACTCTGAAAATCCAACCCACAGCACTGGAGGACTCAGCTGTGTACTTCTGTGCCAGCAGCTTAGGCAGTGCAGAAACGCTGTATTTTGGCTCAGGAACCAGACTGACTGTTCTCG
H73WCBBXY_5_IDT-DUI-NXT-29	15	TRAV5D-4_AAGTGCGGGTGGCTCGG_TRAJ11	GGCGAGCAGGTGGAGCAGCTTCCTTCCATCCTGAGAGTCCAGGAGGGATCCAGTGCCAGCATCAACTGCACTTATGAGAACAGTGCCTCCAACTACTTCCCTTGGTATAAGCAAGAACCTGGAGAGAATCCTAAGCTCATCATTGACATTCGTTCAAATATGGAAAGAAAGCAGACCCAAGGACTCATCGTTTTACTGGATAAGAAAGCCAAACGCTTCTCCCTGCACATCACAGACACCCAGCCTGGAGACTCAGCCATGTACTTCTGTGCTGCAAGTGCGGGTGGCTCGGGATACAACAAACTCACTTTTGGAAAGGGCACGGTACTTCTAGTCTCTCCAG	TRBV16_AGCTTCCTAAGTCA_TRBJ2-4	AATGCTGGTGTCATCCAAACACCTAGGCACAAGGTGACAGGGAAGGGACAAGAAGCAACTCTGTGGTGTGAGCCAATTTCAGGACATAGTGCTGTTTTCTGGTACAGACAGACCATTGTGCAGGGCCTGGAGTTCCTGACTTACTTTCGAAATCAAGCTCCTATAGATGATTCAGGGATGCCCAAGGAACGATTCTCAGCTCAGATGCCCAATCAGTCGCACTCAACTCTGAAGATCCAGAGCACGCAACCCCAGGACTCAGCGGTGTATCTTTGTGCAAGCAGCTTCCTAAGTCAAAACACCTTGTACTTTGGTGCGGGCACCCGACTATCGGTGCTAG
H73WCBBXY_5_IDT-DUI-NXT-3	6	TRAV10_CAAGCCGGGACACC_TRAJ27	GGAGAGAAGGTCGAGCAACACGAGTCTACACTGAGTGTTCGAGAGGGAGACAGCGCTGTCATCAACTGCACTTACACAGATACTGCTTCATCATACTTCCCTTGGTACAAGCAAGAAGCTGGAAAGGGTCTCCACTTTGTGATAGACATTCGTTCAAATGTGGACAGAAAACAGAGCCAAAGACTTATAGTTTTGTTGGATAAGAAAGCCAAACGATTCTCCCTGCACATCACAGCCACACAGCCTGAAGATTCAGCCATCTACTTCTGTGCAGCAAGCCGGGACACCAATACAGGCAAATTAACCTTTGGGGATGGGACCGTGCTCACAGTGAAGCCAA	TRBV3_CTTAGGCAGTGC_TRBJ2-3	GGACCCAAAGTCTTACAGATCCCAAGTCATCAAATAATAGATATGGGGCAGATGGTGACCCTCAATTGTGACCCAGTTTCTAATCACCTATATTTTTATTGGTATAAACAGATTTTAGGACAGCAGATGGAGTTTCTGGTTAATTTCTACAATGGTAAAGTCATGGAGAAGTCTAAACTGTTTAAGGATCAGTTTTCAGTTGAAAGACCAGATGGTTCATATTTCACTCTGAAAATCCAACCCACAGCACTGGAGGACTCAGCTGTGTACTTCTGTGCCAGCAGCTTAGGCAGTGCAGAAACGCTGTATTTTGGCTCAGGAACCAGACTGACTGTTCTCG
H73WCBBXY_5_IDT-DUI-NXT-30	15	TRAV5D-4_AAGTGCGGGTGGCTCGG_TRAJ11	GGCGAGCAGGTGGAGCAGCTTCCTTCCATCCTGAGAGTCCAGGAGGGATCCAGTGCCAGCATCAACTGCACTTATGAGAACAGTGCCTCCAACTACTTCCCTTGGTATAAGCAAGAACCTGGAGAGAATCCTAAGCTCATCATTGACATTCGTTCAAATATGGAAAGAAAGCAGACCCAAGGACTCATCGTTTTACTGGATAAGAAAGCCAAACGCTTCTCCCTGCACATCACAGACACCCAGCCTGGAGACTCAGCCATGTACTTCTGTGCTGCAAGTGCGGGTGGCTCGGGATACAACAAACTCACTTTTGGAAAGGGCACGGTACTTCTAGTCTCTCCAG	TRBV16_AGCTTCCTAAGTCA_TRBJ2-4	AATGCTGGTGTCATCCAAACACCTAGGCACAAGGTGACAGGGAAGGGACAAGAAGCAACTCTGTGGTGTGAGCCAATTTCAGGACATAGTGCTGTTTTCTGGTACAGACAGACCATTGTGCAGGGCCTGGAGTTCCTGACTTACTTTCGAAATCAAGCTCCTATAGATGATTCAGGGATGCCCAAGGAACGATTCTCAGCTCAGATGCCCAATCAGTCGCACTCAACTCTGAAGATCCAGAGCACGCAACCCCAGGACTCAGCGGTGTATCTTTGTGCAAGCAGCTTCCTAAGTCAAAACACCTTGTACTTTGGTGCGGGCACCCGACTATCGGTGCTAG
H73WCBBXY_5_IDT-DUI-NXT-31	6	TRAV10_CAAGCCGGGACACC_TRAJ27	GGAGAGAAGGTCGAGCAACACGAGTCTACACTGAGTGTTCGAGAGGGAGACAGCGCTGTCATCAACTGCACTTACACAGATACTGCTTCATCATACTTCCCTTGGTACAAGCAAGAAGCTGGAAAGGGTCTCCACTTTGTGATAGACATTCGTTCAAATGTGGACAGAAAACAGAGCCAAAGACTTATAGTTTTGTTGGATAAGAAAGCCAAACGATTCTCCCTGCACATCACAGCCACACAGCCTGAAGATTCAGCCATCTACTTCTGTGCAGCAAGCCGGGACACCAATACAGGCAAATTAACCTTTGGGGATGGGACCGTGCTCACAGTGAAGCCAA	TRBV3_CTTAGGCAGTGC_TRBJ2-3	GGACCCAAAGTCTTACAGATCCCAAGTCATCAAATAATAGATATGGGGCAGATGGTGACCCTCAATTGTGACCCAGTTTCTAATCACCTATATTTTTATTGGTATAAACAGATTTTAGGACAGCAGATGGAGTTTCTGGTTAATTTCTACAATGGTAAAGTCATGGAGAAGTCTAAACTGTTTAAGGATCAGTTTTCAGTTGAAAGACCAGATGGTTCATATTTCACTCTGAAAATCCAACCCACAGCACTGGAGGACTCAGCTGTGTACTTCTGTGCCAGCAGCTTAGGCAGTGCAGAAACGCTGTATTTTGGCTCAGGAACCAGACTGACTGTTCTCG
H73WCBBXY_5_IDT-DUI-NXT-32	15	TRAV5D-4_AAGTGCGGGTGGCTCGG_TRAJ11	GGCGAGCAGGTGGAGCAGCTTCCTTCCATCCTGAGAGTCCAGGAGGGATCCAGTGCCAGCATCAACTGCACTTATGAGAACAGTGCCTCCAACTACTTCCCTTGGTATAAGCAAGAACCTGGAGAGAATCCTAAGCTCATCATTGACATTCGTTCAAATATGGAAAGAAAGCAGACCCAAGGACTCATCGTTTTACTGGATAAGAAAGCCAAACGCTTCTCCCTGCACATCACAGACACCCAGCCTGGAGACTCAGCCATGTACTTCTGTGCTGCAAGTGCGGGTGGCTCGGGATACAACAAACTCACTTTTGGAAAGGGCACGGTACTTCTAGTCTCTCCAG	TRBV16_AGCTTCCTAAGTCA_TRBJ2-4	AATGCTGGTGTCATCCAAACACCTAGGCACAAGGTGACAGGGAAGGGACAAGAAGCAACTCTGTGGTGTGAGCCAATTTCAGGACATAGTGCTGTTTTCTGGTACAGACAGACCATTGTGCAGGGCCTGGAGTTCCTGACTTACTTTCGAAATCAAGCTCCTATAGATGATTCAGGGATGCCCAAGGAACGATTCTCAGCTCAGATGCCCAATCAGTCGCACTCAACTCTGAAGATCCAGAGCACGCAACCCCAGGACTCAGCGGTGTATCTTTGTGCAAGCAGCTTCCTAAGTCAAAACACCTTGTACTTTGGTGCGGGCACCCGACTATCGGTGCTAG
H73WCBBXY_5_IDT-DUI-NXT-33	25	TRAV5D-4_CAAGTACCACTG_TRAJ52	GGCGAGCAGGTGGAGCAGCTTCCTTCCATCCTGAGAGTCCAGGAGGGATCCAGTGCCAGCATCAACTGCAGTTATGAAGACAGTGCCTCCAACTACTTCCCTTGGTATAAGCAAGAACCTGGAGAGAATCCTAAGCTCATCATTGACATTCGTTCAAATATGGAAAGAAAGCAGACCCAAGGACTCATCGTTTTACTGGATAAGAAAGCCAAACGCTTCTCCCTGCACATCACAGACACCCAGCCTGGAGACTCAGCCATGTACTTCTGTGCTGCAAGTACCACTGGAGCTAACACTGGAAAGCTCACGTTTGGACACGGCACCATCCTTAGGGTCCATCCAA	TRBV1_GCAGATACAGGGGGCGGGCAGTA_TRBJ2-7	GTGACTTTGCTGGAGCAAAACCCAAGGTGGCGTCTGGTACCACGTGGTCAAGCTGTGAACCTACGCTGCATCTTGAAGAATTCCCAGTATCCCTGGATGAGCTGGTATCAGCAGGATCTCCAAAAGCAACTACAGTGGCTGTTCACTCTGCGGAGTCCTGGGGACAAAGAGGTCAAATCTCTTCCCGGTGCTGATTACCTGGCCACACGGGTCACTGATACGGAGCTGAGGCTGCAAGTGGCCAACATGAGCCAGGGCAGAACCTTGTACTGCACCTGCAGTGCAGATACAGGGGGCGGGCAGTACTTCGGTCCCGGCACCAGGCTCACGGTTTTAG
H73WCBBXY_5_IDT-DUI-NXT-34	14	TRAV10_AAGCAAGGGAGGT_TRAJ18	GGAGAGAAGGTCGAGCAACACGAGTCTACACTGAGTGTTCGAGAGGGAGACAGCGCTGTCATCAACTGCACTTACACAGATACTGCTTCATCATACTTCCCTTGGTACAAGCAAGAAGCTGGAAAGGGTCTCCACTTTGTGATAGACATTCGTTCAAATGTGGACAGAAAACAGAGCCAAAGACTTATAGTTTTGTTGGATAAGAAAGCCAAACGATTCTCCCTGCACATCACAGCCACACAGCCTGAAGATTCAGCCATCTACTTCTGTGCAGCAAGCAAGGGAGGTTCAGCCTTAGGGAGGCTGCATTTTGGAGCTGGGACTCAGCTGATTGTCATACCTG	TRBV1_CAGTGTGACTGGGGGGGGTGCA_TRBJ2-3	GTGACTTTGCTGGAGCAAAACCCAAGGTGGCGTCTGGTACCACGTGGTCAAGCTGTGAACCTACGCTGCATCTTGAAGAATTCCCAGTATCCCTGGATGAGCTGGTATCAGCAGGATCTCCAAAAGCAACTACAGTGGCTGTTCACTCTGCGGAGTCCTGGGGACAAAGAGGTCAAATCTCTTCCCGGTGCTGATTACCTGGCCACACGGGTCACTGATACGGAGCTGAGGCTGCAAGTGGCCAACATGAGCCAGGGCAGAACCTTGTACTGCACCTGCAGTGTGACTGGGGGGGGTGCAGAAACGCTGTATTTTGGCTCAGGAACCAGACTGACTGTTCTCG
H73WCBBXY_5_IDT-DUI-NXT-36	6	TRAV10_CAAGCCGGGACACC_TRAJ27	GGAGAGAAGGTCGAGCAACACGAGTCTACACTGAGTGTTCGAGAGGGAGACAGCGCTGTCATCAACTGCACTTACACAGATACTGCTTCATCATACTTCCCTTGGTACAAGCAAGAAGCTGGAAAGGGTCTCCACTTTGTGATAGACATTCGTTCAAATGTGGACAGAAAACAGAGCCAAAGACTTATAGTTTTGTTGGATAAGAAAGCCAAACGATTCTCCCTGCACATCACAGCCACACAGCCTGAAGATTCAGCCATCTACTTCTGTGCAGCAAGCCGGGACACCAATACAGGCAAATTAACCTTTGGGGATGGGACCGTGCTCACAGTGAAGCCAA	TRBV3_CTTAGGCAGTGC_TRBJ2-3	GGACCCAAAGTCTTACAGATCCCAAGTCATCAAATAATAGATATGGGGCAGATGGTGACCCTCAATTGTGACCCAGTTTCTAATCACCTATATTTTTATTGGTATAAACAGATTTTAGGACAGCAGATGGAGTTTCTGGTTAATTTCTACAATGGTAAAGTCATGGAGAAGTCTAAACTGTTTAAGGATCAGTTTTCAGTTGAAAGACCAGATGGTTCATATTTCACTCTGAAAATCCAACCCACAGCACTGGAGGACTCAGCTGTGTACTTCTGTGCCAGCAGCTTAGGCAGTGCAGAAACGCTGTATTTTGGCTCAGGAACCAGACTGACTGTTCTCG
H73WCBBXY_5_IDT-DUI-NXT-37	6	TRAV10_CAAGCCGGGACACC_TRAJ27	GGAGAGAAGGTCGAGCAACACGAGTCTACACTGAGTGTTCGAGAGGGAGACAGCGCTGTCATCAACTGCACTTACACAGATACTGCTTCATCATACTTCCCTTGGTACAAGCAAGAAGCTGGAAAGGGTCTCCACTTTGTGATAGACATTCGTTCAAATGTGGACAGAAAACAGAGCCAAAGACTTATAGTTTTGTTGGATAAGAAAGCCAAACGATTCTCCCTGCACATCACAGCCACACAGCCTGAAGATTCAGCCATCTACTTCTGTGCAGCAAGCCGGGACACCAATACAGGCAAATTAACCTTTGGGGATGGGACCGTGCTCACAGTGAAGCCAA	TRBV3_CTTAGGCAGTGC_TRBJ2-3	GGACCCAAAGTCTTACAGATCCCAAGTCATCAAATAATAGATATGGGGCAGATGGTGACCCTCAATTGTGACCCAGTTTCTAATCACCTATATTTTTATTGGTATAAACAGATTTTAGGACAGCAGATGGAGTTTCTGGTTAATTTCTACAATGGTAAAGTCATGGAGAAGTCTAAACTGTTTAAGGATCAGTTTTCAGTTGAAAGACCAGATGGTTCATATTTCACTCTGAAAATCCAACCCACAGCACTGGAGGACTCAGCTGTGTACTTCTGTGCCAGCAGCTTAGGCAGTGCAGAAACGCTGTATTTTGGCTCAGGAACCAGACTGACTGTTCTCG
H73WCBBXY_5_IDT-DUI-NXT-38	25	TRAV5D-4_CAAGTACCACTG_TRAJ52	GGCGAGCAGGTGGAGCAGCTTCCTTCCATCCTGAGAGTCCAGGAGGGATCCAGTGCCAGCATCAACTGCAGTTATGAAGACAGTGCCTCCAACTACTTCCCTTGGTATAAGCAAGAACCTGGAGAGAATCCTAAGCTCATCATTGACATTCGTTCAAATATGGAAAGAAAGCAGACCCAAGGACTCATCGTTTTACTGGATAAGAAAGCCAAACGCTTCTCCCTGCACATCACAGACACCCAGCCTGGAGACTCAGCCATGTACTTCTGTGCTGCAAGTACCACTGGAGCTAACACTGGAAAGCTCACGTTTGGACACGGCACCATCCTTAGGGTCCATCCAA	TRBV1_GCAGATACAGGGGGCGGGCAGTA_TRBJ2-7	GTGACTTTGCTGGAGCAAAACCCAAGGTGGCGTCTGGTACCACGTGGTCAAGCTGTGAACCTACGCTGCATCTTGAAGAATTCCCAGTATCCCTGGATGAGCTGGTATCAGCAGGATCTCCAAAAGCAACTACAGTGGCTGTTCACTCTGCGGAGTCCTGGGGACAAAGAGGTCAAATCTCTTCCCGGTGCTGATTACCTGGCCACACGGGTCACTGATACGGAGCTGAGGCTGCAAGTGGCCAACATGAGCCAGGGCAGAACCTTGTACTGCACCTGCAGTGCAGATACAGGGGGCGGGCAGTACTTCGGTCCCGGCACCAGGCTCACGGTTTTAG
H73WCBBXY_5_IDT-DUI-NXT-39	20	TRAV5D-4_AAGTGTGACGGGCAGTG_TRAJ53	GGCGAGCAGGTGGAGCAGCTTCCTTCCATCCTGAGAGTCCAGGAGGGATCCAGTGCCAGCATCAACTGCACTTATGAGAACAGTGCCTCCAACTACTTCCCTTGGTATAAGCAAGAACCTGGAGAGAATCCTAAGCTCATCATTGACATTCGTTCAAATATGGAAAGAAAGCAGACCCAAGGACTCATCGTTTTACTGGATAAGAAAGCCAAACGCTTCTCCCTGCACATCACAGACACCCAGCCTGGAGACTCAGCCATGTACTTCTGTGCTGCAAGTGTGACGGGCAGTGGAGGCAGCAATTACAAACTGACATTTGGGAAAGGAACTCTCTTAACTGTGACTCCAA	TRBV16_CAAGCGGACTGGGTAGTCA_TRBJ2-4	AATGCTGGTGTCATCCAAACACCTAGGCACAAGGTGACAGGGAAGGGACAAGAAGCAACTCTGTGGTGTGAGCCAATTTCAGGACATAGTGCTGTTTTCTGGTACAGACAGACCATTGTGCAGGGCCTGGAGTTCCTGACTTACTTTCGAAATCAAGCTCCTATAGATGATTCAGGGATGCCCAAGGAACGATTCTCAGCTCAGATGCCCAATCAGTCGCACTCAACTCTGAAGATCCAGAGCACGCAACCCCAGGACTCAGCGGTGTATCTTTGTGCAAGCGGACTGGGTAGTCAAAACACCTTGTACTTTGGTGCGGGCACCCGACTATCGGTGCTAG
H73WCBBXY_5_IDT-DUI-NXT-4	15	TRAV5D-4_AAGTGCGGGTGGCTCGG_TRAJ11	GGCGAGCAGGTGGAGCAGCTTCCTTCCATCCTGAGAGTCCAGGAGGGATCCAGTGCCAGCATCAACTGCACTTATGAGAACAGTGCCTCCAACTACTTCCCTTGGTATAAGCAAGAACCTGGAGAGAATCCTAAGCTCATCATTGACATTCGTTCAAATATGGAAAGAAAGCAGACCCAAGGACTCATCGTTTTACTGGATAAGAAAGCCAAACGCTTCTCCCTGCACATCACAGACACCCAGCCTGGAGACTCAGCCATGTACTTCTGTGCTGCAAGTGCGGGTGGCTCGGGATACAACAAACTCACTTTTGGAAAGGGCACGGTACTTCTAGTCTCTCCAG	TRBV16_AGCTTCCTAAGTCA_TRBJ2-4	AATGCTGGTGTCATCCAAACACCTAGGCACAAGGTGACAGGGAAGGGACAAGAAGCAACTCTGTGGTGTGAGCCAATTTCAGGACATAGTGCTGTTTTCTGGTACAGACAGACCATTGTGCAGGGCCTGGAGTTCCTGACTTACTTTCGAAATCAAGCTCCTATAGATGATTCAGGGATGCCCAAGGAACGATTCTCAGCTCAGATGCCCAATCAGTCGCACTCAACTCTGAAGATCCAGAGCACGCAACCCCAGGACTCAGCGGTGTATCTTTGTGCAAGCAGCTTCCTAAGTCAAAACACCTTGTACTTTGGTGCGGGCACCCGACTATCGGTGCTAG
H73WCBBXY_5_IDT-DUI-NXT-40	13	TRAV5D-4_AAGTGCAGGAGGT_TRAJ18	GGCGAGCAGGTGGAGCAGCTTCCTTCCATCCTGAGAGTCCAGGAGGGATCCAGTGCCAGCATCAACTGCAGTTATGAAGACAGTGCCTCCAACTACTTCCCTTGGTATAAGCAAGAACCTGGAGAGAATCCTAAGCTCATCATTGACATTCGTTCAAATATGGAAAGAAAGCAGACCCAAGGACTCATCGTTTTACTGGATAAGAAAGCCAAACGCTTCTCCCTGCACATCACAGACACCCAGCCTGGAGACTCAGCCATGTACTTCTGTGCTGCAAGTGCAGGAGGTTCAGCCTTAGGGAGGCTGCATTTTGGAGCTGGGACTCAGCTGATTGTCATACCTG	TRBV1_GCAGATGGAGGGGGGGGTGCTG_TRBJ2-1	GTGACTTTGCTGGAGCAAAACCCAAGGTGGCGTCTGGTACCACGTGGTCAAGCTGTGAACCTACGCTGCATCTTGAAGAATTCCCAGTATCCCTGGATGAGCTGGTATCAGCAGGATCTCCAAAAGCAACTACAGTGGCTGTTCACTCTGCGGAGTCCTGGGGACAAAGAGGTCAAATCTCTTCCCGGTGCTGATTACCTGGCCACACGGGTCACTGATACGGAGCTGAGGCTGCAAGTGGCCAACATGAGCCAGGGCAGAACCTTGTACTGCACCTGCAGTGCAGATGGAGGGGGGGGTGCTGAGCAGTTCTTCGGACCAGGGACACGACTCACCGTCCTAG
H73WCBBXY_5_IDT-DUI-NXT-41	15	TRAV5D-4_AAGTGCGGGTGGCTCGG_TRAJ11	GGCGAGCAGGTGGAGCAGCTTCCTTCCATCCTGAGAGTCCAGGAGGGATCCAGTGCCAGCATCAACTGCACTTATGAGAACAGTGCCTCCAACTACTTCCCTTGGTATAAGCAAGAACCTGGAGAGAATCCTAAGCTCATCATTGACATTCGTTCAAATATGGAAAGAAAGCAGACCCAAGGACTCATCGTTTTACTGGATAAGAAAGCCAAACGCTTCTCCCTGCACATCACAGACACCCAGCCTGGAGACTCAGCCATGTACTTCTGTGCTGCAAGTGCGGGTGGCTCGGGATACAACAAACTCACTTTTGGAAAGGGCACGGTACTTCTAGTCTCTCCAG	TRBV16_AGCTTCCTAAGTCA_TRBJ2-4	AATGCTGGTGTCATCCAAACACCTAGGCACAAGGTGACAGGGAAGGGACAAGAAGCAACTCTGTGGTGTGAGCCAATTTCAGGACATAGTGCTGTTTTCTGGTACAGACAGACCATTGTGCAGGGCCTGGAGTTCCTGACTTACTTTCGAAATCAAGCTCCTATAGATGATTCAGGGATGCCCAAGGAACGATTCTCAGCTCAGATGCCCAATCAGTCGCACTCAACTCTGAAGATCCAGAGCACGCAACCCCAGGACTCAGCGGTGTATCTTTGTGCAAGCAGCTTCCTAAGTCAAAACACCTTGTACTTTGGTGCGGGCACCCGACTATCGGTGCTAG
H73WCBBXY_5_IDT-DUI-NXT-42	6	TRAV10_CAAGCCGGGACACC_TRAJ27	GGAGAGAAGGTCGAGCAACACGAGTCTACACTGAGTGTTCGAGAGGGAGACAGCGCTGTCATCAACTGCACTTACACAGATACTGCTTCATCATACTTCCCTTGGTACAAGCAAGAAGCTGGAAAGGGTCTCCACTTTGTGATAGACATTCGTTCAAATGTGGACAGAAAACAGAGCCAAAGACTTATAGTTTTGTTGGATAAGAAAGCCAAACGATTCTCCCTGCACATCACAGCCACACAGCCTGAAGATTCAGCCATCTACTTCTGTGCAGCAAGCCGGGACACCAATACAGGCAAATTAACCTTTGGGGATGGGACCGTGCTCACAGTGAAGCCAA	TRBV3_CTTAGGCAGTGC_TRBJ2-3	GGACCCAAAGTCTTACAGATCCCAAGTCATCAAATAATAGATATGGGGCAGATGGTGACCCTCAATTGTGACCCAGTTTCTAATCACCTATATTTTTATTGGTATAAACAGATTTTAGGACAGCAGATGGAGTTTCTGGTTAATTTCTACAATGGTAAAGTCATGGAGAAGTCTAAACTGTTTAAGGATCAGTTTTCAGTTGAAAGACCAGATGGTTCATATTTCACTCTGAAAATCCAACCCACAGCACTGGAGGACTCAGCTGTGTACTTCTGTGCCAGCAGCTTAGGCAGTGCAGAAACGCTGTATTTTGGCTCAGGAACCAGACTGACTGTTCTCG
H73WCBBXY_5_IDT-DUI-NXT-43	31	TRAV6D-7_CTCTGCCCAATA_TRAJ43	GGGGACTCAGTGACTCAGACGGAAGGTCAAGTGGCCCTCTCAGAAGAGGACTTTCTTACGATACACTGCAACTACTCAGCCTCAGGGTACCCAGCTCTGTTCTGGTATGTGCAGTATCCCGGAGAAGGGCCACAGTTCCTCTTTAGAGCCTCAAGGGACAAAGAGAAAGGAAGCAGCAGAGGGTTTGAAGCCACATACAATAAAGAAGCCACCTCCTTCCACTTGCAGAAAGCCTCAGTGCAAGAGTCAGACTCGGCTGTGTACTACTGCGCTCTGCCCAATAACAACAATGCCCCACGATTTGGAGCGGGAACCAAATTAACAGTAAAACCAA	TRBV13-2_CGGTGGGGGGACTGGGAGGAGGAGGTACT_TRBJ2-7	GAGGCTGCAGTCACCCAAAGCCCAAGAAACAAGGTGGCAGTAACAGGAGGAAAGGTGACATTGAGCTGTAATCAGACTAATAACCACAACAACATGTACTGGTATCGGCAGGACACGGGGCATGGGCTGAGGCTGATCCATTATTCATATGGTGCTGGCAGCACTGAGAAAGGAGATATCCCTGATGGATACAAGGCCTCCAGACCAAGCCAAGAGAACTTCTCCCTCATTCTGGAGTTGGCTACCCCCTCTCAGACATCAGTGTACTTCTGTGCCAGCGGTGGGGGGACTGGGAGGAGGAGGTACTTCGGTCCCGGCACCAGGCTCACGGTTTTAG
		TRAV10_AGCAACTGTTG_TRAJ38	GGAGAGAAGGTCGAGCAACACGAGTCTACACTGAGTGTTCGAGAGGGAGACAGCGCTGTCATCAACTGCACTTACACAGATACTGCTTCATCATACTTCCCTTGGTACAAGCAAGAAGCTGGAAAGGGTCTCCACTTTGTGATAGACATTCGTTCAAATGTGGACAGAAAACAGAGCCAAAGACTTATAGTTTTGTTGGATAAGAAAGCCAAACGATTCTCCCTGCACATCACAGCCACACAGCCTGAAGATTCAGCCATCTACTTCTGTGCAGCAACTGTTGGTGACAACAGTAAGCTGATTTGGGGCTTGGGGACAAGTCTGGTAGTAAATCCAA
H73WCBBXY_5_IDT-DUI-NXT-44	38	TRAV13-1_ATGGATACTAACA_TRAJ31	GGACAGCAAGTGCAGCAGAGCCCCGTGTCCTTGGTTCTGCAGGAGGGGGAGAATGCAGAGCTGCAGTGTAACTTTTCCACAACTTTGAACAGTATGCAGTGGTTTTACCAACGTCCTGGGGGAAGACTCGTCAGACTGTTCTATAATCCTTCTGGGACAAAGCAGAGTGGGAGACTGACATCCACAACAGTCACTAAGGAACGTCGCAGCTCTTTGCACATTTCCTCCTCCCAGATCACAGACTCAGGCACTTATCTCTGTGCTATGGATACTAACAATAACAGAATCTTCTTTGGTGATGGGACGCAGCTGGTGGTGAAGCCCA	TRBV1_TGCAGCCGGGACAGTTAATT_TRBJ1-6	GTGACTTTGCTGGAGCAAAACCCAAGGTGGCGTCTGGTACCACGTGGTCAAGCTGTGAACCTACGCTGCATCTTGAAGAATTCCCAGTATCCCTGGATGAGCTGGTATCAGCAGGATCTCCAAAAGCAACTACAGTGGCTGTTCACTCTGCGGAGTCCTGGGGACAAAGAGGTCAAATCTCTTCCCGGTGCTGATTACCTGGCCACACGGGTCACTGATACGGAGCTGAGGCTGCAAGTGGCCAACATGAGCCAGGGCAGAACCTTGTACTGCACCTGCAGTGCAGCCGGGACAGTTAATTCGCCCCTCTACTTTGCGGCAGGCACCCGGCTCACTGTGACAG
H73WCBBXY_5_IDT-DUI-NXT-45	10	TRAV5D-4_AAGTGCAAAAGGTT_TRAJ18	GGCGAGCAGGTGGAGCAGCTTCCTTCCATCCTGAGAGTCCAGGAGGGATCCAGTGCCAGCATCAACTGCACTTATGAGAACAGTGCCTCCAACTACTTCCCTTGGTATAAGCAAGAACCTGGAGAGAATCCTAAGCTCATCATTGACATTCGTTCAAATATGGAAAGAAAGCAGACCCAAGGACTCATCGTTTTACTGGATAAGAAAGCCAAACGCTTCTCCCTGCACATCACAGACACCCAGCCTGGAGACTCAGCCATGTACTTCTGTGCTGCAAGTGCAAAAGGTTCAGCCTTAGGGAGGCTGCATTTTGGAGCTGGGACTCAGCTGATTGTCATACCTG	TRBV16_AGCTTTTACAGTGC_TRBJ2-3	AATGCTGGTGTCATCCAAACACCTAGGCACAAGGTGACAGGGAAGGGACAAGAAGCAACTCTGTGGTGTGAGCCAATTTCAGGACATAGTGCTGTTTTCTGGTACAGACAGACCATTGTGCAGGGCCTGGAGTTCCTGACTTACTTTCGAAATCAAGCTCCTATAGATGATTCAGGGATGCCCAAGGAACGATTCTCAGCTCAGATGCCCAATCAGTCGCACTCAACTCTGAAGATCCAGAGCACGCAACCCCAGGACTCAGCGGTGTATCTTTGTGCAAGCAGCTTTTACAGTGCAGAAACGCTGTATTTTGGCTCAGGAACCAGACTGACTGTTCTCG
H73WCBBXY_5_IDT-DUI-NXT-46	Unique	TRAV5D-4_AAGTGCGAGAGG_TRAJ18	GGCGAGCAGGTGGAGCAGCTTCCTTCCATCCTGAGAGTCCAGGAGGGATCCAGTGCCAGCATCAACTGCACTTATGAGAACAGTGCCTCCAACTACTTCCCTTGGTATAAGCAAGAACCTGGAGAGAATCCTAAGCTCATCATTGACATTCGTTCAAATATGGAAAGAAAGCAGACCCAAGGACTCATCGTTTTACTGGATAAGAAAGCCAAACGCTTCTCCCTGCACATCACAGACACCCAGCCTGGAGACTCAGCCATGTACTTCTGTGCTGCAAGTGCGAGAGGTTCAGCCTTAGGGAGGCTGCATTTTGGAGCTGGGACTCAGCTGATTGTCATACCTG	TRBV15_AGTTTGGGGAACAACG_TRBJ1-4	GATGCTGGAGTTACCCAGACACCCAGACATGAGGTGGCAGAGAAAGGACAAACAATAATCCTGAAGTGTGAGCCAGTTTCAGGCCACAATGACCTTTTCTGGTACAGACAGACCAAGATACAGGGACTAGAGTTGCTGAGCTACTTCCGCAGCAAGTCTCTTATGGAAGATGGTGGGGCTTTCAAGGATCGATTCAAAGCTGAGATGCTAAATTCATCCTTCTCCACTCTGAAGATTCAACCTACAGAACCCAAGGACTCAGCTGTGTATCTGTGTGCCAGCAGTTTGGGGAACAACGAAAGATTATTTTTCGGTCATGGAACCAAGCTGTCTGTCCTGG
		TRAV6-4_GTTGACCCTTCA_TRAJ16	GGAGATTCAGTGACCCAGAAACAAGGTCAAGTGACCCTTTCAGAAGATGACTTCCTATTTATAAATTGCACTTATTCTACCACAACATACCCAACTCTTTTGTGGTATGTCCAATATCCTGGACAAGGTCCACAGCTCCTTCTGAAAGTGACAACTGCCAACAACAAGGGAATCAGCAGAGGCTTTGAAGCTACATATGACAAAGGGACCACGTCCTTCCACTTGCAGAAAGCCTCAGTGCAGGAGTCAGATTCAGCCGTGTACTTCTGTGCTCTGGTTGACCCTTCAAGTGGCCAGAAGCTGGTTTTTGGTCAGGGGACCATATTAAAGGTGTACCTGC
H73WCBBXY_5_IDT-DUI-NXT-48	Unique	TRAV2_GACTGCCGATAG_TRAJ18	CTTGCCAAGACCACCCAGCCCCCCTCCATGGAGGCCTATGAAGGGCAAGAAGTGAACGTGTCCTGCAGCCATACAAACATTGCTACAAGTGAGTACATCTACTGGTACCGACAGGTTCCCCACCAGGGACCACAGTTTATCATTCAAGGATATAAGGACTATGTGGTAAATGAAGTGGCATCTCTGTTTATCTCTGCTGACCGGAAGCTCAGCACTCTGAGCCTGCCCTGGGTTTCCCTGAGAGATGCTGCTGTGTATTACTGCATTGTGACTGCCGATAGAGGTTCAGCCTTAGGGAGGCTGCATTTTGGAGCTGGGACTCAGCTGATTGTCATACCTG	TRBV1_AGTGCCGGGGGGGGCCAAG_TRBJ2-5	GTGACTTTGCTGGAGCAAAACCCAAGGTGGCGTCTGGTACCACGTGGTCAAGCTGTGAACCTACGCTGCATCTTGAAGAATTCCCAGTATCCCTGGATGAGCTGGTATCAGCAGGATCTCCAAAAGCAACTACAGTGGCTGTTCACTCTGCGGAGTCCTGGGGACAAAGAGGTCAAATCTCTTCCCGGTGCTGATTACCTGGCCACACGGGTCACTGATACGGAGCTGAGGCTGCAAGTGGCCAACATGAGCCAGGGCAGAACCTTGTACTGCACCTGCAGTGCCGGGGGGGGCCAAGACACCCAGTACTTTGGGCCAGGCACTCGGCTCCTCGTGTTAG
H73WCBBXY_5_IDT-DUI-NXT-49	Unique	TRAV5D-4_CAAGTAGGGGTT_TRAJ49	GGCGAGCAGGTGGAGCAGCTTCCTTCCATCCTGAGAGTCCAGGAGGGATCCAGTGCCAGCATCAACTGCAGTTATGAAGACAGTGCCTCCAACTACTTCCCTTGGTATAAGCAAGAACCTGGAGAGAATCCTAAGCTCATCATTGACATTCGTTCAAATATGGAAAGAAAGCAGACCCAAGGACTCATCGTTTTACTGGATAAGAAAGCCAAACGCTTCTCCCTGCACATCACAGACACCCAGCCTGGAGACTCAGCCATGTACTTCTGTGCTGCAAGTAGGGGTTACCAGAACTTCTATTTTGGGAAAGGAACAAGTTTGACTGTCATTCCAA	TRBV1_GCAGAGCAGGGCACCG_TRBJ2-2	GTGACTTTGCTGGAGCAAAACCCAAGGTGGCGTCTGGTACCACGTGGTCAAGCTGTGAACCTACGCTGCATCTTGAAGAATTCCCAGTATCCCTGGATGAGCTGGTATCAGCAGGATCTCCAAAAGCAACTACAGTGGCTGTTCACTCTGCGGAGTCCTGGGGACAAAGAGGTCAAATCTCTTCCCGGTGCTGATTACCTGGCCACACGGGTCACTGATACGGAGCTGAGGCTGCAAGTGGCCAACATGAGCCAGGGCAGAACCTTGTACTGCACCTGCAGTGCAGAGCAGGGCACCGGGCAGCTCTACTTTGGTGAAGGCTCAAAGCTGACAGTGCTGG
H73WCBBXY_5_IDT-DUI-NXT-5	43	TRAV5D-4_GCTGCCGTAACCT_TRAJ6	GGCGAGCAGGTGGAGCAGCTTCCTTCCATCCTGAGAGTCCAGGAGGGATCCAGTGCCAGCATCAACTGCACTTATGAGAACAGTGCCTCCAACTACTTCCCTTGGTATAAGCAAGAACCTGGAGAGAATCCTAAGCTCATCATTGACATTCGTTCAAATATGGAAAGAAAGCAGACCCAAGGACTCATCGTTTTACTGGATAAGAAAGCCAAACGCTTCTCCCTGCACATCACAGACACCCAGCCTGGAGACTCAGCCATGTACTTCTGTGCTGCCGTAACCTCAGGAGGAAACTACAAACCTACGTTTGGGAAAGGGACCAGCCTCGTGGTTCATCCAT	TRBV15_GCAGTACGACTGGGGGGGGATATGA_TRBJ2-7	GATGCTGGAGTTACCCAGACACCCAGACATGAGGTGGCAGAGAAAGGACAAACAATAATCCTGAAGTGTGAGCCAGTTTCAGGCCACAATGACCTTTTCTGGTACAGACAGACCAAGATACAGGGACTAGAGTTGCTGAGCTACTTCCGCAGCAAGTCTCTTATGGAAGATGGTGGGGCTTTCAAGGATCGATTCAAAGCTGAGATGCTAAATTCATCCTTCTCCACTCTGAAGATTCAACCTACAGAACCCAAGGACTCAGCTGTGTATCTGTGTGCCAGCAGTACGACTGGGGGGGGATATGAACAGTACTTCGGTCCCGGCACCAGGCTCACGGTTTTAG
H73WCBBXY_5_IDT-DUI-NXT-50	14	TRAV10_AAGCAAGGGAGGT_TRAJ18	GGAGAGAAGGTCGAGCAACACGAGTCTACACTGAGTGTTCGAGAGGGAGACAGCGCTGTCATCAACTGCACTTACACAGATACTGCTTCATCATACTTCCCTTGGTACAAGCAAGAAGCTGGAAAGGGTCTCCACTTTGTGATAGACATTCGTTCAAATGTGGACAGAAAACAGAGCCAAAGACTTATAGTTTTGTTGGATAAGAAAGCCAAACGATTCTCCCTGCACATCACAGCCACACAGCCTGAAGATTCAGCCATCTACTTCTGTGCAGCAAGCAAGGGAGGTTCAGCCTTAGGGAGGCTGCATTTTGGAGCTGGGACTCAGCTGATTGTCATACCTG	TRBV1_CAGTGTGACTGGGGGGGGTGCA_TRBJ2-3	GTGACTTTGCTGGAGCAAAACCCAAGGTGGCGTCTGGTACCACGTGGTCAAGCTGTGAACCTACGCTGCATCTTGAAGAATTCCCAGTATCCCTGGATGAGCTGGTATCAGCAGGATCTCCAAAAGCAACTACAGTGGCTGTTCACTCTGCGGAGTCCTGGGGACAAAGAGGTCAAATCTCTTCCCGGTGCTGATTACCTGGCCACACGGGTCACTGATACGGAGCTGAGGCTGCAAGTGGCCAACATGAGCCAGGGCAGAACCTTGTACTGCACCTGCAGTGTGACTGGGGGGGGTGCAGAAACGCTGTATTTTGGCTCAGGAACCAGACTGACTGTTCTCG
H73WCBBXY_5_IDT-DUI-NXT-51	15	TRAV5D-4_AAGTGCGGGTGGCTCGG_TRAJ11	GGCGAGCAGGTGGAGCAGCTTCCTTCCATCCTGAGAGTCCAGGAGGGATCCAGTGCCAGCATCAACTGCACTTATGAGAACAGTGCCTCCAACTACTTCCCTTGGTATAAGCAAGAACCTGGAGAGAATCCTAAGCTCATCATTGACATTCGTTCAAATATGGAAAGAAAGCAGACCCAAGGACTCATCGTTTTACTGGATAAGAAAGCCAAACGCTTCTCCCTGCACATCACAGACACCCAGCCTGGAGACTCAGCCATGTACTTCTGTGCTGCAAGTGCGGGTGGCTCGGGATACAACAAACTCACTTTTGGAAAGGGCACGGTACTTCTAGTCTCTCCAG	TRBV16_AGCTTCCTAAGTCA_TRBJ2-4	AATGCTGGTGTCATCCAAACACCTAGGCACAAGGTGACAGGGAAGGGACAAGAAGCAACTCTGTGGTGTGAGCCAATTTCAGGACATAGTGCTGTTTTCTGGTACAGACAGACCATTGTGCAGGGCCTGGAGTTCCTGACTTACTTTCGAAATCAAGCTCCTATAGATGATTCAGGGATGCCCAAGGAACGATTCTCAGCTCAGATGCCCAATCAGTCGCACTCAACTCTGAAGATCCAGAGCACGCAACCCCAGGACTCAGCGGTGTATCTTTGTGCAAGCAGCTTCCTAAGTCAAAACACCTTGTACTTTGGTGCGGGCACCCGACTATCGGTGCTAG
H73WCBBXY_5_IDT-DUI-NXT-52	Unique	TRAV5D-4_CAAGTAAGAATAA_TRAJ31	GGCGAGCAGGTGGAGCAGCTTCCTTCCATCCTGAGAGTCCAGGAGGGATCCAGTGCCAGCATCAACTGCAGTTATGAAGACAGTGCCTCCAACTACTTCCCTTGGTATAAGCAAGAACCTGGAGAGAATCCTAAGCTCATCATTGACATTCGTTCAAATATGGAAAGAAAGCAGACCCAAGGACTCATCGTTTTACTGGATAAGAAAGCCAAACGCTTCTCCCTGCACATCACAGACACCCAGCCTGGAGACTCAGCCATGTACTTCTGTGCTGCAAGTAAGAATAACAGAATCTTCTTTGGTGATGGGACGCAGCTGGTGGTGAAGCCCA	TRBV13-1_CAGTGCAGGGGTTCAAA_TRBJ2-4	GAGGCTGCAGTCACCCAAAGCCCTAGAAACAAGGTGACAGTAACAGGAGGAAACGTGACATTGAGCTGTCGCCAGACTAATAGCCACAACTACATGTACTGGTATCGGCAGGACACTGGGCATGGGCTGAGGCTGATCCATTACTCATATGGTGCTGGCAACCTTCAAATAGGAGATGTCCCTGATGGGTACAAGGCCACCAGAACAACGCAAGAAGACTTCTTCCTCCTGCTGGAATTGGCTTCTCCCTCTCAGACATCTTTGTACTTCTGTGCCAGCAGTGCAGGGGTTCAAAACACCTTGTACTTTGGTGCGGGCACCCGACTATCGGTGCTAG
		TRAV19_GCAGGGACTAAC_TRAJ52	GGCCAGCAAGTTAAACAAAGCTCTCCATCGCTGACTGTTCAAGAGGGAGGGATATTGATCCTGAATTGTGATTACGAGAATGATATGTTTGACTATTTTGCCTGGTACAAAAAATACCCTGACAACAGCCCCACACTCCTGATATCCGTACGCTCAAATGTGGATAAGAGGGAAGACGGAAGATTCACAGTTTTCTTGAACAAAAGCGGCAAACACTTCTCACTGCACATCACAGCCTCCCAGCCTGAAGACACAGCAGTGTACCTCTGCGCAGCAGGGACTAACACTGGAGCTAACACTGGAAAGCTCACGTTTGGACACGGCACCATCCTTAGGGTCCATCCAA
H73WCBBXY_5_IDT-DUI-NXT-53	43	TRAV5D-4_GCTGCCGTAACCT_TRAJ6	GGCGAGCAGGTGGAGCAGCTTCCTTCCATCCTGAGAGTCCAGGAGGGATCCAGTGCCAGCATCAACTGCACTTATGAGAACAGTGCCTCCAACTACTTCCCTTGGTATAAGCAAGAACCTGGAGAGAATCCTAAGCTCATCATTGACATTCGTTCAAATATGGAAAGAAAGCAGACCCAAGGACTCATCGTTTTACTGGATAAGAAAGCCAAACGCTTCTCCCTGCACATCACAGACACCCAGCCTGGAGACTCAGCCATGTACTTCTGTGCTGCCGTAACCTCAGGAGGAAACTACAAACCTACGTTTGGGAAAGGGACCAGCCTCGTGGTTCATCCAT	TRBV15_GCAGTACGACTGGGGGGGGATATGA_TRBJ2-7	GATGCTGGAGTTACCCAGACACCCAGACATGAGGTGGCAGAGAAAGGACAAACAATAATCCTGAAGTGTGAGCCAGTTTCAGGCCACAATGACCTTTTCTGGTACAGACAGACCAAGATACAGGGACTAGAGTTGCTGAGCTACTTCCGCAGCAAGTCTCTTATGGAAGATGGTGGGGCTTTCAAGGATCGATTCAAAGCTGAGATGCTAAATTCATCCTTCTCCACTCTGAAGATTCAACCTACAGAACCCAAGGACTCAGCTGTGTATCTGTGTGCCAGCAGTACGACTGGGGGGGGATATGAACAGTACTTCGGTCCCGGCACCAGGCTCACGGTTTTAG
H73WCBBXY_5_IDT-DUI-NXT-54	6	TRAV10_CAAGCCGGGACACC_TRAJ27	GGAGAGAAGGTCGAGCAACACGAGTCTACACTGAGTGTTCGAGAGGGAGACAGCGCTGTCATCAACTGCACTTACACAGATACTGCTTCATCATACTTCCCTTGGTACAAGCAAGAAGCTGGAAAGGGTCTCCACTTTGTGATAGACATTCGTTCAAATGTGGACAGAAAACAGAGCCAAAGACTTATAGTTTTGTTGGATAAGAAAGCCAAACGATTCTCCCTGCACATCACAGCCACACAGCCTGAAGATTCAGCCATCTACTTCTGTGCAGCAAGCCGGGACACCAATACAGGCAAATTAACCTTTGGGGATGGGACCGTGCTCACAGTGAAGCCAA	TRBV3_CTTAGGCAGTGC_TRBJ2-3	GGACCCAAAGTCTTACAGATCCCAAGTCATCAAATAATAGATATGGGGCAGATGGTGACCCTCAATTGTGACCCAGTTTCTAATCACCTATATTTTTATTGGTATAAACAGATTTTAGGACAGCAGATGGAGTTTCTGGTTAATTTCTACAATGGTAAAGTCATGGAGAAGTCTAAACTGTTTAAGGATCAGTTTTCAGTTGAAAGACCAGATGGTTCATATTTCACTCTGAAAATCCAACCCACAGCACTGGAGGACTCAGCTGTGTACTTCTGTGCCAGCAGCTTAGGCAGTGCAGAAACGCTGTATTTTGGCTCAGGAACCAGACTGACTGTTCTCG
H73WCBBXY_5_IDT-DUI-NXT-55	25	TRAV5D-4_CAAGTACCACTG_TRAJ52	GGCGAGCAGGTGGAGCAGCTTCCTTCCATCCTGAGAGTCCAGGAGGGATCCAGTGCCAGCATCAACTGCAGTTATGAAGACAGTGCCTCCAACTACTTCCCTTGGTATAAGCAAGAACCTGGAGAGAATCCTAAGCTCATCATTGACATTCGTTCAAATATGGAAAGAAAGCAGACCCAAGGACTCATCGTTTTACTGGATAAGAAAGCCAAACGCTTCTCCCTGCACATCACAGACACCCAGCCTGGAGACTCAGCCATGTACTTCTGTGCTGCAAGTACCACTGGAGCTAACACTGGAAAGCTCACGTTTGGACACGGCACCATCCTTAGGGTCCATCCAA	TRBV1_GCAGATACAGGGGGCGGGCAGTA_TRBJ2-7	GTGACTTTGCTGGAGCAAAACCCAAGGTGGCGTCTGGTACCACGTGGTCAAGCTGTGAACCTACGCTGCATCTTGAAGAATTCCCAGTATCCCTGGATGAGCTGGTATCAGCAGGATCTCCAAAAGCAACTACAGTGGCTGTTCACTCTGCGGAGTCCTGGGGACAAAGAGGTCAAATCTCTTCCCGGTGCTGATTACCTGGCCACACGGGTCACTGATACGGAGCTGAGGCTGCAAGTGGCCAACATGAGCCAGGGCAGAACCTTGTACTGCACCTGCAGTGCAGATACAGGGGGCGGGCAGTACTTCGGTCCCGGCACCAGGCTCACGGTTTTAG
H73WCBBXY_5_IDT-DUI-NXT-56	33			TRBV5_CCAAGCCGGGGTAGGCACAG_TRBJ1-1	AACACTAAAATTACTCAGTCACCAAGATATCTAATCCTGGGAAGAGCAAATAAGTCTTTGGAATGTGAGCAACATCTGGGACATAATGCTATGTACTGGTATAAACAGAGCGCTGAGAAGCCGCCAGAGCTCATGTTTCTCTACAATCTTAAACAGTTGATTCGAAATGAGACGGTGCCCAGTCGTTTTATACCTGAATGCCCAGACAGCTCCAAGCTACTTTTACATATATCTGCCGTGGATCCAGAAGACTCAGCTGTCTATTTTTGTGCCAGCAGCCAAGCCGGGGTAGGCACAGAAGTCTTCTTTGGTAAAGGAACCAGACTCACAGTTGTAG
H73WCBBXY_5_IDT-DUI-NXT-57	31	TRAV6D-7_CTCTGCCCAATA_TRAJ43	GGGGACTCAGTGACTCAGACGGAAGGTCAAGTGGCCCTCTCAGAAGAGGACTTTCTTACGATACACTGCAACTACTCAGCCTCAGGGTACCCAGCTCTGTTCTGGTATGTGCAGTATCCCGGAGAAGGGCCACAGTTCCTCTTTAGAGCCTCAAGGGACAAAGAGAAAGGAAGCAGCAGAGGGTTTGAAGCCACATACAATAAAGAAGCCACCTCCTTCCACTTGCAGAAAGCCTCAGTGCAAGAGTCAGACTCGGCTGTGTACTACTGCGCTCTGCCCAATAACAACAATGCCCCACGATTTGGAGCGGGAACCAAATTAACAGTAAAACCAA	TRBV13-2_CGGTGGGGGGACTGGGAGGAGGAGGTACT_TRBJ2-7	GAGGCTGCAGTCACCCAAAGCCCAAGAAACAAGGTGGCAGTAACAGGAGGAAAGGTGACATTGAGCTGTAATCAGACTAATAACCACAACAACATGTACTGGTATCGGCAGGACACGGGGCATGGGCTGAGGCTGATCCATTATTCATATGGTGCTGGCAGCACTGAGAAAGGAGATATCCCTGATGGATACAAGGCCTCCAGACCAAGCCAAGAGAACTTCTCCCTCATTCTGGAGTTGGCTACCCCCTCTCAGACATCAGTGTACTTCTGTGCCAGCGGTGGGGGGACTGGGAGGAGGAGGTACTTCGGTCCCGGCACCAGGCTCACGGTTTTAG
H73WCBBXY_5_IDT-DUI-NXT-58	15	TRAV5D-4_AAGTGCGGGTGGCTCGG_TRAJ11	GGCGAGCAGGTGGAGCAGCTTCCTTCCATCCTGAGAGTCCAGGAGGGATCCAGTGCCAGCATCAACTGCACTTATGAGAACAGTGCCTCCAACTACTTCCCTTGGTATAAGCAAGAACCTGGAGAGAATCCTAAGCTCATCATTGACATTCGTTCAAATATGGAAAGAAAGCAGACCCAAGGACTCATCGTTTTACTGGATAAGAAAGCCAAACGCTTCTCCCTGCACATCACAGACACCCAGCCTGGAGACTCAGCCATGTACTTCTGTGCTGCAAGTGCGGGTGGCTCGGGATACAACAAACTCACTTTTGGAAAGGGCACGGTACTTCTAGTCTCTCCAG	TRBV16_AGCTTCCTAAGTCA_TRBJ2-4	AATGCTGGTGTCATCCAAACACCTAGGCACAAGGTGACAGGGAAGGGACAAGAAGCAACTCTGTGGTGTGAGCCAATTTCAGGACATAGTGCTGTTTTCTGGTACAGACAGACCATTGTGCAGGGCCTGGAGTTCCTGACTTACTTTCGAAATCAAGCTCCTATAGATGATTCAGGGATGCCCAAGGAACGATTCTCAGCTCAGATGCCCAATCAGTCGCACTCAACTCTGAAGATCCAGAGCACGCAACCCCAGGACTCAGCGGTGTATCTTTGTGCAAGCAGCTTCCTAAGTCAAAACACCTTGTACTTTGGTGCGGGCACCCGACTATCGGTGCTAG
H73WCBBXY_5_IDT-DUI-NXT-59	6			TRBV3_CTTAGGCAGTGC_TRBJ2-3	GGACCCAAAGTCTTACAGATCCCAAGTCATCAAATAATAGATATGGGGCAGATGGTGACCCTCAATTGTGACCCAGTTTCTAATCACCTATATTTTTATTGGTATAAACAGATTTTAGGACAGCAGATGGAGTTTCTGGTTAATTTCTACAATGGTAAAGTCATGGAGAAGTCTAAACTGTTTAAGGATCAGTTTTCAGTTGAAAGACCAGATGGTTCATATTTCACTCTGAAAATCCAACCCACAGCACTGGAGGACTCAGCTGTGTACTTCTGTGCCAGCAGCTTAGGCAGTGCAGAAACGCTGTATTTTGGCTCAGGAACCAGACTGACTGTTCTCG
H73WCBBXY_5_IDT-DUI-NXT-6	6	TRAV10_CAAGCCGGGACACC_TRAJ27	GGAGAGAAGGTCGAGCAACACGAGTCTACACTGAGTGTTCGAGAGGGAGACAGCGCTGTCATCAACTGCACTTACACAGATACTGCTTCATCATACTTCCCTTGGTACAAGCAAGAAGCTGGAAAGGGTCTCCACTTTGTGATAGACATTCGTTCAAATGTGGACAGAAAACAGAGCCAAAGACTTATAGTTTTGTTGGATAAGAAAGCCAAACGATTCTCCCTGCACATCACAGCCACACAGCCTGAAGATTCAGCCATCTACTTCTGTGCAGCAAGCCGGGACACCAATACAGGCAAATTAACCTTTGGGGATGGGACCGTGCTCACAGTGAAGCCAA	TRBV3_CTTAGGCAGTGC_TRBJ2-3	GGACCCAAAGTCTTACAGATCCCAAGTCATCAAATAATAGATATGGGGCAGATGGTGACCCTCAATTGTGACCCAGTTTCTAATCACCTATATTTTTATTGGTATAAACAGATTTTAGGACAGCAGATGGAGTTTCTGGTTAATTTCTACAATGGTAAAGTCATGGAGAAGTCTAAACTGTTTAAGGATCAGTTTTCAGTTGAAAGACCAGATGGTTCATATTTCACTCTGAAAATCCAACCCACAGCACTGGAGGACTCAGCTGTGTACTTCTGTGCCAGCAGCTTAGGCAGTGCAGAAACGCTGTATTTTGGCTCAGGAACCAGACTGACTGTTCTCG
H73WCBBXY_5_IDT-DUI-NXT-60	Unique	TRAV5D-4_AAGTGCGACGGGCTCGG_TRAJ11	GGCGAGCAGGTGGAGCAGCTTCCTTCCATCCTGAGAGTCCAGGAGGGATCCAGTGCCAGCATCAACTGCACTTATGAGAACAGTGCCTCCAACTACTTCCCTTGGTATAAGCAAGAACCTGGAGAGAATCCTAAGCTCATCATTGACATTCGTTCAAATATGGAAAGAAAGCAGACCCAAGGACTCATCGTTTTACTGGATAAGAAAGCCAAACGCTTCTCCCTGCACATCACAGACACCCAGCCTGGAGACTCAGCCATGTACTTCTGTGCTGCAAGTGCGACGGGCTCGGGATACAACAAACTCACTTTTGGAAAGGGCACGGTACTTCTAGTCTCTCCAG	TRBV2_GCCAATCTAGTCA_TRBJ2-4	AAATTATCCAGAAACCAAAATATCTGGTGGCAGTCACAGGGAGCGAAAAAATCCTGATATGCGAACAGTATCTAGGCCACAATGCTATGTATTGGTATAGACAAAGTGCTAAGAAGCCTCTAGAGTTCATGTTTTCCTACAGCTATCAAAAACTTATGGACAATCAGACTGCCTCAAGTCGCTTCCAACCTCAAAGTTCAAAGAAAAACCATTTAGACCTTCAGATCACAGCTCTAAAGCCTGATGACTCGGCCACATACTTCTGTGCCAGCAGCCAATCTAGTCAAAACACCTTGTACTTTGGTGCGGGCACCCGACTATCGGTGCTAG
H73WCBBXY_5_IDT-DUI-NXT-61	13	TRAV1_AGGGATCGGGGTTATG_TRAJ32	GGACAGGGCGTGGAGCAGCCTGACAACTTGATGTCTGTAGAGGGAACCTTTGCTCGGGTCAACTGCACATACAGCACCTCAGGGTTCAATGGGTTATCCTGGTACCAGCAACGTGAAGGCCACGCCCCCGTATTTCTTTCTTATGTTGTTTTGGATGGTTTGAAGGACAGTGGGCATTTCTCCACATTCCTGAGCCGCTCGAATGGGTACAGTTACCTGCTTCTGACAGAGCTCCAGATCAAAGACTCTGCCTCATACCTCTGTGCTGTGAGGGATCGGGGTTATGGGGGCAGTGGCAACAAGCTCATCTTTGGAACTGGCACTCTGCTTTCTGTCAAGCCAA	TRBV1_GCAGATGGAGGGGGGGGTGCTG_TRBJ2-1	GTGACTTTGCTGGAGCAAAACCCAAGGTGGCGTCTGGTACCACGTGGTCAAGCTGTGAACCTACGCTGCATCTTGAAGAATTCCCAGTATCCCTGGATGAGCTGGTATCAGCAGGATCTCCAAAAGCAACTACAGTGGCTGTTCACTCTGCGGAGTCCTGGGGACAAAGAGGTCAAATCTCTTCCCGGTGCTGATTACCTGGCCACACGGGTCACTGATACGGAGCTGAGGCTGCAAGTGGCCAACATGAGCCAGGGCAGAACCTTGTACTGCACCTGCAGTGCAGATGGAGGGGGGGGTGCTGAGCAGTTCTTCGGACCAGGGACACGACTCACCGTCCTAG
		TRAV5D-4_AAGTGCAGGAGGT_TRAJ18	GGCGAGCAGGTGGAGCAGCTTCCTTCCATCCTGAGAGTCCAGGAGGGATCCAGTGCCAGCATCAACTGCAGTTATGAAGACAGTGCCTCCAACTACTTCCCTTGGTATAAGCAAGAACCTGGAGAGAATCCTAAGCTCATCATTGACATTCGTTCAAATATGGAAAGAAAGCAGACCCAAGGACTCATCGTTTTACTGGATAAGAAAGCCAAACGCTTCTCCCTGCACATCACAGACACCCAGCCTGGAGACTCAGCCATGTACTTCTGTGCTGCAAGTGCAGGAGGTTCAGCCTTAGGGAGGCTGCATTTTGGAGCTGGGACTCAGCTGATTGTCATACCTG
H73WCBBXY_5_IDT-DUI-NXT-62	15	TRAV5D-4_AAGTGCGGGTGGCTCGG_TRAJ11	GGCGAGCAGGTGGAGCAGCTTCCTTCCATCCTGAGAGTCCAGGAGGGATCCAGTGCCAGCATCAACTGCACTTATGAGAACAGTGCCTCCAACTACTTCCCTTGGTATAAGCAAGAACCTGGAGAGAATCCTAAGCTCATCATTGACATTCGTTCAAATATGGAAAGAAAGCAGACCCAAGGACTCATCGTTTTACTGGATAAGAAAGCCAAACGCTTCTCCCTGCACATCACAGACACCCAGCCTGGAGACTCAGCCATGTACTTCTGTGCTGCAAGTGCGGGTGGCTCGGGATACAACAAACTCACTTTTGGAAAGGGCACGGTACTTCTAGTCTCTCCAG	TRBV16_AGCTTCCTAAGTCA_TRBJ2-4	AATGCTGGTGTCATCCAAACACCTAGGCACAAGGTGACAGGGAAGGGACAAGAAGCAACTCTGTGGTGTGAGCCAATTTCAGGACATAGTGCTGTTTTCTGGTACAGACAGACCATTGTGCAGGGCCTGGAGTTCCTGACTTACTTTCGAAATCAAGCTCCTATAGATGATTCAGGGATGCCCAAGGAACGATTCTCAGCTCAGATGCCCAATCAGTCGCACTCAACTCTGAAGATCCAGAGCACGCAACCCCAGGACTCAGCGGTGTATCTTTGTGCAAGCAGCTTCCTAAGTCAAAACACCTTGTACTTTGGTGCGGGCACCCGACTATCGGTGCTAG
H73WCBBXY_5_IDT-DUI-NXT-63	10	TRAV5D-4_AAGTGCAAAAGGTT_TRAJ18	GGCGAGCAGGTGGAGCAGCTTCCTTCCATCCTGAGAGTCCAGGAGGGATCCAGTGCCAGCATCAACTGCACTTATGAGAACAGTGCCTCCAACTACTTCCCTTGGTATAAGCAAGAACCTGGAGAGAATCCTAAGCTCATCATTGACATTCGTTCAAATATGGAAAGAAAGCAGACCCAAGGACTCATCGTTTTACTGGATAAGAAAGCCAAACGCTTCTCCCTGCACATCACAGACACCCAGCCTGGAGACTCAGCCATGTACTTCTGTGCTGCAAGTGCAAAAGGTTCAGCCTTAGGGAGGCTGCATTTTGGAGCTGGGACTCAGCTGATTGTCATACCTG	TRBV16_AGCTTTTACAGTGC_TRBJ2-3	AATGCTGGTGTCATCCAAACACCTAGGCACAAGGTGACAGGGAAGGGACAAGAAGCAACTCTGTGGTGTGAGCCAATTTCAGGACATAGTGCTGTTTTCTGGTACAGACAGACCATTGTGCAGGGCCTGGAGTTCCTGACTTACTTTCGAAATCAAGCTCCTATAGATGATTCAGGGATGCCCAAGGAACGATTCTCAGCTCAGATGCCCAATCAGTCGCACTCAACTCTGAAGATCCAGAGCACGCAACCCCAGGACTCAGCGGTGTATCTTTGTGCAAGCAGCTTTTACAGTGCAGAAACGCTGTATTTTGGCTCAGGAACCAGACTGACTGTTCTCG
H73WCBBXY_5_IDT-DUI-NXT-64	35	TRAV2_GACTGGCGATAG_TRAJ18	CTTGCCAAGACCACCCAGCCCCCCTCCATGGAGGCCTATGAAGGGCAAGAAGTGAACGTGTCCTGCAGCCATACAAACATTGCTACAAGTGAGTACATCTACTGGTACCGACAGGTTCCCCACCAGGGACCACAGTTTATCATTCAAGGATATAAGGACTATGTGGTAAATGAAGTGGCATCTCTGTTTATCTCTGCTGACCGGAAGCTCAGCACTCTGAGCCTGCCCTGGGTTTCCCTGAGAGATGCTGCTGTGTATTACTGCATTGTGACTGGCGATAGAGGTTCAGCCTTAGGGAGGCTGCATTTTGGAGCTGGGACTCAGCTGATTGTCATACCTG	TRBV13-2_AGCGGGGGCAGGAGTCA_TRBJ2-4	GAGGCTGCAGTCACCCAAAGCCCAAGAAACAAGGTGGCAGTAACAGGAGGAAAGGTGACATTGAGCTGTAATCAGACTAATAACCACAACAACATGTACTGGTATCGGCAGGACACGGGGCATGGGCTGAGGCTGATCCATTATTCATATGGTGCTGGCAGCACTGAGAAAGGAGATATCCCTGATGGATACAAGGCCTCCAGACCAAGCCAAGAGAACTTCTCCCTCATTCTGGAGTTGGCTACCCCCTCTCAGACATCAGTGTACTTCTGTGCCAGCGGGGGCAGGAGTCAAAACACCTTGTACTTTGGTGCGGGCACCCGACTATCGGTGCTAG
H73WCBBXY_5_IDT-DUI-NXT-65	29	TRAV10_AAGCAAGACGGGTTC_TRAJ18	GGAGAGAAGGTCGAGCAACACGAGTCTACACTGAGTGTTCGAGAGGGAGACAGCGCTGTCATCAACTGCACTTACACAGATACTGCTTCATCATACTTCCCTTGGTACAAGCAAGAAGCTGGAAAGGGTCTCCACTTTGTGATAGACATTCGTTCAAATGTGGACAGAAAACAGAGCCAAAGACTTATAGTTTTGTTGGATAAGAAAGCCAAACGATTCTCCCTGCACATCACAGCCACACAGCCTGAAGATTCAGCCATCTACTTCTGTGCAGCAAGCAAGACGGGTTCAGCCTTAGGGAGGCTGCATTTTGGAGCTGGGACTCAGCTGATTGTCATACCTG	TRBV2_AGCCAGACATATAACA_TRBJ1-5	GACCCGAAAATTATCCAGAAACCAAAATATCTGGTGGCAGTCACAGGGAGCGAAAAAATCCTGATATGCGAACAGTATCTAGGCCACAATGCTATGTATTGGTATAGACAAAGTGCTAAGAAGCCTCTAGAGTTCATGTTTTCCTACAGCTATCAAAAACTTATGGACAATCAGACTGCCTCAAGTCGCTTCCAACCTCAAAGTTCAAAGAAAAACCATTTAGACCTTCAGATCACAGCTCTAAAGCCTGATGACTCGGCCACATACTTCTGTGCCAGCAGCCAGACATATAACAACCAGGCTCCGCTTTTTGGAGAGGGGACTCGACTCTCTGTTCTAG
H73WCBBXY_5_IDT-DUI-NXT-66	15	TRAV5D-4_AAGTGCGGGTGGCTCGG_TRAJ11	GGCGAGCAGGTGGAGCAGCTTCCTTCCATCCTGAGAGTCCAGGAGGGATCCAGTGCCAGCATCAACTGCACTTATGAGAACAGTGCCTCCAACTACTTCCCTTGGTATAAGCAAGAACCTGGAGAGAATCCTAAGCTCATCATTGACATTCGTTCAAATATGGAAAGAAAGCAGACCCAAGGACTCATCGTTTTACTGGATAAGAAAGCCAAACGCTTCTCCCTGCACATCACAGACACCCAGCCTGGAGACTCAGCCATGTACTTCTGTGCTGCAAGTGCGGGTGGCTCGGGATACAACAAACTCACTTTTGGAAAGGGCACGGTACTTCTAGTCTCTCCAG	TRBV16_AGCTTCCTAAGTCA_TRBJ2-4	AATGCTGGTGTCATCCAAACACCTAGGCACAAGGTGACAGGGAAGGGACAAGAAGCAACTCTGTGGTGTGAGCCAATTTCAGGACATAGTGCTGTTTTCTGGTACAGACAGACCATTGTGCAGGGCCTGGAGTTCCTGACTTACTTTCGAAATCAAGCTCCTATAGATGATTCAGGGATGCCCAAGGAACGATTCTCAGCTCAGATGCCCAATCAGTCGCACTCAACTCTGAAGATCCAGAGCACGCAACCCCAGGACTCAGCGGTGTATCTTTGTGCAAGCAGCTTCCTAAGTCAAAACACCTTGTACTTTGGTGCGGGCACCCGACTATCGGTGCTAG
H73WCBBXY_5_IDT-DUI-NXT-67	9	TRAV5D-4_CAAGTAAGGGGGGTGC_TRAJ45	GGCGAGCAGGTGGAGCAGCTTCCTTCCATCCTGAGAGTCCAGGAGGGATCCAGTGCCAGCATCAACTGCACTTATGAGAACAGTGCCTCCAACTACTTCCCTTGGTATAAGCAAGAACCTGGAGAGAATCCTAAGCTCATCATTGACATTCGTTCAAATATGGAAAGAAAGCAGACCCAAGGACTCATCGTTTTACTGGATAAGAAAGCCAAACGCTTCTCCCTGCACATCACAGACACCCAGCCTGGAGACTCAGCCATGTACTTCTGTGCTGCAAGTAAGGGGGGTGCAGATAGTCTCACCTTTGGGAAAGGAACTCAGCTGATCATCCAGCCCT	TRBV5_CCAAGCACTGGGGGTTAAACAG_TRBJ2-7	AACACTAAAATTACTCAGTCACCAAGATATCTAATCCTGGGAAGAGCAAATAAGTCTTTGGAATGTGAGCAACATCTGGGACATAATGCTATGTACTGGTATAAACAGAGCGCTGAGAAGCCGCCAGAGCTCATGTTTCTCTACAATCTTAAACAGTTGATTCGAAATGAGACGGTGCCCAGTCGTTTTATACCTGAATGCCCAGACAGCTCCAAGCTACTTTTACATATATCTGCCGTGGATCCAGAAGACTCAGCTGTCTATTTTTGTGCCAGCAGCCAAGCACTGGGGGTTAAACAGTACTTCGGTCCCGGCACCAGGCTCACGGTTTTAG
H73WCBBXY_5_IDT-DUI-NXT-68	6	TRAV10_CAAGCCGGGACACC_TRAJ27	GGAGAGAAGGTCGAGCAACACGAGTCTACACTGAGTGTTCGAGAGGGAGACAGCGCTGTCATCAACTGCACTTACACAGATACTGCTTCATCATACTTCCCTTGGTACAAGCAAGAAGCTGGAAAGGGTCTCCACTTTGTGATAGACATTCGTTCAAATGTGGACAGAAAACAGAGCCAAAGACTTATAGTTTTGTTGGATAAGAAAGCCAAACGATTCTCCCTGCACATCACAGCCACACAGCCTGAAGATTCAGCCATCTACTTCTGTGCAGCAAGCCGGGACACCAATACAGGCAAATTAACCTTTGGGGATGGGACCGTGCTCACAGTGAAGCCAA	TRBV3_CTTAGGCAGTGC_TRBJ2-3	GGACCCAAAGTCTTACAGATCCCAAGTCATCAAATAATAGATATGGGGCAGATGGTGACCCTCAATTGTGACCCAGTTTCTAATCACCTATATTTTTATTGGTATAAACAGATTTTAGGACAGCAGATGGAGTTTCTGGTTAATTTCTACAATGGTAAAGTCATGGAGAAGTCTAAACTGTTTAAGGATCAGTTTTCAGTTGAAAGACCAGATGGTTCATATTTCACTCTGAAAATCCAACCCACAGCACTGGAGGACTCAGCTGTGTACTTCTGTGCCAGCAGCTTAGGCAGTGCAGAAACGCTGTATTTTGGCTCAGGAACCAGACTGACTGTTCTCG
H73WCBBXY_5_IDT-DUI-NXT-69	20	TRAV5D-4_AAGTGTGACGGGCAGTG_TRAJ53	GGCGAGCAGGTGGAGCAGCTTCCTTCCATCCTGAGAGTCCAGGAGGGATCCAGTGCCAGCATCAACTGCACTTATGAGAACAGTGCCTCCAACTACTTCCCTTGGTATAAGCAAGAACCTGGAGAGAATCCTAAGCTCATCATTGACATTCGTTCAAATATGGAAAGAAAGCAGACCCAAGGACTCATCGTTTTACTGGATAAGAAAGCCAAACGCTTCTCCCTGCACATCACAGACACCCAGCCTGGAGACTCAGCCATGTACTTCTGTGCTGCAAGTGTGACGGGCAGTGGAGGCAGCAATTACAAACTGACATTTGGGAAAGGAACTCTCTTAACTGTGACTCCAA	TRBV16_CAAGCGGACTGGGTAGTCA_TRBJ2-4	AATGCTGGTGTCATCCAAACACCTAGGCACAAGGTGACAGGGAAGGGACAAGAAGCAACTCTGTGGTGTGAGCCAATTTCAGGACATAGTGCTGTTTTCTGGTACAGACAGACCATTGTGCAGGGCCTGGAGTTCCTGACTTACTTTCGAAATCAAGCTCCTATAGATGATTCAGGGATGCCCAAGGAACGATTCTCAGCTCAGATGCCCAATCAGTCGCACTCAACTCTGAAGATCCAGAGCACGCAACCCCAGGACTCAGCGGTGTATCTTTGTGCAAGCGGACTGGGTAGTCAAAACACCTTGTACTTTGGTGCGGGCACCCGACTATCGGTGCTAG
H73WCBBXY_5_IDT-DUI-NXT-7	33	TRAV5D-4_AAGTGCTAGTGG_TRAJ53	GGCGAGCAGGTGGAGCAGCTTCCTTCCATCCTGAGAGTCCAGGAGGGATCCAGTGCCAGCATCAACTGCAGTTATGAAGACAGTGCCTCCAACTACTTCCCTTGGTATAAGCAAGAACCTGGAGAGAATCCTAAGCTCATCATTGACATTCGTTCAAATATGGAAAGAAAGCAGACCCAAGGACTCATCGTTTTACTGGATAAGAAAGCCAAACGCTTCTCCCTGCACATCACAGACACCCAGCCTGGAGACTCAGCCATGTACTTCTGTGCTGCAAGTGCTAGTGGAGGCAGCAATTACAAACTGACATTTGGGAAAGGAACTCTCTTAACTGTGACTCCAA	TRBV5_CCAAGCCGGGGTAGGCACAG_TRBJ1-1	AACACTAAAATTACTCAGTCACCAAGATATCTAATCCTGGGAAGAGCAAATAAGTCTTTGGAATGTGAGCAACATCTGGGACATAATGCTATGTACTGGTATAAACAGAGCGCTGAGAAGCCGCCAGAGCTCATGTTTCTCTACAATCTTAAACAGTTGATTCGAAATGAGACGGTGCCCAGTCGTTTTATACCTGAATGCCCAGACAGCTCCAAGCTACTTTTACATATATCTGCCGTGGATCCAGAAGACTCAGCTGTCTATTTTTGTGCCAGCAGCCAAGCCGGGGTAGGCACAGAAGTCTTCTTTGGTAAAGGAACCAGACTCACAGTTGTAG
H73WCBBXY_5_IDT-DUI-NXT-70	6	TRAV10_CAAGCCGGGACACC_TRAJ27	GGAGAGAAGGTCGAGCAACACGAGTCTACACTGAGTGTTCGAGAGGGAGACAGCGCTGTCATCAACTGCACTTACACAGATACTGCTTCATCATACTTCCCTTGGTACAAGCAAGAAGCTGGAAAGGGTCTCCACTTTGTGATAGACATTCGTTCAAATGTGGACAGAAAACAGAGCCAAAGACTTATAGTTTTGTTGGATAAGAAAGCCAAACGATTCTCCCTGCACATCACAGCCACACAGCCTGAAGATTCAGCCATCTACTTCTGTGCAGCAAGCCGGGACACCAATACAGGCAAATTAACCTTTGGGGATGGGACCGTGCTCACAGTGAAGCCAA	TRBV3_CTTAGGCAGTGC_TRBJ2-3	GGACCCAAAGTCTTACAGATCCCAAGTCATCAAATAATAGATATGGGGCAGATGGTGACCCTCAATTGTGACCCAGTTTCTAATCACCTATATTTTTATTGGTATAAACAGATTTTAGGACAGCAGATGGAGTTTCTGGTTAATTTCTACAATGGTAAAGTCATGGAGAAGTCTAAACTGTTTAAGGATCAGTTTTCAGTTGAAAGACCAGATGGTTCATATTTCACTCTGAAAATCCAACCCACAGCACTGGAGGACTCAGCTGTGTACTTCTGTGCCAGCAGCTTAGGCAGTGCAGAAACGCTGTATTTTGGCTCAGGAACCAGACTGACTGTTCTCG
H73WCBBXY_5_IDT-DUI-NXT-71	Unique	TRAV5D-4_AAGTGAGGGAGGCA_TRAJ37	GGCGAGCAGGTGGAGCAGCTTCCTTCCATCCTGAGAGTCCAGGAGGGATCCAGTGCCAGCATCAACTGCACTTATGAGAACAGTGCCTCCAACTACTTCCCTTGGTATAAGCAAGAACCTGGAGAGAATCCTAAGCTCATCATTGACATTCGTTCAAATATGGAAAGAAAGCAGACCCAAGGACTCATCGTTTTACTGGATAAGAAAGCCAAACGCTTCTCCCTGCACATCACAGACACCCAGCCTGGAGACTCAGCCATGTACTTCTGTGCTGCAAGTGAGGGAGGCAATACTAGAAAACTCATCTTTGGGCTGGGGACAACTTTACAAGTGCAACCAG	TRBV31_GGAGTTCGACAATTTATGA_TRBJ2-7	GCTCAGACTATCCATCAATGGCCAGTTGCCGAGATCAAGGCTGTGGGCAGCCCACTGTCTCTGGGGTGTACCATAAAGGGGAAATCAAGCCCTAACCTCTACTGGTACTGGCAGGCCACAGGAGGCACCCTCCAGCAACTCTTCTACTCTATTACTGTTGGCCAGGTAGAGTCGGTGGTGCAACTGAACCTCTCAGCTTCCAGGCCGAAGGACGACCAATTCATCCTAAGCACGGAGAAGCTGCTTCTCAGCCACTCTGGCTTCTACCTCTGTGCCTGGAGTTCGACAATTTATGAACAGTACTTCGGTCCCGGCACCAGGCTCACGGTTTTAG
H73WCBBXY_5_IDT-DUI-NXT-72	9	TRAV5D-4_CAAGTAAGGGGGGTGC_TRAJ45	GGCGAGCAGGTGGAGCAGCTTCCTTCCATCCTGAGAGTCCAGGAGGGATCCAGTGCCAGCATCAACTGCACTTATGAGAACAGTGCCTCCAACTACTTCCCTTGGTATAAGCAAGAACCTGGAGAGAATCCTAAGCTCATCATTGACATTCGTTCAAATATGGAAAGAAAGCAGACCCAAGGACTCATCGTTTTACTGGATAAGAAAGCCAAACGCTTCTCCCTGCACATCACAGACACCCAGCCTGGAGACTCAGCCATGTACTTCTGTGCTGCAAGTAAGGGGGGTGCAGATAGTCTCACCTTTGGGAAAGGAACTCAGCTGATCATCCAGCCCT	TRBV5_CCAAGCACTGGGGGTTAAACAG_TRBJ2-7	AACACTAAAATTACTCAGTCACCAAGATATCTAATCCTGGGAAGAGCAAATAAGTCTTTGGAATGTGAGCAACATCTGGGACATAATGCTATGTACTGGTATAAACAGAGCGCTGAGAAGCCGCCAGAGCTCATGTTTCTCTACAATCTTAAACAGTTGATTCGAAATGAGACGGTGCCCAGTCGTTTTATACCTGAATGCCCAGACAGCTCCAAGCTACTTTTACATATATCTGCCGTGGATCCAGAAGACTCAGCTGTCTATTTTTGTGCCAGCAGCCAAGCACTGGGGGTTAAACAGTACTTCGGTCCCGGCACCAGGCTCACGGTTTTAG
H73WCBBXY_5_IDT-DUI-NXT-73	10	TRAV5D-4_AAGTGCAAAAGGTT_TRAJ18	GGCGAGCAGGTGGAGCAGCTTCCTTCCATCCTGAGAGTCCAGGAGGGATCCAGTGCCAGCATCAACTGCACTTATGAGAACAGTGCCTCCAACTACTTCCCTTGGTATAAGCAAGAACCTGGAGAGAATCCTAAGCTCATCATTGACATTCGTTCAAATATGGAAAGAAAGCAGACCCAAGGACTCATCGTTTTACTGGATAAGAAAGCCAAACGCTTCTCCCTGCACATCACAGACACCCAGCCTGGAGACTCAGCCATGTACTTCTGTGCTGCAAGTGCAAAAGGTTCAGCCTTAGGGAGGCTGCATTTTGGAGCTGGGACTCAGCTGATTGTCATACCTG	TRBV16_AGCTTTTACAGTGC_TRBJ2-3	AATGCTGGTGTCATCCAAACACCTAGGCACAAGGTGACAGGGAAGGGACAAGAAGCAACTCTGTGGTGTGAGCCAATTTCAGGACATAGTGCTGTTTTCTGGTACAGACAGACCATTGTGCAGGGCCTGGAGTTCCTGACTTACTTTCGAAATCAAGCTCCTATAGATGATTCAGGGATGCCCAAGGAACGATTCTCAGCTCAGATGCCCAATCAGTCGCACTCAACTCTGAAGATCCAGAGCACGCAACCCCAGGACTCAGCGGTGTATCTTTGTGCAAGCAGCTTTTACAGTGCAGAAACGCTGTATTTTGGCTCAGGAACCAGACTGACTGTTCTCG
H73WCBBXY_5_IDT-DUI-NXT-74	15	TRAV5D-4_AAGTGCGGGTGGCTCGG_TRAJ11	GGCGAGCAGGTGGAGCAGCTTCCTTCCATCCTGAGAGTCCAGGAGGGATCCAGTGCCAGCATCAACTGCACTTATGAGAACAGTGCCTCCAACTACTTCCCTTGGTATAAGCAAGAACCTGGAGAGAATCCTAAGCTCATCATTGACATTCGTTCAAATATGGAAAGAAAGCAGACCCAAGGACTCATCGTTTTACTGGATAAGAAAGCCAAACGCTTCTCCCTGCACATCACAGACACCCAGCCTGGAGACTCAGCCATGTACTTCTGTGCTGCAAGTGCGGGTGGCTCGGGATACAACAAACTCACTTTTGGAAAGGGCACGGTACTTCTAGTCTCTCCAG	TRBV16_AGCTTCCTAAGTCA_TRBJ2-4	AATGCTGGTGTCATCCAAACACCTAGGCACAAGGTGACAGGGAAGGGACAAGAAGCAACTCTGTGGTGTGAGCCAATTTCAGGACATAGTGCTGTTTTCTGGTACAGACAGACCATTGTGCAGGGCCTGGAGTTCCTGACTTACTTTCGAAATCAAGCTCCTATAGATGATTCAGGGATGCCCAAGGAACGATTCTCAGCTCAGATGCCCAATCAGTCGCACTCAACTCTGAAGATCCAGAGCACGCAACCCCAGGACTCAGCGGTGTATCTTTGTGCAAGCAGCTTCCTAAGTCAAAACACCTTGTACTTTGGTGCGGGCACCCGACTATCGGTGCTAG
H73WCBBXY_5_IDT-DUI-NXT-75	15	TRAV5D-4_AAGTGCGGGTGGCTCGG_TRAJ11	GGCGAGCAGGTGGAGCAGCTTCCTTCCATCCTGAGAGTCCAGGAGGGATCCAGTGCCAGCATCAACTGCACTTATGAGAACAGTGCCTCCAACTACTTCCCTTGGTATAAGCAAGAACCTGGAGAGAATCCTAAGCTCATCATTGACATTCGTTCAAATATGGAAAGAAAGCAGACCCAAGGACTCATCGTTTTACTGGATAAGAAAGCCAAACGCTTCTCCCTGCACATCACAGACACCCAGCCTGGAGACTCAGCCATGTACTTCTGTGCTGCAAGTGCGGGTGGCTCGGGATACAACAAACTCACTTTTGGAAAGGGCACGGTACTTCTAGTCTCTCCAG	TRBV16_AGCTTCCTAAGTCA_TRBJ2-4	AATGCTGGTGTCATCCAAACACCTAGGCACAAGGTGACAGGGAAGGGACAAGAAGCAACTCTGTGGTGTGAGCCAATTTCAGGACATAGTGCTGTTTTCTGGTACAGACAGACCATTGTGCAGGGCCTGGAGTTCCTGACTTACTTTCGAAATCAAGCTCCTATAGATGATTCAGGGATGCCCAAGGAACGATTCTCAGCTCAGATGCCCAATCAGTCGCACTCAACTCTGAAGATCCAGAGCACGCAACCCCAGGACTCAGCGGTGTATCTTTGTGCAAGCAGCTTCCTAAGTCAAAACACCTTGTACTTTGGTGCGGGCACCCGACTATCGGTGCTAG
H73WCBBXY_5_IDT-DUI-NXT-77	15	TRAV5D-4_AAGTGCGGGTGGCTCGG_TRAJ11	GGCGAGCAGGTGGAGCAGCTTCCTTCCATCCTGAGAGTCCAGGAGGGATCCAGTGCCAGCATCAACTGCACTTATGAGAACAGTGCCTCCAACTACTTCCCTTGGTATAAGCAAGAACCTGGAGAGAATCCTAAGCTCATCATTGACATTCGTTCAAATATGGAAAGAAAGCAGACCCAAGGACTCATCGTTTTACTGGATAAGAAAGCCAAACGCTTCTCCCTGCACATCACAGACACCCAGCCTGGAGACTCAGCCATGTACTTCTGTGCTGCAAGTGCGGGTGGCTCGGGATACAACAAACTCACTTTTGGAAAGGGCACGGTACTTCTAGTCTCTCCAG	TRBV16_AGCTTCCTAAGTCA_TRBJ2-4	AATGCTGGTGTCATCCAAACACCTAGGCACAAGGTGACAGGGAAGGGACAAGAAGCAACTCTGTGGTGTGAGCCAATTTCAGGACATAGTGCTGTTTTCTGGTACAGACAGACCATTGTGCAGGGCCTGGAGTTCCTGACTTACTTTCGAAATCAAGCTCCTATAGATGATTCAGGGATGCCCAAGGAACGATTCTCAGCTCAGATGCCCAATCAGTCGCACTCAACTCTGAAGATCCAGAGCACGCAACCCCAGGACTCAGCGGTGTATCTTTGTGCAAGCAGCTTCCTAAGTCAAAACACCTTGTACTTTGGTGCGGGCACCCGACTATCGGTGCTAG
H73WCBBXY_5_IDT-DUI-NXT-78	33	TRAV5D-4_AAGTGCTAGTGG_TRAJ53	GGCGAGCAGGTGGAGCAGCTTCCTTCCATCCTGAGAGTCCAGGAGGGATCCAGTGCCAGCATCAACTGCAGTTATGAAGACAGTGCCTCCAACTACTTCCCTTGGTATAAGCAAGAACCTGGAGAGAATCCTAAGCTCATCATTGACATTCGTTCAAATATGGAAAGAAAGCAGACCCAAGGACTCATCGTTTTACTGGATAAGAAAGCCAAACGCTTCTCCCTGCACATCACAGACACCCAGCCTGGAGACTCAGCCATGTACTTCTGTGCTGCAAGTGCTAGTGGAGGCAGCAATTACAAACTGACATTTGGGAAAGGAACTCTCTTAACTGTGACTCCAA	TRBV5_CCAAGCCGGGGTAGGCACAG_TRBJ1-1	AACACTAAAATTACTCAGTCACCAAGATATCTAATCCTGGGAAGAGCAAATAAGTCTTTGGAATGTGAGCAACATCTGGGACATAATGCTATGTACTGGTATAAACAGAGCGCTGAGAAGCCGCCAGAGCTCATGTTTCTCTACAATCTTAAACAGTTGATTCGAAATGAGACGGTGCCCAGTCGTTTTATACCTGAATGCCCAGACAGCTCCAAGCTACTTTTACATATATCTGCCGTGGATCCAGAAGACTCAGCTGTCTATTTTTGTGCCAGCAGCCAAGCCGGGGTAGGCACAGAAGTCTTCTTTGGTAAAGGAACCAGACTCACAGTTGTAG
H73WCBBXY_5_IDT-DUI-NXT-79	6			TRBV3_CTTAGGCAGTGC_TRBJ2-3	GGACCCAAAGTCTTACAGATCCCAAGTCATCAAATAATAGATATGGGGCAGATGGTGACCCTCAATTGTGACCCAGTTTCTAATCACCTATATTTTTATTGGTATAAACAGATTTTAGGACAGCAGATGGAGTTTCTGGTTAATTTCTACAATGGTAAAGTCATGGAGAAGTCTAAACTGTTTAAGGATCAGTTTTCAGTTGAAAGACCAGATGGTTCATATTTCACTCTGAAAATCCAACCCACAGCACTGGAGGACTCAGCTGTGTACTTCTGTGCCAGCAGCTTAGGCAGTGCAGAAACGCTGTATTTTGGCTCAGGAACCAGACTGACTGTTCTCG
H73WCBBXY_5_IDT-DUI-NXT-8	Unique	TRAV5D-4_CAAGTAAAACTGG_TRAJ56	GGCGAGCAGGTGGAGCAGCTTCCTTCCATCCTGAGAGTCCAGGAGGGATCCAGTGCCAGCATCAACTGCAGTTATGAAGACAGTGCCTCCAACTACTTCCCTTGGTATAAGCAAGAACCTGGAGAGAATCCTAAGCTCATCATTGACATTCGTTCAAATATGGAAAGAAAGCAGACCCAAGGACTCATCGTTTTACTGGATAAGAAAGCCAAACGCTTCTCCCTGCACATCACAGACACCCAGCCTGGAGACTCAGCCATGTACTTCTGTGCTGCAAGTAAAACTGGAGGCAATAATAAGCTGACTTTTGGTCAAGGAACCGTTCTGAGTGTTATACCAG	TRBV15_AGTTTGAGGGATCGTGCA_TRBJ2-3	GATGCTGGAGTTACCCAGACACCCAGACATGAGGTGGCAGAGAAAGGACAAACAATAATCCTGAAGTGTGAGCCAGTTTCAGGCCACAATGACCTTTTCTGGTACAGACAGACCAAGATACAGGGACTAGAGTTGCTGAGCTACTTCCGCAGCAAGTCTCTTATGGAAGATGGTGGGGCTTTCAAGGATCGATTCAAAGCTGAGATGCTAAATTCATCCTTCTCCACTCTGAAGATTCAACCTACAGAACCCAAGGACTCAGCTGTGTATCTGTGTGCCAGCAGTTTGAGGGATCGTGCAGAAACGCTGTATTTTGGCTCAGGAACCAGACTGACTGTTCTCG
H73WCBBXY_5_IDT-DUI-NXT-80	13	TRAV5D-4_AAGTGCAGGAGGT_TRAJ18	GGCGAGCAGGTGGAGCAGCTTCCTTCCATCCTGAGAGTCCAGGAGGGATCCAGTGCCAGCATCAACTGCAGTTATGAAGACAGTGCCTCCAACTACTTCCCTTGGTATAAGCAAGAACCTGGAGAGAATCCTAAGCTCATCATTGACATTCGTTCAAATATGGAAAGAAAGCAGACCCAAGGACTCATCGTTTTACTGGATAAGAAAGCCAAACGCTTCTCCCTGCACATCACAGACACCCAGCCTGGAGACTCAGCCATGTACTTCTGTGCTGCAAGTGCAGGAGGTTCAGCCTTAGGGAGGCTGCATTTTGGAGCTGGGACTCAGCTGATTGTCATACCTG	TRBV1_GCAGATGGAGGGGGGGGTGCTG_TRBJ2-1	GTGACTTTGCTGGAGCAAAACCCAAGGTGGCGTCTGGTACCACGTGGTCAAGCTGTGAACCTACGCTGCATCTTGAAGAATTCCCAGTATCCCTGGATGAGCTGGTATCAGCAGGATCTCCAAAAGCAACTACAGTGGCTGTTCACTCTGCGGAGTCCTGGGGACAAAGAGGTCAAATCTCTTCCCGGTGCTGATTACCTGGCCACACGGGTCACTGATACGGAGCTGAGGCTGCAAGTGGCCAACATGAGCCAGGGCAGAACCTTGTACTGCACCTGCAGTGCAGATGGAGGGGGGGGTGCTGAGCAGTTCTTCGGACCAGGGACACGACTCACCGTCCTAG
		TRAV1_AGGGATCGGGGTTATG_TRAJ32	GGACAGGGCGTGGAGCAGCCTGACAACTTGATGTCTGTAGAGGGAACCTTTGCTCGGGTCAACTGCACATACAGCACCTCAGGGTTCAATGGGTTATCCTGGTACCAGCAACGTGAAGGCCACGCCCCCGTATTTCTTTCTTATGTTGTTTTGGATGGTTTGAAGGACAGTGGGCATTTCTCCACATTCCTGAGCCGCTCGAATGGGTACAGTTACCTGCTTCTGACAGAGCTCCAGATCAAAGACTCTGCCTCATACCTCTGTGCTGTGAGGGATCGGGGTTATGGGGGCAGTGGCAACAAGCTCATCTTTGGAACTGGCACTCTGCTTTCTGTCAAGCCAA
H73WCBBXY_5_IDT-DUI-NXT-81	15	TRAV5D-4_AAGTGCGGGTGGCTCGG_TRAJ11	GGCGAGCAGGTGGAGCAGCTTCCTTCCATCCTGAGAGTCCAGGAGGGATCCAGTGCCAGCATCAACTGCACTTATGAGAACAGTGCCTCCAACTACTTCCCTTGGTATAAGCAAGAACCTGGAGAGAATCCTAAGCTCATCATTGACATTCGTTCAAATATGGAAAGAAAGCAGACCCAAGGACTCATCGTTTTACTGGATAAGAAAGCCAAACGCTTCTCCCTGCACATCACAGACACCCAGCCTGGAGACTCAGCCATGTACTTCTGTGCTGCAAGTGCGGGTGGCTCGGGATACAACAAACTCACTTTTGGAAAGGGCACGGTACTTCTAGTCTCTCCAG	TRBV16_AGCTTCCTAAGTCA_TRBJ2-4	AATGCTGGTGTCATCCAAACACCTAGGCACAAGGTGACAGGGAAGGGACAAGAAGCAACTCTGTGGTGTGAGCCAATTTCAGGACATAGTGCTGTTTTCTGGTACAGACAGACCATTGTGCAGGGCCTGGAGTTCCTGACTTACTTTCGAAATCAAGCTCCTATAGATGATTCAGGGATGCCCAAGGAACGATTCTCAGCTCAGATGCCCAATCAGTCGCACTCAACTCTGAAGATCCAGAGCACGCAACCCCAGGACTCAGCGGTGTATCTTTGTGCAAGCAGCTTCCTAAGTCAAAACACCTTGTACTTTGGTGCGGGCACCCGACTATCGGTGCTAG
H73WCBBXY_5_IDT-DUI-NXT-83	36	TRAV7-3_TGAGCCGGGCTGGA_TRAJ12	CAGCAGAATGTGCAGCAGAGCCCAGAATCCCTCATTGTCCCAGAGGGAGCCAGGACCTCTCTCAACTGCACTTTCAGTGACAGTGCTTCTCAGTATTTCTGGTGGTACAGACAGCATTCTGGGAAAGCCCCCAAGGCACTGATGTCCATCTTCTCCAATGGTGAAAAAGAAGAAGGGAGATTCACAATTCACCTCAATAAAGCCAGTCTGCATTTCTCCCTGCACATCAGAGACTCCCAGCCCAGTGACTCTGCTCTCTATCTCTGTGCAGTGAGCCGGGCTGGAGGCTATAAAGTGGTCTTTGGAAGTGGGACTCGATTGCTGGTAAGCCCTG	TRBV13-1_CAGCACCCCCGGGACAGGGGCTAACT_TRBJ2-1	GAGGCTGCAGTCACCCAAAGCCCTAGAAACAAGGTGACAGTAACAGGAGGAAACGTGACATTGAGCTGTCGCCAGACTAATAGCCACAACTACATGTACTGGTATCGGCAGGACACTGGGCATGGGCTGAGGCTGATCCATTACTCATATGGTGCTGGCAACCTTCAAATAGGAGATGTCCCTGATGGGTACAAGGCCACCAGAACAACGCAAGAAGACTTCTTCCTCCTGCTGGAATTGGCTTCTCCCTCTCAGACATCTTTGTACTTCTGTGCCAGCACCCCCGGGACAGGGGCTAACTATGCTGAGCAGTTCTTCGGACCAGGGACACGACTCACCGTCCTAG
H73WCBBXY_5_IDT-DUI-NXT-84	33			TRBV5_CCAAGCCGGGGTAGGCACAG_TRBJ1-1	AACACTAAAATTACTCAGTCACCAAGATATCTAATCCTGGGAAGAGCAAATAAGTCTTTGGAATGTGAGCAACATCTGGGACATAATGCTATGTACTGGTATAAACAGAGCGCTGAGAAGCCGCCAGAGCTCATGTTTCTCTACAATCTTAAACAGTTGATTCGAAATGAGACGGTGCCCAGTCGTTTTATACCTGAATGCCCAGACAGCTCCAAGCTACTTTTACATATATCTGCCGTGGATCCAGAAGACTCAGCTGTCTATTTTTGTGCCAGCAGCCAAGCCGGGGTAGGCACAGAAGTCTTCTTTGGTAAAGGAACCAGACTCACAGTTGTAG
H73WCBBXY_5_IDT-DUI-NXT-85	12	TRAV5D-4_CAAGTAAGGGAGGT_TRAJ18	GGCGAGCAGGTGGAGCAGCTTCCTTCCATCCTGAGAGTCCAGGAGGGATCCAGTGCCAGCATCAACTGCAGTTATGAAGACAGTGCCTCCAACTACTTCCCTTGGTATAAGCAAGAACCTGGAGAGAATCCTAAGCTCATCATTGACATTCGTTCAAATATGGAAAGAAAGCAGACCCAAGGACTCATCGTTTTACTGGATAAGAAAGCCAAACGCTTCTCCCTGCACATCACAGACACCCAGCCTGGAGACTCAGCCATGTACTTCTGTGCTGCAAGTAAGGGAGGTTCAGCCTTAGGGAGGCTGCATTTTGGAGCTGGGACTCAGCTGATTGTCATACCTG	TRBV1_AGTGCCACAGGGGCGGGCAACG_TRBJ1-4	GTGACTTTGCTGGAGCAAAACCCAAGGTGGCGTCTGGTACCACGTGGTCAAGCTGTGAACCTACGCTGCATCTTGAAGAATTCCCAGTATCCCTGGATGAGCTGGTATCAGCAGGATCTCCAAAAGCAACTACAGTGGCTGTTCACTCTGCGGAGTCCTGGGGACAAAGAGGTCAAATCTCTTCCCGGTGCTGATTACCTGGCCACACGGGTCACTGATACGGAGCTGAGGCTGCAAGTGGCCAACATGAGCCAGGGCAGAACCTTGTACTGCACCTGCAGTGCCACAGGGGCGGGCAACGAAAGATTATTTTTCGGTCATGGAACCAAGCTGTCTGTCCTGG
H73WCBBXY_5_IDT-DUI-NXT-86	38			TRBV1_TGCAGCCGGGACAGTTAATT_TRBJ1-6	GTGACTTTGCTGGAGCAAAACCCAAGGTGGCGTCTGGTACCACGTGGTCAAGCTGTGAACCTACGCTGCATCTTGAAGAATTCCCAGTATCCCTGGATGAGCTGGTATCAGCAGGATCTCCAAAAGCAACTACAGTGGCTGTTCACTCTGCGGAGTCCTGGGGACAAAGAGGTCAAATCTCTTCCCGGTGCTGATTACCTGGCCACACGGGTCACTGATACGGAGCTGAGGCTGCAAGTGGCCAACATGAGCCAGGGCAGAACCTTGTACTGCACCTGCAGTGCAGCCGGGACAGTTAATTCGCCCCTCTACTTTGCGGCAGGCACCCGGCTCACTGTGACAG
H73WCBBXY_5_IDT-DUI-NXT-87	14	TRAV10_AAGCAAGGGAGGT_TRAJ18	GGAGAGAAGGTCGAGCAACACGAGTCTACACTGAGTGTTCGAGAGGGAGACAGCGCTGTCATCAACTGCACTTACACAGATACTGCTTCATCATACTTCCCTTGGTACAAGCAAGAAGCTGGAAAGGGTCTCCACTTTGTGATAGACATTCGTTCAAATGTGGACAGAAAACAGAGCCAAAGACTTATAGTTTTGTTGGATAAGAAAGCCAAACGATTCTCCCTGCACATCACAGCCACACAGCCTGAAGATTCAGCCATCTACTTCTGTGCAGCAAGCAAGGGAGGTTCAGCCTTAGGGAGGCTGCATTTTGGAGCTGGGACTCAGCTGATTGTCATACCTG	TRBV1_CAGTGTGACTGGGGGGGGTGCA_TRBJ2-3	GTGACTTTGCTGGAGCAAAACCCAAGGTGGCGTCTGGTACCACGTGGTCAAGCTGTGAACCTACGCTGCATCTTGAAGAATTCCCAGTATCCCTGGATGAGCTGGTATCAGCAGGATCTCCAAAAGCAACTACAGTGGCTGTTCACTCTGCGGAGTCCTGGGGACAAAGAGGTCAAATCTCTTCCCGGTGCTGATTACCTGGCCACACGGGTCACTGATACGGAGCTGAGGCTGCAAGTGGCCAACATGAGCCAGGGCAGAACCTTGTACTGCACCTGCAGTGTGACTGGGGGGGGTGCAGAAACGCTGTATTTTGGCTCAGGAACCAGACTGACTGTTCTCG
H73WCBBXY_5_IDT-DUI-NXT-88	15	TRAV5D-4_AAGTGCGGGTGGCTCGG_TRAJ11	GGCGAGCAGGTGGAGCAGCTTCCTTCCATCCTGAGAGTCCAGGAGGGATCCAGTGCCAGCATCAACTGCACTTATGAGAACAGTGCCTCCAACTACTTCCCTTGGTATAAGCAAGAACCTGGAGAGAATCCTAAGCTCATCATTGACATTCGTTCAAATATGGAAAGAAAGCAGACCCAAGGACTCATCGTTTTACTGGATAAGAAAGCCAAACGCTTCTCCCTGCACATCACAGACACCCAGCCTGGAGACTCAGCCATGTACTTCTGTGCTGCAAGTGCGGGTGGCTCGGGATACAACAAACTCACTTTTGGAAAGGGCACGGTACTTCTAGTCTCTCCAG	TRBV16_AGCTTCCTAAGTCA_TRBJ2-4	AATGCTGGTGTCATCCAAACACCTAGGCACAAGGTGACAGGGAAGGGACAAGAAGCAACTCTGTGGTGTGAGCCAATTTCAGGACATAGTGCTGTTTTCTGGTACAGACAGACCATTGTGCAGGGCCTGGAGTTCCTGACTTACTTTCGAAATCAAGCTCCTATAGATGATTCAGGGATGCCCAAGGAACGATTCTCAGCTCAGATGCCCAATCAGTCGCACTCAACTCTGAAGATCCAGAGCACGCAACCCCAGGACTCAGCGGTGTATCTTTGTGCAAGCAGCTTCCTAAGTCAAAACACCTTGTACTTTGGTGCGGGCACCCGACTATCGGTGCTAG
H73WCBBXY_5_IDT-DUI-NXT-89	15	TRAV5D-4_AAGTGCGGGTGGCTCGG_TRAJ11	GGCGAGCAGGTGGAGCAGCTTCCTTCCATCCTGAGAGTCCAGGAGGGATCCAGTGCCAGCATCAACTGCACTTATGAGAACAGTGCCTCCAACTACTTCCCTTGGTATAAGCAAGAACCTGGAGAGAATCCTAAGCTCATCATTGACATTCGTTCAAATATGGAAAGAAAGCAGACCCAAGGACTCATCGTTTTACTGGATAAGAAAGCCAAACGCTTCTCCCTGCACATCACAGACACCCAGCCTGGAGACTCAGCCATGTACTTCTGTGCTGCAAGTGCGGGTGGCTCGGGATACAACAAACTCACTTTTGGAAAGGGCACGGTACTTCTAGTCTCTCCAG	TRBV16_AGCTTCCTAAGTCA_TRBJ2-4	AATGCTGGTGTCATCCAAACACCTAGGCACAAGGTGACAGGGAAGGGACAAGAAGCAACTCTGTGGTGTGAGCCAATTTCAGGACATAGTGCTGTTTTCTGGTACAGACAGACCATTGTGCAGGGCCTGGAGTTCCTGACTTACTTTCGAAATCAAGCTCCTATAGATGATTCAGGGATGCCCAAGGAACGATTCTCAGCTCAGATGCCCAATCAGTCGCACTCAACTCTGAAGATCCAGAGCACGCAACCCCAGGACTCAGCGGTGTATCTTTGTGCAAGCAGCTTCCTAAGTCAAAACACCTTGTACTTTGGTGCGGGCACCCGACTATCGGTGCTAG
H73WCBBXY_5_IDT-DUI-NXT-9	20	TRAV5D-4_AAGTGTGACGGGCAGTG_TRAJ53	GGCGAGCAGGTGGAGCAGCTTCCTTCCATCCTGAGAGTCCAGGAGGGATCCAGTGCCAGCATCAACTGCACTTATGAGAACAGTGCCTCCAACTACTTCCCTTGGTATAAGCAAGAACCTGGAGAGAATCCTAAGCTCATCATTGACATTCGTTCAAATATGGAAAGAAAGCAGACCCAAGGACTCATCGTTTTACTGGATAAGAAAGCCAAACGCTTCTCCCTGCACATCACAGACACCCAGCCTGGAGACTCAGCCATGTACTTCTGTGCTGCAAGTGTGACGGGCAGTGGAGGCAGCAATTACAAACTGACATTTGGGAAAGGAACTCTCTTAACTGTGACTCCAA	TRBV16_CAAGCGGACTGGGTAGTCA_TRBJ2-4	AATGCTGGTGTCATCCAAACACCTAGGCACAAGGTGACAGGGAAGGGACAAGAAGCAACTCTGTGGTGTGAGCCAATTTCAGGACATAGTGCTGTTTTCTGGTACAGACAGACCATTGTGCAGGGCCTGGAGTTCCTGACTTACTTTCGAAATCAAGCTCCTATAGATGATTCAGGGATGCCCAAGGAACGATTCTCAGCTCAGATGCCCAATCAGTCGCACTCAACTCTGAAGATCCAGAGCACGCAACCCCAGGACTCAGCGGTGTATCTTTGTGCAAGCGGACTGGGTAGTCAAAACACCTTGTACTTTGGTGCGGGCACCCGACTATCGGTGCTAG
H73WCBBXY_5_IDT-DUI-NXT-90	36	TRAV7-3_TGAGCCGGGCTGGA_TRAJ12	CAGCAGAATGTGCAGCAGAGCCCAGAATCCCTCATTGTCCCAGAGGGAGCCAGGACCTCTCTCAACTGCACTTTCAGTGACAGTGCTTCTCAGTATTTCTGGTGGTACAGACAGCATTCTGGGAAAGCCCCCAAGGCACTGATGTCCATCTTCTCCAATGGTGAAAAAGAAGAAGGGAGATTCACAATTCACCTCAATAAAGCCAGTCTGCATTTCTCCCTGCACATCAGAGACTCCCAGCCCAGTGACTCTGCTCTCTATCTCTGTGCAGTGAGCCGGGCTGGAGGCTATAAAGTGGTCTTTGGAAGTGGGACTCGATTGCTGGTAAGCCCTG	TRBV13-1_CAGCACCCCCGGGACAGGGGCTAACT_TRBJ2-1	GAGGCTGCAGTCACCCAAAGCCCTAGAAACAAGGTGACAGTAACAGGAGGAAACGTGACATTGAGCTGTCGCCAGACTAATAGCCACAACTACATGTACTGGTATCGGCAGGACACTGGGCATGGGCTGAGGCTGATCCATTACTCATATGGTGCTGGCAACCTTCAAATAGGAGATGTCCCTGATGGGTACAAGGCCACCAGAACAACGCAAGAAGACTTCTTCCTCCTGCTGGAATTGGCTTCTCCCTCTCAGACATCTTTGTACTTCTGTGCCAGCACCCCCGGGACAGGGGCTAACTATGCTGAGCAGTTCTTCGGACCAGGGACACGACTCACCGTCCTAG
H73WCBBXY_5_IDT-DUI-NXT-91	29	TRAV10_AAGCAAGACGGGTTC_TRAJ18	GGAGAGAAGGTCGAGCAACACGAGTCTACACTGAGTGTTCGAGAGGGAGACAGCGCTGTCATCAACTGCACTTACACAGATACTGCTTCATCATACTTCCCTTGGTACAAGCAAGAAGCTGGAAAGGGTCTCCACTTTGTGATAGACATTCGTTCAAATGTGGACAGAAAACAGAGCCAAAGACTTATAGTTTTGTTGGATAAGAAAGCCAAACGATTCTCCCTGCACATCACAGCCACACAGCCTGAAGATTCAGCCATCTACTTCTGTGCAGCAAGCAAGACGGGTTCAGCCTTAGGGAGGCTGCATTTTGGAGCTGGGACTCAGCTGATTGTCATACCTG	TRBV2_AGCCAGACATATAACA_TRBJ1-5	GACCCGAAAATTATCCAGAAACCAAAATATCTGGTGGCAGTCACAGGGAGCGAAAAAATCCTGATATGCGAACAGTATCTAGGCCACAATGCTATGTATTGGTATAGACAAAGTGCTAAGAAGCCTCTAGAGTTCATGTTTTCCTACAGCTATCAAAAACTTATGGACAATCAGACTGCCTCAAGTCGCTTCCAACCTCAAAGTTCAAAGAAAAACCATTTAGACCTTCAGATCACAGCTCTAAAGCCTGATGACTCGGCCACATACTTCTGTGCCAGCAGCCAGACATATAACAACCAGGCTCCGCTTTTTGGAGAGGGGACTCGACTCTCTGTTCTAG
H73WCBBXY_5_IDT-DUI-NXT-92	33			TRBV5_CCAAGCCGGGGTAGGCACAG_TRBJ1-1	AACACTAAAATTACTCAGTCACCAAGATATCTAATCCTGGGAAGAGCAAATAAGTCTTTGGAATGTGAGCAACATCTGGGACATAATGCTATGTACTGGTATAAACAGAGCGCTGAGAAGCCGCCAGAGCTCATGTTTCTCTACAATCTTAAACAGTTGATTCGAAATGAGACGGTGCCCAGTCGTTTTATACCTGAATGCCCAGACAGCTCCAAGCTACTTTTACATATATCTGCCGTGGATCCAGAAGACTCAGCTGTCTATTTTTGTGCCAGCAGCCAAGCCGGGGTAGGCACAGAAGTCTTCTTTGGTAAAGGAACCAGACTCACAGTTGTAG
H73WCBBXY_5_IDT-DUI-NXT-93	Unique	TRAV3-1_CAGTGCAGAGACAGG_TRAJ45	GGGGAGCAGGTGGAGCAGCGCCCTCCTCACCTGAGTGTCCGGGAGGGAGACAGCGCCATTATCATCTGCACCTACACAGACAGTGCCACTGTTTACTTCTACTGGTACAAGCAAGAGGCGGGGGCAGGTCTTCAGTTGCTTATGAGTGTCCTTTCAAATGTGGACAGAAAAGAAGAACAAGGACTCACTGTCTTACTGAACAAGAAAGACAAACAACTCTCTCTGAACCTCACAGCTGCCCATCCTGGGGACTCAGCCGTGTACTTCTGCGCAGTCAGTGCAGAGACAGGAGGTGCAGATAGACTCACCTTTGGGAAAGGAACTCAGCTGATCATCCAGCCCT	TRBV13-1_CAGTGGCGGGGTTCAAA_TRBJ2-4	GAGGCTGCAGTCACCCAAAGCCCTAGAAACAAGGTGACAGTAACAGGAGGAAACGTGACATTGAGCTGTCGCCAGACTAATAGCCACAACTACATGTACTGGTATCGGCAGGACACTGGGCATGGGCTGAGGCTGATCCATTACTCATATGGTGCTGGCAACCTTCAAATAGGAGATGTCCCTGATGGGTACAAGGCCACCAGAACAACGCAAGAAGACTTCTTCCTCCTGCTGGAATTGGCTTCTCCCTCTCAGACATCTTTGTACTTCTGTGCCAGCAGTGGCGGGGTTCAAAACACCTTGTACTTTGGTGCGGGCACCCGACTATCGGTGCTAG
		TRAV10_AAGCAAGCCAGGA_TRAJ45	GGAGAGAAGGTCGAGCAACACGAGTCTACACTGAGTGTTCGAGAGGGAGACAGCGCTGTCATCAACTGCACTTACACAGATACTGCTTCATCATACTTCCCTTGGTACAAGCAAGAAGCTGGAAAGGGTCTCCACTTTGTGATAGACATTCGTTCAAATGTGGACAGAAAACAGAGCCAAAGACTTATAGTTTTGTTGGATAAGAAAGCCAAACGATTCTCCCTGCACATCACAGCCACACAGCCTGAAGATTCAGCCATCTACTTCTGTGCAGCAAGCAAGCCAGGAGGTGCAGATAGACTCACCTTTGGGAAAGGAACTCAGCTGATCATCCAGCCCT
H73WCBBXY_5_IDT-DUI-NXT-96	12	TRAV5D-4_CAAGTAAGGGAGGT_TRAJ18	GGCGAGCAGGTGGAGCAGCTTCCTTCCATCCTGAGAGTCCAGGAGGGATCCAGTGCCAGCATCAACTGCAGTTATGAAGACAGTGCCTCCAACTACTTCCCTTGGTATAAGCAAGAACCTGGAGAGAATCCTAAGCTCATCATTGACATTCGTTCAAATATGGAAAGAAAGCAGACCCAAGGACTCATCGTTTTACTGGATAAGAAAGCCAAACGCTTCTCCCTGCACATCACAGACACCCAGCCTGGAGACTCAGCCATGTACTTCTGTGCTGCAAGTAAGGGAGGTTCAGCCTTAGGGAGGCTGCATTTTGGAGCTGGGACTCAGCTGATTGTCATACCTG	TRBV1_AGTGCCACAGGGGCGGGCAACG_TRBJ1-4	GTGACTTTGCTGGAGCAAAACCCAAGGTGGCGTCTGGTACCACGTGGTCAAGCTGTGAACCTACGCTGCATCTTGAAGAATTCCCAGTATCCCTGGATGAGCTGGTATCAGCAGGATCTCCAAAAGCAACTACAGTGGCTGTTCACTCTGCGGAGTCCTGGGGACAAAGAGGTCAAATCTCTTCCCGGTGCTGATTACCTGGCCACACGGGTCACTGATACGGAGCTGAGGCTGCAAGTGGCCAACATGAGCCAGGGCAGAACCTTGTACTGCACCTGCAGTGCCACAGGGGCGGGCAACGAAAGATTATTTTTCGGTCATGGAACCAAGCTGTCTGTCCTGG

## Sheet: 10-23
Cell	Clonal group	CDR3A		CDR3B
		V-J elements	Alignment	V-J elements	Alignment
H73J2BBXY_2_IDT-DUI-NXT-289	3	TRAV14-1_CAAGTAGGGCCTCGG_TRAJ11	CAGCAGCAGGTGAGACAAAGTCCCCAATCTCTGACAGTCTGGGAAGGAGAGACCGCAATTCTGAACTGCAGTTATGAGGACAGCACTTTTAACTACTTCCCATGGTACCAGCAGTTCCCTGGGGAAGGCCCTGCACTCCTGATATCCATAAGTTCAGTGTCCGATAAAAAGGAAGATGGACGATTCACAATCTTCTTCAATAAAAGGGAGAAAAAGCTCTCCTTGCACATCACAGACTCTCAGCCTGGAGACTCAGCCACCTACTTCTGTGCAGCAAGTAGGGCCTCGGGATACAACAAACTCACTTTTGGAAAGGGCACGGTACTTCTAGTCTCTCCAG	TRBV1_AGTGCGTCTGGGGGGTATGC_TRBJ2-1	AGTATCCCTGGATGAGCTGGTATCAGCAGGATCTCCAAAAGCAACTACAGTGGCTGTTCACTCTGCGGAGTCCTGGGGACAAAGAGGTCAAATCTCTTCCCGGTGCTGATTACCTGGCCACACGGGTCACTGATACGGAGCTGAGGCTGCAAGTGGCCAACATGAGCCAGGGCAGAACCTTGTACTGCACCTGCAGTGCGTCTGGGGGGTATGCTGAGCAGTTCTTCGGACCAGGGACACGACTCACCGTCCTAG
H73J2BBXY_2_IDT-DUI-NXT-290	Unique	TRAV5D-4_AAGTGCACTGGGCTCTGG_TRAJ42	GGCGAGCAGGTGGAGCAGCTTCCTTCCATCCTGAGAGTCCAGGAGGGATCCAGTGCCAGCATCAACTGCAGTTATGAAGACAGTGCCTCCAACTACTTCCCTTGGTATAAGCAAGAACCTGGAGAGAATCCTAAGCTCATCATTGACATTCGTTCAAATATGGAAAGAAAGCAGACCCAAGGACTCATCGTTTTACTGGATAAGAAAGCCAAACGCTTCTCCCTGCACATCACAGACACCCAGCCTGGAGACTCAGCCATGTACTTCTGTGCTGCAAGTGCACTGGGCTCTGGAGGAAGCAATGCAAAGCTAACCTTCGGGAAAGGCACTAAACTCTCTGTTAAATCAA	TRBV16_TTAGAGGGACAGGGAGGCGAAA_TRBJ1-4	AATGCTGGTGTCATCCAAACACCTAGGCACAAGGTGACAGGGAAGGGACAAGAAGCAACTCTGTGGTGTGAGCCAATTTCAGGACATAGTGCTGTTTTCTGGTACAGACAGACCATTGTGCAGGGCCTGGAGTTCCTGACTTACTTTCGAAATCAAGCTCCTATAGATGATTCAGGGATGCCCAAGGAACGATTCTCAGCTCAGATGCCCAATCAGTCGCACTCAACTCTGAAGATCCAGAGCACGCAACCCCAGGACTCAGCGGTGTATCTTTGTGCAAGCAGCTTAGAGGGACAGGGAGGCGAAAGATTATTTTTCGGTCATGGAACCAAGCTGTCTGTCCTGG
H73J2BBXY_2_IDT-DUI-NXT-291	24	TRAV7-1_GTGCAAAAGACAC_TRAJ30	CAGCAGAAGGTGCAGCAGAGCCCAGAATCCCTCATTGTTCCAGAGGGAGGCATGGCCTCTCTCAACTGCACTTTCAGTGATCGTAATTCTCAGTATTTCTGGTGGTACAGACAGCATTCTGGGGAAGGCCCCAAGGCACTGATGTCCATCTTCTCCAATGGTGACAAGAAGGAAGGCAGATTCACAGCTCACCTCAATAAGGCCAGCCTGCATGTATCCCTGCACATCAAAGACTCCCAACCCAGTGACTCTGCTCTCTACTTCTGTGCAAAAGACACAAATGCTTACAAAGTCATCTTTGGAAAAGGGACACATCTTCATGTTCTCCCTA	TRBV1_GCAGATGGGGGTGCTGGA_TRBJ1-3	GTGACTTTGCTGGAGCAAAACCCAAGGTGGCGTCTGGTACCACGTGGTCAAGCTGTGAACCTACGCTGCATCTTGAAGAATTCCCAGTATCCCTGGATGAGCTGGTATCAGCAGGATCTCCAAAAGCAACTACAGTGGCTGTTCACTCTGCGGAGTCCTGGGGACAAAGAGGTCAAATCTCTTCCCGGTGCTGATTACCTGGCCACACGGGTCACTGATACGGAGCTGAGGCTGCAAGTGGCCAACATGAGCCAGGGCAGAACCTTGTACTGCACCTGCAGTGCAGATGGGGGTGCTGGAAATACGCTCTATTTTGGAGAAGGAAGCCGGCTCATTGTTGTAG
		TRAV5D-4_AAGTGCTGGAGGT_TRAJ18	GGCGAGCAGGTGGAGCAGCTTCCTTCCATCCTGAGAGTCCAGGAGGGATCCAGTGCCAGCATCAACTGCAGTTATGAAGACAGTGCCTCCAACTACTTCCCTTGGTATAAGCAAGAACCTGGAGAGAATCCTAAGCTCATCATTGACATTCGTTCAAATATGGAAAGAAAGCAGACCCAAGGACTCATCGTTTTACTGGATAAGAAAGCCAAACGCTTCTCCCTGCACATCACAGACACCCAGCCTGGAGACTCAGCCATGTACTTCTGTGCTGCAAGTGCTGGAGGTTCAGCCTTAGGGAGGCTGCATTTTGGAGCTGGGACTCAGCTGATTGTCATACCTG
H73J2BBXY_2_IDT-DUI-NXT-292	22	TRAV12D-3_TGAGTAGGGGAGGT_TRAJ18	GGAGACTCCGTGACCCAGACAGAAGGCCTGGTCACTCTCACAGAAGGGTTGCCTGTGATGCTGAACTGCACCTATCAGACTATTTACTCAAATGCTTTCCTTTTCTGGTATGTGCACTATCTCAATGAATCCCCTCGGCTACTCCTGCGGAGCTCCACAGACAACAAGAGGACCGAGCACCAAGGGTTCCACGCCACTCTCCATAAGAGCAGCAGCTCCTTCCATCTGCAGAAGTCCTCAGCGCAGCTGTCAGACTCTGGCCTGTACTACTGTGCTTTGAGTAGGGGAGGTTCAGCCTTAGGGAGGCTGCATTTTGGAGCTGGGACTCAGCTGATTGTCATACCTG	TRBV5_CAGCCCCTCCCGGGACAGGGGGGGGAACTA_TRBJ2-1	AACACTAAAATTACTCAGTCACCAAGATATCTAATCCTGGGAAGAGCAAATAAGTCTTTGGAATGTGAGCAACATCTGGGACATAATGCTATGTACTGGTATAAACAGAGCGCTGAGAAGCCGCCAGAGCTCATGTTTCTCTACAATCTTAAACAGTTGATTCGAAATGAGACGGTGCCCAGTCGTTTTATACCTGAATGCCCAGACAGCTCCAAGCTACTTTTACATATATCTGCCGTGGATCCAGAAGACTCAGCTGTCTATTTTTGTGCCAGCAGCCCCTCCCGGGACAGGGGGGGGAACTATGCTGAGCAGTTCTTCGGACCAGGGACACGACTCACCGTCCTAG
H73J2BBXY_2_IDT-DUI-NXT-294	27	TRAV5D-4_CAAGTCGGCCCTCGG_TRAJ11	GGCGAGCAGGTGGAGCAGCTTCCTTCCATCCTGAGAGTCCAGGAGGGATCCAGTGCCAGCATCAACTGCACTTATGAGAACAGTGCCTCCAACTACTTCCCTTGGTATAAGCAAGAACCTGGAGAGAATCCTAAGCTCATCATTGACATTCGTTCAAATATGGAAAGAAAGCAGACCCAAGGACTCATCGTTTTACTGGATAAGAAAGCCAAACGCTTCTCCCTGCACATCACAGACACCCAGCCTGGAGACTCAGCCATGTACTTCTGTGCTGCAAGTCGGCCCTCGGGATACAACAAACTCACTTTTGGAAAGGGCACGGTACTTCTAGTCTCTCCAG	TRBV1_GCAGTTCGGGACATGCAG_TRBJ2-3	GTGACTTTGCTGGAGCAAAACCCAAGGTGGCGTCTGGTACCACGTGGTCAAGCTGTGAACCTACGCTGCATCTTGAAGAATTCCCAGTATCCCTGGATGAGCTGGTATCAGCAGGATCTCCAAAAGCAACTACAGTGGCTGTTCACTCTGCGGAGTCCTGGGGACAAAGAGGTCAAATCTCTTCCCGGTGCTGATTACCTGGCCACACGGGTCACTGATACGGAGCTGAGGCTGCAAGTGGCCAACATGAGCCAGGGCAGAACCTTGTACTGCACCTGCAGTTCGGGACATGCAGAAACGCTGTATTTTGGCTCAGGAACCAGACTGACTGTTCTCG
H73J2BBXY_2_IDT-DUI-NXT-295	21	TRAV13D-2_GCTATGACTG_TRAJ12	GGACAGCAAGTGCAGCAGAGTCCCGCATCCTTGGTTCTGCAGGAGGGGGAGAACGCAGAGCTGCAGTGTAACTTTTCCTCCACAGCAACCCGGCTGCAGTGGTTTTACCAACATCCTGGGGGAAGACTCGTCAGCCTGTTCTACAATCCTTCTGGGACAAAGCACACTGGAAGACTGACATCCACCACAGTCACTAACGAACGTCGCGGCTCTTTGCACATTTCCTCCTCCCAGACAACAGACTCAGGCACTTATCTCTGTGCTATGACTGGAGGCTATAAAGTGGTCTTTGGAAGTGGGACTCGATTGCTGGTAAGCCCTG	TRBV15_GCAGTCGACAGGGCGGCACAG_TRBJ1-1	GATGCTGGAGTTACCCAGACACCCAGACATGAGGTGGCAGAGAAAGGACAAACAATAATCCTGAAGTGTGAGCCAGTTTCAGGCCACAATGACCTTTTCTGGTACAGACAGACCAAGATACAGGGACTAGAGTTGCTGAGCTACTTCCGCAGCAAGTCTCTTATGGAAGATGGTGGGGCTTTCAAGGATCGATTCAAAGCTGAGATGCTAAATTCATCCTTCTCCACTCTGAAGATTCAACCTACAGAACCCAAGGACTCAGCTGTGTATCTGTGTGCCAGCAGTCGACAGGGCGGCACAGAAGTCTTCTTTGGTAAAGGAACCAGACTCACAGTTGTAG
H73J2BBXY_2_IDT-DUI-NXT-296	18	TRAV5D-4_TGCAATTAGAGGAGGT_TRAJ18	GGCGAGCAGGTGGAGCAGCTTCCTTCCATCCTGAGAGTCCAGGAGGGATCCAGTGCCAGCATCAACTGCACTTATGAGAACAGTGCCTCCAACTACTTCCCTTGGTATAAGCAAGAACCTGGAGAGAATCCTAAGCTCATCATTGACATTCGTTCAAATATGGAAAGAAAGCAGACCCAAGGACTCATCGTTTTACTGGATAAGAAAGCCAAACGCTTCTCCCTGCACATCACAGACACCCAGCCTGGAGACTCAGCCATGTACTTCTGTGCTGCAATTAGAGGAGGTTCAGCCTTAGGGAGGCTGCATTTTGGAGCTGGGACTCAGCTGATTGTCATACCTG	TRBV1_GCAGACGGGGGCGGTGGAA_TRBJ1-3	GTGACTTTGCTGGAGCAAAACCCAAGGTGGCGTCTGGTACCACGTGGTCAAGCTGTGAACCTACGCTGCATCTTGAAGAATTCCCAGTATCCCTGGATGAGCTGGTATCAGCAGGATCTCCAAAAGCAACTACAGTGGCTGTTCACTCTGCGGAGTCCTGGGGACAAAGAGGTCAAATCTCTTCCCGGTGCTGATTACCTGGCCACACGGGTCACTGATACGGAGCTGAGGCTGCAAGTGGCCAACATGAGCCAGGGCAGAACCTTGTACTGCACCTGCAGTGCAGACGGGGGCGGTGGAAATACGCTCTATTTTGGAGAAGGAAGCCGGCTCATTGTTGTAG
H73J2BBXY_2_IDT-DUI-NXT-297	0	TRAV10_AGCAAAGGCTGGA_TRAJ12	GGAGAGAAGGTCGAGCAACACGAGTCTACACTGAGTGTTCGAGAGGGAGACAGCGCTGTCATCAACTGCACTTACACAGATACTGCTTCATCATACTTCCCTTGGTACAAGCAAGAAGCTGGAAAGGGTCTCCACTTTGTGATAGACATTCGTTCAAATGTGGACAGAAAACAGAGCCAAAGACTTATAGTTTTGTTGGATAAGAAAGCCAAACGATTCTCCCTGCACATCACAGCCACACAGCCTGAAGATTCAGCCATCTACTTCTGTGCAGCAAAGGCTGGAGGCTATAAAGTGGTCTTTGGAAGTGGGACTCGATTGCTGGTAAGCCCTG	TRBV1_TGCAGGGGACTTCTATG_TRBJ2-7	GTGACTTTGCTGGAGCAAAACCCAAGGTGGCGTCTGGTACCACGTGGTCAAGCTGTGAACCTACGCTGCATCTTGAAGAATTCCCAGTATCCCTGGATGAGCTGGTATCAGCAGGATCTCCAAAAGCAACTACAGTGGCTGTTCACTCTGCGGAGTCCTGGGGACAAAGAGGTCAAATCTCTTCCCGGTGCTGATTACCTGGCCACACGGGTCACTGATACGGAGCTGAGGCTGCAAGTGGCCAACATGAGCCAGGGCAGAACCTTGTACTGCACCTGCAGTGCAGGGGACTTCTATGAACAGTACTTCGGTCCCGGCACCAGGCTCACGGTTTTAG
H73J2BBXY_2_IDT-DUI-NXT-298	27	TRAV5D-4_CAAGTCGGCCCTCGG_TRAJ11	GGCGAGCAGGTGGAGCAGCTTCCTTCCATCCTGAGAGTCCAGGAGGGATCCAGTGCCAGCATCAACTGCACTTATGAGAACAGTGCCTCCAACTACTTCCCTTGGTATAAGCAAGAACCTGGAGAGAATCCTAAGCTCATCATTGACATTCGTTCAAATATGGAAAGAAAGCAGACCCAAGGACTCATCGTTTTACTGGATAAGAAAGCCAAACGCTTCTCCCTGCACATCACAGACACCCAGCCTGGAGACTCAGCCATGTACTTCTGTGCTGCAAGTCGGCCCTCGGGATACAACAAACTCACTTTTGGAAAGGGCACGGTACTTCTAGTCTCTCCAG	TRBV1_GCAGTTCGGGACATGCAG_TRBJ2-3	GTGACTTTGCTGGAGCAAAACCCAAGGTGGCGTCTGGTACCACGTGGTCAAGCTGTGAACCTACGCTGCATCTTGAAGAATTCCCAGTATCCCTGGATGAGCTGGTATCAGCAGGATCTCCAAAAGCAACTACAGTGGCTGTTCACTCTGCGGAGTCCTGGGGACAAAGAGGTCAAATCTCTTCCCGGTGCTGATTACCTGGCCACACGGGTCACTGATACGGAGCTGAGGCTGCAAGTGGCCAACATGAGCCAGGGCAGAACCTTGTACTGCACCTGCAGTTCGGGACATGCAGAAACGCTGTATTTTGGCTCAGGAACCAGACTGACTGTTCTCG
H73J2BBXY_2_IDT-DUI-NXT-300	24	TRAV5D-4_AAGTGCTGGAGGT_TRAJ18	GGCGAGCAGGTGGAGCAGCTTCCTTCCATCCTGAGAGTCCAGGAGGGATCCAGTGCCAGCATCAACTGCAGTTATGAAGACAGTGCCTCCAACTACTTCCCTTGGTATAAGCAAGAACCTGGAGAGAATCCTAAGCTCATCATTGACATTCGTTCAAATATGGAAAGAAAGCAGACCCAAGGACTCATCGTTTTACTGGATAAGAAAGCCAAACGCTTCTCCCTGCACATCACAGACACCCAGCCTGGAGACTCAGCCATGTACTTCTGTGCTGCAAGTGCTGGAGGTTCAGCCTTAGGGAGGCTGCATTTTGGAGCTGGGACTCAGCTGATTGTCATACCTG	TRBV1_GCAGATGGGGGTGCTGGA_TRBJ1-3	GTGACTTTGCTGGAGCAAAACCCAAGGTGGCGTCTGGTACCACGTGGTCAAGCTGTGAACCTACGCTGCATCTTGAAGAATTCCCAGTATCCCTGGATGAGCTGGTATCAGCAGGATCTCCAAAAGCAACTACAGTGGCTGTTCACTCTGCGGAGTCCTGGGGACAAAGAGGTCAAATCTCTTCCCGGTGCTGATTACCTGGCCACACGGGTCACTGATACGGAGCTGAGGCTGCAAGTGGCCAACATGAGCCAGGGCAGAACCTTGTACTGCACCTGCAGTGCAGATGGGGGTGCTGGAAATACGCTCTATTTTGGAGAAGGAAGCCGGCTCATTGTTGTAG
		TRAV7-1_GTGCAAAAGACAC_TRAJ30	CAGCAGAAGGTGCAGCAGAGCCCAGAATCCCTCATTGTTCCAGAGGGAGGCATGGCCTCTCTCAACTGCACTTTCAGTGATCGTAATTCTCAGTATTTCTGGTGGTACAGACAGCATTCTGGGGAAGGCCCCAAGGCACTGATGTCCATCTTCTCCAATGGTGACAAGAAGGAAGGCAGATTCACAGCTCACCTCAATAAGGCCAGCCTGCATGTATCCCTGCACATCAAAGACTCCCAACCCAGTGACTCTGCTCTCTACTTCTGTGCAAAAGACACAAATGCTTACAAAGTCATCTTTGGAAAAGGGACACATCTTCATGTTCTCCCTA
H73J2BBXY_2_IDT-DUI-NXT-301	0	TRAV10_AGCAAAGGCTGGA_TRAJ12	GGAGAGAAGGTCGAGCAACACGAGTCTACACTGAGTGTTCGAGAGGGAGACAGCGCTGTCATCAACTGCACTTACACAGATACTGCTTCATCATACTTCCCTTGGTACAAGCAAGAAGCTGGAAAGGGTCTCCACTTTGTGATAGACATTCGTTCAAATGTGGACAGAAAACAGAGCCAAAGACTTATAGTTTTGTTGGATAAGAAAGCCAAACGATTCTCCCTGCACATCACAGCCACACAGCCTGAAGATTCAGCCATCTACTTCTGTGCAGCAAAGGCTGGAGGCTATAAAGTGGTCTTTGGAAGTGGGACTCGATTGCTGGTAAGCCCTG	TRBV1_TGCAGGGGACTTCTATG_TRBJ2-7	GTGACTTTGCTGGAGCAAAACCCAAGGTGGCGTCTGGTACCACGTGGTCAAGCTGTGAACCTACGCTGCATCTTGAAGAATTCCCAGTATCCCTGGATGAGCTGGTATCAGCAGGATCTCCAAAAGCAACTACAGTGGCTGTTCACTCTGCGGAGTCCTGGGGACAAAGAGGTCAAATCTCTTCCCGGTGCTGATTACCTGGCCACACGGGTCACTGATACGGAGCTGAGGCTGCAAGTGGCCAACATGAGCCAGGGCAGAACCTTGTACTGCACCTGCAGTGCAGGGGACTTCTATGAACAGTACTTCGGTCCCGGCACCAGGCTCACGGTTTTAG
H73J2BBXY_2_IDT-DUI-NXT-304	18			TRBV1_GCAGACGGGGGCGGTGGAA_TRBJ1-3	GTGACTTTGCTGGAGCAAAACCCAAGGTGGCGTCTGGTACCACGTGGTCAAGCTGTGAACCTACGCTGCATCTTGAAGAATTCCCAGTATCCCTGGATGAGCTGGTATCAGCAGGATCTCCAAAAGCAACTACAGTGGCTGTTCACTCTGCGGAGTCCTGGGGACAAAGAGGTCAAATCTCTTCCCGGTGCTGATTACCTGGCCACACGGGTCACTGATACGGAGCTGAGGCTGCAAGTGGCCAACATGAGCCAGGGCAGAACCTTGTACTGCACCTGCAGTGCAGACGGGGGCGGTGGAAATACGCTCTATTTTGGAGAAGGAAGCCGGCTCATTGTTGTAG
H73J2BBXY_2_IDT-DUI-NXT-305	24	TRAV5D-4_AAGTGCTGGAGGT_TRAJ18	GGCGAGCAGGTGGAGCAGCTTCCTTCCATCCTGAGAGTCCAGGAGGGATCCAGTGCCAGCATCAACTGCAGTTATGAAGACAGTGCCTCCAACTACTTCCCTTGGTATAAGCAAGAACCTGGAGAGAATCCTAAGCTCATCATTGACATTCGTTCAAATATGGAAAGAAAGCAGACCCAAGGACTCATCGTTTTACTGGATAAGAAAGCCAAACGCTTCTCCCTGCACATCACAGACACCCAGCCTGGAGACTCAGCCATGTACTTCTGTGCTGCAAGTGCTGGAGGTTCAGCCTTAGGGAGGCTGCATTTTGGAGCTGGGACTCAGCTGATTGTCATACCTG	TRBV1_GCAGATGGGGGTGCTGGA_TRBJ1-3	GTGACTTTGCTGGAGCAAAACCCAAGGTGGCGTCTGGTACCACGTGGTCAAGCTGTGAACCTACGCTGCATCTTGAAGAATTCCCAGTATCCCTGGATGAGCTGGTATCAGCAGGATCTCCAAAAGCAACTACAGTGGCTGTTCACTCTGCGGAGTCCTGGGGACAAAGAGGTCAAATCTCTTCCCGGTGCTGATTACCTGGCCACACGGGTCACTGATACGGAGCTGAGGCTGCAAGTGGCCAACATGAGCCAGGGCAGAACCTTGTACTGCACCTGCAGTGCAGATGGGGGTGCTGGAAATACGCTCTATTTTGGAGAAGGAAGCCGGCTCATTGTTGTAG
		TRAV7-1_GTGCAAAAGACAC_TRAJ30	CAGCAGAAGGTGCAGCAGAGCCCAGAATCCCTCATTGTTCCAGAGGGAGGCATGGCCTCTCTCAACTGCACTTTCAGTGATCGTAATTCTCAGTATTTCTGGTGGTACAGACAGCATTCTGGGGAAGGCCCCAAGGCACTGATGTCCATCTTCTCCAATGGTGACAAGAAGGAAGGCAGATTCACAGCTCACCTCAATAAGGCCAGCCTGCATGTATCCCTGCACATCAAAGACTCCCAACCCAGTGACTCTGCTCTCTACTTCTGTGCAAAAGACACAAATGCTTACAAAGTCATCTTTGGAAAAGGGACACATCTTCATGTTCTCCCTA
H73J2BBXY_2_IDT-DUI-NXT-306	34	TRAV10D_CAAGCTCCTCATCTG_TRAJ4	GGAGAGAAGGTCGAGCAACACCAGTCTACACTGAGTGTTCGAGAGGGAGACAGCGCTGTCATCAACTGCACTTACACAGATACTGCCTCATCATACTTCCCTTGGTACAAGCAAGAAGCTGGAAAGAGTCTCCACTTTGTGATAGACATTCGTTCAAATGTGGACAGAAAACAGAGCCAAAGACTTACAGTTTTATTGGATAAGAAAGCCAAACGATTCTCCCTGCACATCACAGCCACACAGCCTGAAGATTCAGCCATCTACTTCTGTGCAGCAAGCTCCTCATCTGGTAGCTTCAATAAGTTGACCTTTGGAGCAGGGACCAGACTGGCTGTGTGCCCAT	TRBV13-1_AGCAGGAATAGTGC_TRBJ2-3	GAGGCTGCAGTCACCCAAAGCCCTAGAAACAAGGTGACAGTAACAGGAGGAAACGTGACATTGAGCTGTCGCCAGACTAATAGCCACAACTACATGTACTGGTATCGGCAGGACACTGGGCATGGGCTGAGGCTGATCCATTACTCATATGGTGCTGGCAACCTTCAAATAGGAGATGTCCCTGATGGGTACAAGGCCACCAGAACAACGCAAGAAGACTTCTTCCTCCTGCTGGAATTGGCTTCTCCCTCTCAGACATCTTTGTACTTCTGTGCCAGCAGGAATAGTGCAGAAACGCTGTATTTTGGCTCAGGAACCAGACTGACTGTTCTCG
H73J2BBXY_2_IDT-DUI-NXT-307	24	TRAV5D-4_AAGTGCTGGAGGT_TRAJ18	GGCGAGCAGGTGGAGCAGCTTCCTTCCATCCTGAGAGTCCAGGAGGGATCCAGTGCCAGCATCAACTGCAGTTATGAAGACAGTGCCTCCAACTACTTCCCTTGGTATAAGCAAGAACCTGGAGAGAATCCTAAGCTCATCATTGACATTCGTTCAAATATGGAAAGAAAGCAGACCCAAGGACTCATCGTTTTACTGGATAAGAAAGCCAAACGCTTCTCCCTGCACATCACAGACACCCAGCCTGGAGACTCAGCCATGTACTTCTGTGCTGCAAGTGCTGGAGGTTCAGCCTTAGGGAGGCTGCATTTTGGAGCTGGGACTCAGCTGATTGTCATACCTG	TRBV1_GCAGATGGGGGTGCTGGA_TRBJ1-3	GTGACTTTGCTGGAGCAAAACCCAAGGTGGCGTCTGGTACCACGTGGTCAAGCTGTGAACCTACGCTGCATCTTGAAGAATTCCCAGTATCCCTGGATGAGCTGGTATCAGCAGGATCTCCAAAAGCAACTACAGTGGCTGTTCACTCTGCGGAGTCCTGGGGACAAAGAGGTCAAATCTCTTCCCGGTGCTGATTACCTGGCCACACGGGTCACTGATACGGAGCTGAGGCTGCAAGTGGCCAACATGAGCCAGGGCAGAACCTTGTACTGCACCTGCAGTGCAGATGGGGGTGCTGGAAATACGCTCTATTTTGGAGAAGGAAGCCGGCTCATTGTTGTAG
		TRAV7-1_GTGCAAAAGACAC_TRAJ30	CAGCAGAAGGTGCAGCAGAGCCCAGAATCCCTCATTGTTCCAGAGGGAGGCATGGCCTCTCTCAACTGCACTTTCAGTGATCGTAATTCTCAGTATTTCTGGTGGTACAGACAGCATTCTGGGGAAGGCCCCAAGGCACTGATGTCCATCTTCTCCAATGGTGACAAGAAGGAAGGCAGATTCACAGCTCACCTCAATAAGGCCAGCCTGCATGTATCCCTGCACATCAAAGACTCCCAACCCAGTGACTCTGCTCTCTACTTCTGTGCAAAAGACACAAATGCTTACAAAGTCATCTTTGGAAAAGGGACACATCTTCATGTTCTCCCTA
H73J2BBXY_2_IDT-DUI-NXT-309	4	TRAV5D-4_AAGTGCAGGGGGCTATG_TRAJ47	GGCGAGCAGGTGGAGCAGCTTCCTTCCATCCTGAGAGTCCAGGAGGGATCCAGTGCCAGCATCAACTGCACTTATGAGAACAGTGCCTCCAACTACTTCCCTTGGTATAAGCAAGAACCTGGAGAGAATCCTAAGCTCATCATTGACATTCGTTCAAATATGGAAAGAAAGCAGACCCAAGGACTCATCGTTTTACTGGATAAGAAAGCCAAACGCTTCTCCCTGCACATCACAGACACCCAGCCTGGAGACTCAGCCATGTACTTCTGTGCTGCAAGTGCAGGGGGCTATGCAAACAAGATGATCTTTGGCTTGGGAACCATTTTGAGAGTCAGACCTC	TRBV1_TGCAGGGGGGGCGGAAGT_TRBJ1-1	GTGACTTTGCTGGAGCAAAACCCAAGGTGGCGTCTGGTACCACGTGGTCAAGCTGTGAACCTACGCTGCATCTTGAAGAATTCCCAGTATCCCTGGATGAGCTGGTATCAGCAGGATCTCCAAAAGCAACTACAGTGGCTGTTCACTCTGCGGAGTCCTGGGGACAAAGAGGTCAAATCTCTTCCCGGTGCTGATTACCTGGCCACACGGGTCACTGATACGGAGCTGAGGCTGCAAGTGGCCAACATGAGCCAGGGCAGAACCTTGTACTGCACCTGCAGTGCAGGGGGGGCGGAAGTCTTCTTTGGTAAAGGAACCAGACTCACAGTTGTAG
H73J2BBXY_2_IDT-DUI-NXT-310	34	TRAV10D_CAAGCTCCTCATCTG_TRAJ4	GGAGAGAAGGTCGAGCAACACCAGTCTACACTGAGTGTTCGAGAGGGAGACAGCGCTGTCATCAACTGCACTTACACAGATACTGCCTCATCATACTTCCCTTGGTACAAGCAAGAAGCTGGAAAGAGTCTCCACTTTGTGATAGACATTCGTTCAAATGTGGACAGAAAACAGAGCCAAAGACTTACAGTTTTATTGGATAAGAAAGCCAAACGATTCTCCCTGCACATCACAGCCACACAGCCTGAAGATTCAGCCATCTACTTCTGTGCAGCAAGCTCCTCATCTGGTAGCTTCAATAAGTTGACCTTTGGAGCAGGGACCAGACTGGCTGTGTGCCCAT	TRBV13-1_AGCAGGAATAGTGC_TRBJ2-3	GAGGCTGCAGTCACCCAAAGCCCTAGAAACAAGGTGACAGTAACAGGAGGAAACGTGACATTGAGCTGTCGCCAGACTAATAGCCACAACTACATGTACTGGTATCGGCAGGACACTGGGCATGGGCTGAGGCTGATCCATTACTCATATGGTGCTGGCAACCTTCAAATAGGAGATGTCCCTGATGGGTACAAGGCCACCAGAACAACGCAAGAAGACTTCTTCCTCCTGCTGGAATTGGCTTCTCCCTCTCAGACATCTTTGTACTTCTGTGCCAGCAGGAATAGTGCAGAAACGCTGTATTTTGGCTCAGGAACCAGACTGACTGTTCTCG
H73J2BBXY_2_IDT-DUI-NXT-312	24	TRAV7-1_GTGCAAAAGACAC_TRAJ30	CAGCAGAAGGTGCAGCAGAGCCCAGAATCCCTCATTGTTCCAGAGGGAGGCATGGCCTCTCTCAACTGCACTTTCAGTGATCGTAATTCTCAGTATTTCTGGTGGTACAGACAGCATTCTGGGGAAGGCCCCAAGGCACTGATGTCCATCTTCTCCAATGGTGACAAGAAGGAAGGCAGATTCACAGCTCACCTCAATAAGGCCAGCCTGCATGTATCCCTGCACATCAAAGACTCCCAACCCAGTGACTCTGCTCTCTACTTCTGTGCAAAAGACACAAATGCTTACAAAGTCATCTTTGGAAAAGGGACACATCTTCATGTTCTCCCTA	TRBV1_GCAGATGGGGGTGCTGGA_TRBJ1-3	GTGACTTTGCTGGAGCAAAACCCAAGGTGGCGTCTGGTACCACGTGGTCAAGCTGTGAACCTACGCTGCATCTTGAAGAATTCCCAGTATCCCTGGATGAGCTGGTATCAGCAGGATCTCCAAAAGCAACTACAGTGGCTGTTCACTCTGCGGAGTCCTGGGGACAAAGAGGTCAAATCTCTTCCCGGTGCTGATTACCTGGCCACACGGGTCACTGATACGGAGCTGAGGCTGCAAGTGGCCAACATGAGCCAGGGCAGAACCTTGTACTGCACCTGCAGTGCAGATGGGGGTGCTGGAAATACGCTCTATTTTGGAGAAGGAAGCCGGCTCATTGTTGTAG
H73J2BBXY_2_IDT-DUI-NXT-313	5	TRAV5D-4_AAGTGGGGACTC_TRAJ11	GGCGAGCAGGTGGAGCAGCTTCCTTCCATCCTGAGAGTCCAGGAGGGATCCAGTGCCAGCATCAACTGCACTTATGAGAACAGTGCCTCCAACTACTTCCCTTGGTATAAGCAAGAACCTGGAGAGAATCCTAAGCTCATCATTGACATTCGTTCAAATATGGAAAGAAAGCAGACCCAAGGACTCATCGTTTTACTGGATAAGAAAGCCAAACGCTTCTCCCTGCACATCACAGACACCCAGCCTGGAGACTCAGCCATGTACTTCTGTGCTGCAAGTGGGGACTCGGGATACAACAAACTCACTTTTGGAAAGGGCACGGTACTTCTAGTCTCTCCAG	TRBV1_GCTGACATCAGTCA_TRBJ2-4	GTGACTTTGCTGGAGCAAAACCCAAGGTGGCGTCTGGTACCACGTGGTCAAGCTGTGAACCTACGCTGCATCTTGAAGAATTCCCAGTATCCCTGGATGAGCTGGTATCAGCAGGATCTCCAAAAGCAACTACAGTGGCTGTTCACTCTGCGGAGTCCTGGGGACAAAGAGGTCAAATCTCTTCCCGGTGCTGATTACCTGGCCACACGGGTCACTGATACGGAGCTGAGGCTGCAAGTGGCCAACATGAGCCAGGGCAGAACCTTGTACTGCACCTGCAGTGCTGACATCAGTCAAAACACCTTGTACTTTGGTGCGGGCACCCGACTATCGGTGCTAG
H73J2BBXY_2_IDT-DUI-NXT-314	5	TRAV5D-4_AAGTGGGGACTC_TRAJ11	GGCGAGCAGGTGGAGCAGCTTCCTTCCATCCTGAGAGTCCAGGAGGGATCCAGTGCCAGCATCAACTGCACTTATGAGAACAGTGCCTCCAACTACTTCCCTTGGTATAAGCAAGAACCTGGAGAGAATCCTAAGCTCATCATTGACATTCGTTCAAATATGGAAAGAAAGCAGACCCAAGGACTCATCGTTTTACTGGATAAGAAAGCCAAACGCTTCTCCCTGCACATCACAGACACCCAGCCTGGAGACTCAGCCATGTACTTCTGTGCTGCAAGTGGGGACTCGGGATACAACAAACTCACTTTTGGAAAGGGCACGGTACTTCTAGTCTCTCCAG	TRBV1_GCTGACATCAGTCA_TRBJ2-4	GTGACTTTGCTGGAGCAAAACCCAAGGTGGCGTCTGGTACCACGTGGTCAAGCTGTGAACCTACGCTGCATCTTGAAGAATTCCCAGTATCCCTGGATGAGCTGGTATCAGCAGGATCTCCAAAAGCAACTACAGTGGCTGTTCACTCTGCGGAGTCCTGGGGACAAAGAGGTCAAATCTCTTCCCGGTGCTGATTACCTGGCCACACGGGTCACTGATACGGAGCTGAGGCTGCAAGTGGCCAACATGAGCCAGGGCAGAACCTTGTACTGCACCTGCAGTGCTGACATCAGTCAAAACACCTTGTACTTTGGTGCGGGCACCCGACTATCGGTGCTAG
H73J2BBXY_2_IDT-DUI-NXT-315	18	TRAV5D-4_TGCAATTAGAGGAGGT_TRAJ18	GGCGAGCAGGTGGAGCAGCTTCCTTCCATCCTGAGAGTCCAGGAGGGATCCAGTGCCAGCATCAACTGCACTTATGAGAACAGTGCCTCCAACTACTTCCCTTGGTATAAGCAAGAACCTGGAGAGAATCCTAAGCTCATCATTGACATTCGTTCAAATATGGAAAGAAAGCAGACCCAAGGACTCATCGTTTTACTGGATAAGAAAGCCAAACGCTTCTCCCTGCACATCACAGACACCCAGCCTGGAGACTCAGCCATGTACTTCTGTGCTGCAATTAGAGGAGGTTCAGCCTTAGGGAGGCTGCATTTTGGAGCTGGGACTCAGCTGATTGTCATACCTG	TRBV1_GCAGACGGGGGCGGTGGAA_TRBJ1-3	GTGACTTTGCTGGAGCAAAACCCAAGGTGGCGTCTGGTACCACGTGGTCAAGCTGTGAACCTACGCTGCATCTTGAAGAATTCCCAGTATCCCTGGATGAGCTGGTATCAGCAGGATCTCCAAAAGCAACTACAGTGGCTGTTCACTCTGCGGAGTCCTGGGGACAAAGAGGTCAAATCTCTTCCCGGTGCTGATTACCTGGCCACACGGGTCACTGATACGGAGCTGAGGCTGCAAGTGGCCAACATGAGCCAGGGCAGAACCTTGTACTGCACCTGCAGTGCAGACGGGGGCGGTGGAAATACGCTCTATTTTGGAGAAGGAAGCCGGCTCATTGTTGTAG
H73J2BBXY_2_IDT-DUI-NXT-316	Unique	TRAV6-6_TCTGGCCAATAA_TRAJ31	GGAGATTCCGTGACTCAAACAGAAGGCCAAGTGACCGTCTCAGAAAGCAAGTCCCTGATAATAAATTGCACGTATTCAACCACAAGCATAGCTTACCCTAATCTTTTCTGGTATGTTCGATATCCTGGAGAAGGTCTACAACTCCTCCTGAAAGTCATTACGGCTGGCCAGAAGGGAAGCAGCAGAGGGTTTGAAGCCACATACAATAAAGAAACCACCTCCTTCCACTTGCAGAAAGCCTCAGTGCAAGAGTCAGACTCGGCTGTGTACTACTGTGCTCTGGCCAATAACAATAACAGAATCTTCTTTGGTGATGGGACGCAGCTGGTGGTGAAGCCCA	TRBV1_GCAGATGGGGGGGCAGGGAACAC_TRBJ2-4	GTGACTTTGCTGGAGCAAAACCCAAGGTGGCGTCTGGTACCACGTGGTCAAGCTGTGAACCTACGCTGCATCTTGAAGAATTCCCAGTATCCCTGGATGAGCTGGTATCAGCAGGATCTCCAAAAGCAACTACAGTGGCTGTTCACTCTGCGGAGTCCTGGGGACAAAGAGGTCAAATCTCTTCCCGGTGCTGATTACCTGGCCACACGGGTCACTGATACGGAGCTGAGGCTGCAAGTGGCCAACATGAGCCAGGGCAGAACCTTGTACTGCACCTGCAGTGCAGATGGGGGGGCAGGGAACACCTTGTACTTTGGTGCGGGCACCCGACTATCGGTGCTAG
H73J2BBXY_2_IDT-DUI-NXT-319	16			TRBV1_GCAGATCCGACTGGGGGTGAAC_TRBJ2-7	GTGACTTTGCTGGAGCAAAACCCAAGGTGGCGTCTGGTACCACGTGGTCAAGCTGTGAACCTACGCTGCATCTTGAAGAATTCCCAGTATCCCTGGATGAGCTGGTATCAGCAGGATCTCCAAAAGCAACTACAGTGGCTGTTCACTCTGCGGAGTCCTGGGGACAAAGAGGTCAAATCTCTTCCCGGTGCTGATTACCTGGCCACACGGGTCACTGATACGGAGCTGAGGCTGCAAGTGGCCAACATGAGCCAGGGCAGAACCTTGTACTGCACCTGCAGTGCAGATCCGACTGGGGGTGAACAGTACTTCGGTCCCGGCACCAGGCTCACGGTTTTAG
H73J2BBXY_2_IDT-DUI-NXT-320	5	TRAV5D-4_AAGTGGGGACTC_TRAJ11	GGCGAGCAGGTGGAGCAGCTTCCTTCCATCCTGAGAGTCCAGGAGGGATCCAGTGCCAGCATCAACTGCACTTATGAGAACAGTGCCTCCAACTACTTCCCTTGGTATAAGCAAGAACCTGGAGAGAATCCTAAGCTCATCATTGACATTCGTTCAAATATGGAAAGAAAGCAGACCCAAGGACTCATCGTTTTACTGGATAAGAAAGCCAAACGCTTCTCCCTGCACATCACAGACACCCAGCCTGGAGACTCAGCCATGTACTTCTGTGCTGCAAGTGGGGACTCGGGATACAACAAACTCACTTTTGGAAAGGGCACGGTACTTCTAGTCTCTCCAG	TRBV1_GCTGACATCAGTCA_TRBJ2-4	GTGACTTTGCTGGAGCAAAACCCAAGGTGGCGTCTGGTACCACGTGGTCAAGCTGTGAACCTACGCTGCATCTTGAAGAATTCCCAGTATCCCTGGATGAGCTGGTATCAGCAGGATCTCCAAAAGCAACTACAGTGGCTGTTCACTCTGCGGAGTCCTGGGGACAAAGAGGTCAAATCTCTTCCCGGTGCTGATTACCTGGCCACACGGGTCACTGATACGGAGCTGAGGCTGCAAGTGGCCAACATGAGCCAGGGCAGAACCTTGTACTGCACCTGCAGTGCTGACATCAGTCAAAACACCTTGTACTTTGGTGCGGGCACCCGACTATCGGTGCTAG
H73J2BBXY_2_IDT-DUI-NXT-322	3	TRAV14-1_CAAGTAGGGCCTCGG_TRAJ11	CAGCAGCAGGTGAGACAAAGTCCCCAATCTCTGACAGTCTGGGAAGGAGAGACCGCAATTCTGAACTGCAGTTATGAGGACAGCACTTTTAACTACTTCCCATGGTACCAGCAGTTCCCTGGGGAAGGCCCTGCACTCCTGATATCCATAAGTTCAGTGTCCGATAAAAAGGAAGATGGACGATTCACAATCTTCTTCAATAAAAGGGAGAAAAAGCTCTCCTTGCACATCACAGACTCTCAGCCTGGAGACTCAGCCACCTACTTCTGTGCAGCAAGTAGGGCCTCGGGATACAACAAACTCACTTTTGGAAAGGGCACGGTACTTCTAGTCTCTCCAG	TRBV1_AGTGCGTCTGGGGGGTATGC_TRBJ2-1	AGTATCCCTGGATGAGCTGGTATCAGCAGGATCTCCAAAAGCAACTACAGTGGCTGTTCACTCTGCGGAGTCCTGGGGACAAAGAGGTCAAATCTCTTCCCGGTGCTGATTACCTGGCCACACGGGTCACTGATACGGAGCTGAGGCTGCAAGTGGCCAACATGAGCCAGGGCAGAACCTTGTACTGCACCTGCAGTGCGTCTGGGGGGTATGCTGAGCAGTTCTTCGGACCAGGGACACGACTCACCGTCCTAG
H73J2BBXY_2_IDT-DUI-NXT-324	24	TRAV7-1_GTGCAAAAGACAC_TRAJ30	CAGCAGAAGGTGCAGCAGAGCCCAGAATCCCTCATTGTTCCAGAGGGAGGCATGGCCTCTCTCAACTGCACTTTCAGTGATCGTAATTCTCAGTATTTCTGGTGGTACAGACAGCATTCTGGGGAAGGCCCCAAGGCACTGATGTCCATCTTCTCCAATGGTGACAAGAAGGAAGGCAGATTCACAGCTCACCTCAATAAGGCCAGCCTGCATGTATCCCTGCACATCAAAGACTCCCAACCCAGTGACTCTGCTCTCTACTTCTGTGCAAAAGACACAAATGCTTACAAAGTCATCTTTGGAAAAGGGACACATCTTCATGTTCTCCCTA	TRBV1_GCAGATGGGGGTGCTGGA_TRBJ1-3	GTGACTTTGCTGGAGCAAAACCCAAGGTGGCGTCTGGTACCACGTGGTCAAGCTGTGAACCTACGCTGCATCTTGAAGAATTCCCAGTATCCCTGGATGAGCTGGTATCAGCAGGATCTCCAAAAGCAACTACAGTGGCTGTTCACTCTGCGGAGTCCTGGGGACAAAGAGGTCAAATCTCTTCCCGGTGCTGATTACCTGGCCACACGGGTCACTGATACGGAGCTGAGGCTGCAAGTGGCCAACATGAGCCAGGGCAGAACCTTGTACTGCACCTGCAGTGCAGATGGGGGTGCTGGAAATACGCTCTATTTTGGAGAAGGAAGCCGGCTCATTGTTGTAG
H73J2BBXY_2_IDT-DUI-NXT-325	5	TRAV5D-4_AAGTGGGGACTC_TRAJ11	GGCGAGCAGGTGGAGCAGCTTCCTTCCATCCTGAGAGTCCAGGAGGGATCCAGTGCCAGCATCAACTGCACTTATGAGAACAGTGCCTCCAACTACTTCCCTTGGTATAAGCAAGAACCTGGAGAGAATCCTAAGCTCATCATTGACATTCGTTCAAATATGGAAAGAAAGCAGACCCAAGGACTCATCGTTTTACTGGATAAGAAAGCCAAACGCTTCTCCCTGCACATCACAGACACCCAGCCTGGAGACTCAGCCATGTACTTCTGTGCTGCAAGTGGGGACTCGGGATACAACAAACTCACTTTTGGAAAGGGCACGGTACTTCTAGTCTCTCCAG	TRBV1_GCTGACATCAGTCA_TRBJ2-4	GTGACTTTGCTGGAGCAAAACCCAAGGTGGCGTCTGGTACCACGTGGTCAAGCTGTGAACCTACGCTGCATCTTGAAGAATTCCCAGTATCCCTGGATGAGCTGGTATCAGCAGGATCTCCAAAAGCAACTACAGTGGCTGTTCACTCTGCGGAGTCCTGGGGACAAAGAGGTCAAATCTCTTCCCGGTGCTGATTACCTGGCCACACGGGTCACTGATACGGAGCTGAGGCTGCAAGTGGCCAACATGAGCCAGGGCAGAACCTTGTACTGCACCTGCAGTGCTGACATCAGTCAAAACACCTTGTACTTTGGTGCGGGCACCCGACTATCGGTGCTAG
H73J2BBXY_2_IDT-DUI-NXT-326	17	TRAV5D-4_AAGTGCAGGGGGTTC_TRAJ18	GGCGAGCAGGTGGAGCAGCTTCCTTCCATCCTGAGAGTCCAGGAGGGATCCAGTGCCAGCATCAACTGCACTTATGAGAACAGTGCCTCCAACTACTTCCCTTGGTATAAGCAAGAACCTGGAGAGAATCCTAAGCTCATCATTGACATTCGTTCAAATATGGAAAGAAAGCAGACCCAAGGACTCATCGTTTTACTGGATAAGAAAGCCAAACGCTTCTCCCTGCACATCACAGACACCCAGCCTGGAGACTCAGCCATGTACTTCTGTGCTGCAAGTGCAGGGGGTTCAGCCTTAGGGAGGCTGCATTTTGGAGCTGGGACTCAGCTGATTGTCATACCTG	TRBV1_GCAGATGGGGGTTCTG_TRBJ1-3	GTGACTTTGCTGGAGCAAAACCCAAGGTGGCGTCTGGTACCACGTGGTCAAGCTGTGAACCTACGCTGCATCTTGAAGAATTCCCAGTATCCCTGGATGAGCTGGTATCAGCAGGATCTCCAAAAGCAACTACAGTGGCTGTTCACTCTGCGGAGTCCTGGGGACAAAGAGGTCAAATCTCTTCCCGGTGCTGATTACCTGGCCACACGGGTCACTGATACGGAGCTGAGGCTGCAAGTGGCCAACATGAGCCAGGGCAGAACCTTGTACTGCACCTGCAGTGCAGATGGGGGTTCTGGAAATACGCTCTATTTTGGAGAAGGAAGCCGGCTCATTGTTGTAG
H73J2BBXY_2_IDT-DUI-NXT-328	13	TRAV5D-4_AAGTGCAGGAGGT_TRAJ18	GGCGAGCAGGTGGAGCAGCTTCCTTCCATCCTGAGAGTCCAGGAGGGATCCAGTGCCAGCATCAACTGCAGTTATGAAGACAGTGCCTCCAACTACTTCCCTTGGTATAAGCAAGAACCTGGAGAGAATCCTAAGCTCATCATTGACATTCGTTCAAATATGGAAAGAAAGCAGACCCAAGGACTCATCGTTTTACTGGATAAGAAAGCCAAACGCTTCTCCCTGCACATCACAGACACCCAGCCTGGAGACTCAGCCATGTACTTCTGTGCTGCAAGTGCAGGAGGTTCAGCCTTAGGGAGGCTGCATTTTGGAGCTGGGACTCAGCTGATTGTCATACCTG	TRBV1_GCAGATTCGGGGGCTGGA_TRBJ1-3	CAGTATCCCTGGATGAGCTGGTATCAGCAGGATCTCCAAAAGCAACTACAGTGGCTGTTCACTCTGCGGAGTCCTGGGGACAAAGAGGTCAAATCTCTTCCCGGTGCTGATTACCTGGCCACACGGGTCACTGATACGGAGCTGAGGCTGCAAGTGGCCAACATGAGCCAGGGCAGAACCTTGTACTGCACCTGCAGTGCAGATTCGGGGGCTGGAAATACGCTCTATTTTGGAGAAGGAAGCCGGCTCATTGTTGTAG
H73J2BBXY_2_IDT-DUI-NXT-329	22	TRAV12D-3_TGAGTAGGGGAGGT_TRAJ18	GGAGACTCCGTGACCCAGACAGAAGGCCTGGTCACTCTCACAGAAGGGTTGCCTGTGATGCTGAACTGCACCTATCAGACTATTTACTCAAATGCTTTCCTTTTCTGGTATGTGCACTATCTCAATGAATCCCCTCGGCTACTCCTGCGGAGCTCCACAGACAACAAGAGGACCGAGCACCAAGGGTTCCACGCCACTCTCCATAAGAGCAGCAGCTCCTTCCATCTGCAGAAGTCCTCAGCGCAGCTGTCAGACTCTGGCCTGTACTACTGTGCTTTGAGTAGGGGAGGTTCAGCCTTAGGGAGGCTGCATTTTGGAGCTGGGACTCAGCTGATTGTCATACCTG	TRBV5_CAGCCCCTCCCGGGACAGGGGGGGGAACTA_TRBJ2-1	AACACTAAAATTACTCAGTCACCAAGATATCTAATCCTGGGAAGAGCAAATAAGTCTTTGGAATGTGAGCAACATCTGGGACATAATGCTATGTACTGGTATAAACAGAGCGCTGAGAAGCCGCCAGAGCTCATGTTTCTCTACAATCTTAAACAGTTGATTCGAAATGAGACGGTGCCCAGTCGTTTTATACCTGAATGCCCAGACAGCTCCAAGCTACTTTTACATATATCTGCCGTGGATCCAGAAGACTCAGCTGTCTATTTTTGTGCCAGCAGCCCCTCCCGGGACAGGGGGGGGAACTATGCTGAGCAGTTCTTCGGACCAGGGACACGACTCACCGTCCTAG
H73J2BBXY_2_IDT-DUI-NXT-330	37	TRAV5D-4_TGCAAAAATAACA_TRAJ37	GGCGAGCAGGTGGAGCAGCTTCCTTCCATCCTGAGAGTCCAGGAGGGATCCAGTGCCAGCATCAACTGCAGTTATGAAGACAGTGCCTCCAACTACTTCCCTTGGTATAAGCAAGAACCTGGAGAGAATCCTAAGCTCATCATTGACATTCGTTCAAATATGGAAAGAAAGCAGACCCAAGGACTCATCGTTTTACTGGATAAGAAAGCCAAACGCTTCTCCCTGCACATCACAGACACCCAGCCTGGAGACTCAGCCATGTACTTCTGTGCTGCAAAAATAACAGGCAATACTAGAAAACTCATCTTTGGGCTGGGGACAACTTTACAAGTGCAACCAG	TRBV13-1_CAGTGGGGGGACAGGGGACACA_TRBJ1-1	GAGGCTGCAGTCACCCAAAGCCCTAGAAACAAGGTGACAGTAACAGGAGGAAACGTGACATTGAGCTGTCGCCAGACTAATAGCCACAACTACATGTACTGGTATCGGCAGGACACTGGGCATGGGCTGAGGCTGATCCATTACTCATATGGTGCTGGCAACCTTCAAATAGGAGATGTCCCTGATGGGTACAAGGCCACCAGAACAACGCAAGAAGACTTCTTCCTCCTGCTGGAATTGGCTTCTCCCTCTCAGACATCTTTGTACTTCTGTGCCAGCAGTGGGGGGACAGGGGACACAGAAGTCTTCTTTGGTAAAGGAACCAGACTCACAGTTGTAG
		TRAV17_TGGAGATCGATAG_TRAJ33	GCCCAGTCCGTGGACCAGCCTGATGCTCACGTCACGCTCTATGAAGGAGCCTCCCTGGAGCTCAGATGCAGTTATTCATACAGTGCAGCACCTTACCTCTTCTGGTACGTGCAGTATCCTGGCCAGAGCCTCCAGTTTCTCCTCAAATACATCACAGGAGACGCCGTTGTTAAAGGCACCAAGGGCTTTGAGGCCGAGTTTAGGAAGAGTAACTCCTCTTTCAACCTGAAGAAATCCCCAGCCCATTGGAGCGACTCAGCCAAGTACTTCTGTGCACTGGAGATCGATAGCAACTATCAGTTGATCTGGGGCTCTGGGACCAAGCTAATTATAAAGCCAG
H73J2BBXY_2_IDT-DUI-NXT-332	16	TRAV5D-4_TGCAAAGGGTGGAG_TRAJ12	GGCGAGCAGGTGGAGCAGCTTCCTTCCATCCTGAGAGTCCAGGAGGGATCCAGTGCCAGCATCAACTGCACTTATGAGAACAGTGCCTCCAACTACTTCCCTTGGTATAAGCAAGAACCTGGAGAGAATCCTAAGCTCATCATTGACATTCGTTCAAATATGGAAAGAAAGCAGACCCAAGGACTCATCGTTTTACTGGATAAGAAAGCCAAACGCTTCTCCCTGCACATCACAGACACCCAGCCTGGAGACTCAGCCATGTACTTCTGTGCTGCAAAGGGTGGAGGCTATAAAGTGGTCTTTGGAAGTGGGACTCGATTGCTGGTAAGCCCTG	TRBV1_GCAGATCCGACTGGGGGTGAAC_TRBJ2-7	GTGACTTTGCTGGAGCAAAACCCAAGGTGGCGTCTGGTACCACGTGGTCAAGCTGTGAACCTACGCTGCATCTTGAAGAATTCCCAGTATCCCTGGATGAGCTGGTATCAGCAGGATCTCCAAAAGCAACTACAGTGGCTGTTCACTCTGCGGAGTCCTGGGGACAAAGAGGTCAAATCTCTTCCCGGTGCTGATTACCTGGCCACACGGGTCACTGATACGGAGCTGAGGCTGCAAGTGGCCAACATGAGCCAGGGCAGAACCTTGTACTGCACCTGCAGTGCAGATCCGACTGGGGGTGAACAGTACTTCGGTCCCGGCACCAGGCTCACGGTTTTAG
H73J2BBXY_2_IDT-DUI-NXT-334	16			TRBV1_GCAGATCCGACTGGGGGTGAAC_TRBJ2-7	GTGACTTTGCTGGAGCAAAACCCAAGGTGGCGTCTGGTACCACGTGGTCAAGCTGTGAACCTACGCTGCATCTTGAAGAATTCCCAGTATCCCTGGATGAGCTGGTATCAGCAGGATCTCCAAAAGCAACTACAGTGGCTGTTCACTCTGCGGAGTCCTGGGGACAAAGAGGTCAAATCTCTTCCCGGTGCTGATTACCTGGCCACACGGGTCACTGATACGGAGCTGAGGCTGCAAGTGGCCAACATGAGCCAGGGCAGAACCTTGTACTGCACCTGCAGTGCAGATCCGACTGGGGGTGAACAGTACTTCGGTCCCGGCACCAGGCTCACGGTTTTAG
H73J2BBXY_2_IDT-DUI-NXT-336	0	TRAV10_AGCAAAGGCTGGA_TRAJ12	GGAGAGAAGGTCGAGCAACACGAGTCTACACTGAGTGTTCGAGAGGGAGACAGCGCTGTCATCAACTGCACTTACACAGATACTGCTTCATCATACTTCCCTTGGTACAAGCAAGAAGCTGGAAAGGGTCTCCACTTTGTGATAGACATTCGTTCAAATGTGGACAGAAAACAGAGCCAAAGACTTATAGTTTTGTTGGATAAGAAAGCCAAACGATTCTCCCTGCACATCACAGCCACACAGCCTGAAGATTCAGCCATCTACTTCTGTGCAGCAAAGGCTGGAGGCTATAAAGTGGTCTTTGGAAGTGGGACTCGATTGCTGGTAAGCCCTG	TRBV1_TGCAGGGGACTTCTATG_TRBJ2-7	GTGACTTTGCTGGAGCAAAACCCAAGGTGGCGTCTGGTACCACGTGGTCAAGCTGTGAACCTACGCTGCATCTTGAAGAATTCCCAGTATCCCTGGATGAGCTGGTATCAGCAGGATCTCCAAAAGCAACTACAGTGGCTGTTCACTCTGCGGAGTCCTGGGGACAAAGAGGTCAAATCTCTTCCCGGTGCTGATTACCTGGCCACACGGGTCACTGATACGGAGCTGAGGCTGCAAGTGGCCAACATGAGCCAGGGCAGAACCTTGTACTGCACCTGCAGTGCAGGGGACTTCTATGAACAGTACTTCGGTCCCGGCACCAGGCTCACGGTTTTAG
H73J2BBXY_2_IDT-DUI-NXT-338	0	TRAV10_AGCAAAGGCTGGA_TRAJ12	GGAGAGAAGGTCGAGCAACACGAGTCTACACTGAGTGTTCGAGAGGGAGACAGCGCTGTCATCAACTGCACTTACACAGATACTGCTTCATCATACTTCCCTTGGTACAAGCAAGAAGCTGGAAAGGGTCTCCACTTTGTGATAGACATTCGTTCAAATGTGGACAGAAAACAGAGCCAAAGACTTATAGTTTTGTTGGATAAGAAAGCCAAACGATTCTCCCTGCACATCACAGCCACACAGCCTGAAGATTCAGCCATCTACTTCTGTGCAGCAAAGGCTGGAGGCTATAAAGTGGTCTTTGGAAGTGGGACTCGATTGCTGGTAAGCCCTG	TRBV1_TGCAGGGGACTTCTATG_TRBJ2-7	GTGACTTTGCTGGAGCAAAACCCAAGGTGGCGTCTGGTACCACGTGGTCAAGCTGTGAACCTACGCTGCATCTTGAAGAATTCCCAGTATCCCTGGATGAGCTGGTATCAGCAGGATCTCCAAAAGCAACTACAGTGGCTGTTCACTCTGCGGAGTCCTGGGGACAAAGAGGTCAAATCTCTTCCCGGTGCTGATTACCTGGCCACACGGGTCACTGATACGGAGCTGAGGCTGCAAGTGGCCAACATGAGCCAGGGCAGAACCTTGTACTGCACCTGCAGTGCAGGGGACTTCTATGAACAGTACTTCGGTCCCGGCACCAGGCTCACGGTTTTAG
H73J2BBXY_2_IDT-DUI-NXT-339	24	TRAV7-1_GTGCAAAAGACAC_TRAJ30	CAGCAGAAGGTGCAGCAGAGCCCAGAATCCCTCATTGTTCCAGAGGGAGGCATGGCCTCTCTCAACTGCACTTTCAGTGATCGTAATTCTCAGTATTTCTGGTGGTACAGACAGCATTCTGGGGAAGGCCCCAAGGCACTGATGTCCATCTTCTCCAATGGTGACAAGAAGGAAGGCAGATTCACAGCTCACCTCAATAAGGCCAGCCTGCATGTATCCCTGCACATCAAAGACTCCCAACCCAGTGACTCTGCTCTCTACTTCTGTGCAAAAGACACAAATGCTTACAAAGTCATCTTTGGAAAAGGGACACATCTTCATGTTCTCCCTA	TRBV1_GCAGATGGGGGTGCTGGA_TRBJ1-3	GTGACTTTGCTGGAGCAAAACCCAAGGTGGCGTCTGGTACCACGTGGTCAAGCTGTGAACCTACGCTGCATCTTGAAGAATTCCCAGTATCCCTGGATGAGCTGGTATCAGCAGGATCTCCAAAAGCAACTACAGTGGCTGTTCACTCTGCGGAGTCCTGGGGACAAAGAGGTCAAATCTCTTCCCGGTGCTGATTACCTGGCCACACGGGTCACTGATACGGAGCTGAGGCTGCAAGTGGCCAACATGAGCCAGGGCAGAACCTTGTACTGCACCTGCAGTGCAGATGGGGGTGCTGGAAATACGCTCTATTTTGGAGAAGGAAGCCGGCTCATTGTTGTAG
H73J2BBXY_2_IDT-DUI-NXT-340	23	TRAV10D_AAGCAAGACTGG_TRAJ2	GGAGAGAAGGTCGAGCAACACCAGTCTACACTGAGTGTTCGAGAGGGAGACAGCGCTGTCATCAACTGCACTTACACAGATACTGCCTCATCATACTTCCCTTGGTACAAGCAAGAAGCTGGAAAGAGTCTCCACTTTGTGATAGACATTCGTTCAAATGTGGACAGAAAACAGAGCCAAAGACTTACAGTTTTATTGGATAAGAAAGCCAAACGATTCTCCCTGCACATCACAGCCACACAGCCTGAAGATTCAGCCATCTACTTCTGTGCAGCAAGCAAGACTGGAGGACTAAGTGGTAAATTAACATTCGGGGAAGGGACCCAAGTGACGGTAATATCTG	TRBV1_AGTGCCGGGAACGA_TRBJ1-4	GTGACTTTGCTGGAGCAAAACCCAAGGTGGCGTCTGGTACCACGTGGTCAAGCTGTGAACCTACGCTGCATCTTGAAGAATTCCCAGTATCCCTGGATGAGCTGGTATCAGCAGGATCTCCAAAAGCAACTACAGTGGCTGTTCACTCTGCGGAGTCCTGGGGACAAAGAGGTCAAATCTCTTCCCGGTGCTGATTACCTGGCCACACGGGTCACTGATACGGAGCTGAGGCTGCAAGTGGCCAACATGAGCCAGGGCAGAACCTTGTACTGCACCTGCAGTGCCGGGAACGAAAGATTATTTTTCGGTCATGGAACCAAGCTGTCTGTCCTGG
H73J2BBXY_2_IDT-DUI-NXT-341	16			TRBV1_GCAGATCCGACTGGGGGTGAAC_TRBJ2-7	GTGACTTTGCTGGAGCAAAACCCAAGGTGGCGTCTGGTACCACGTGGTCAAGCTGTGAACCTACGCTGCATCTTGAAGAATTCCCAGTATCCCTGGATGAGCTGGTATCAGCAGGATCTCCAAAAGCAACTACAGTGGCTGTTCACTCTGCGGAGTCCTGGGGACAAAGAGGTCAAATCTCTTCCCGGTGCTGATTACCTGGCCACACGGGTCACTGATACGGAGCTGAGGCTGCAAGTGGCCAACATGAGCCAGGGCAGAACCTTGTACTGCACCTGCAGTGCAGATCCGACTGGGGGTGAACAGTACTTCGGTCCCGGCACCAGGCTCACGGTTTTAG
H73J2BBXY_2_IDT-DUI-NXT-342	21	TRAV6-6_GGGTGCCTCTTC_TRAJ34	GGAGATTCCGTGACTCAAACAGAAGGCCAAGTGACCGTCTCAGAAAGCAAGTCCCTGATAATAAATTGCACGTATTCAACCACAAGCATAGCTTACCCTAATCTTTTCTGGTATGTTCGATATCCTGGAGAAGGTCTACAACTCCTCCTGAAAGTCATTACGGCTGGCCAGAAGGGAAGCAGCAGAGGGTTTGAAGCCACATACAATAAAGAAACCACCTCCTTCCACTTGCAGAAAGCCTCAGTGCAAGAGTCAGACTCGGCTGTGTACTACTGTGCTCTGGGTGCCTCTTCCAATACCGACAAAGTCGTCTTTGGAACAGGGACCAGATTACAAGTCTCACCAA	TRBV15_GCAGTCGACAGGGCGGCACAG_TRBJ1-1	GATGCTGGAGTTACCCAGACACCCAGACATGAGGTGGCAGAGAAAGGACAAACAATAATCCTGAAGTGTGAGCCAGTTTCAGGCCACAATGACCTTTTCTGGTACAGACAGACCAAGATACAGGGACTAGAGTTGCTGAGCTACTTCCGCAGCAAGTCTCTTATGGAAGATGGTGGGGCTTTCAAGGATCGATTCAAAGCTGAGATGCTAAATTCATCCTTCTCCACTCTGAAGATTCAACCTACAGAACCCAAGGACTCAGCTGTGTATCTGTGTGCCAGCAGTCGACAGGGCGGCACAGAAGTCTTCTTTGGTAAAGGAACCAGACTCACAGTTGTAG
		TRAV13D-2_GCTATGACTG_TRAJ12	GGACAGCAAGTGCAGCAGAGTCCCGCATCCTTGGTTCTGCAGGAGGGGGAGAACGCAGAGCTGCAGTGTAACTTTTCCTCCACAGCAACCCGGCTGCAGTGGTTTTACCAACATCCTGGGGGAAGACTCGTCAGCCTGTTCTACAATCCTTCTGGGACAAAGCACACTGGAAGACTGACATCCACCACAGTCACTAACGAACGTCGCGGCTCTTTGCACATTTCCTCCTCCCAGACAACAGACTCAGGCACTTATCTCTGTGCTATGACTGGAGGCTATAAAGTGGTCTTTGGAAGTGGGACTCGATTGCTGGTAAGCCCTG
H73J2BBXY_2_IDT-DUI-NXT-343	0			TRBV1_TGCAGGGGACTTCTATG_TRBJ2-7	GTGACTTTGCTGGAGCAAAACCCAAGGTGGCGTCTGGTACCACGTGGTCAAGCTGTGAACCTACGCTGCATCTTGAAGAATTCCCAGTATCCCTGGATGAGCTGGTATCAGCAGGATCTCCAAAAGCAACTACAGTGGCTGTTCACTCTGCGGAGTCCTGGGGACAAAGAGGTCAAATCTCTTCCCGGTGCTGATTACCTGGCCACACGGGTCACTGATACGGAGCTGAGGCTGCAAGTGGCCAACATGAGCCAGGGCAGAACCTTGTACTGCACCTGCAGTGCAGGGGACTTCTATGAACAGTACTTCGGTCCCGGCACCAGGCTCACGGTTTTAG
H73J2BBXY_2_IDT-DUI-NXT-344	22	TRAV12D-3_TGAGTAGGGGAGGT_TRAJ18	GGAGACTCCGTGACCCAGACAGAAGGCCTGGTCACTCTCACAGAAGGGTTGCCTGTGATGCTGAACTGCACCTATCAGACTATTTACTCAAATGCTTTCCTTTTCTGGTATGTGCACTATCTCAATGAATCCCCTCGGCTACTCCTGCGGAGCTCCACAGACAACAAGAGGACCGAGCACCAAGGGTTCCACGCCACTCTCCATAAGAGCAGCAGCTCCTTCCATCTGCAGAAGTCCTCAGCGCAGCTGTCAGACTCTGGCCTGTACTACTGTGCTTTGAGTAGGGGAGGTTCAGCCTTAGGGAGGCTGCATTTTGGAGCTGGGACTCAGCTGATTGTCATACCTG	TRBV5_CAGCCCCTCCCGGGACAGGGGGGGGAACTA_TRBJ2-1	AACACTAAAATTACTCAGTCACCAAGATATCTAATCCTGGGAAGAGCAAATAAGTCTTTGGAATGTGAGCAACATCTGGGACATAATGCTATGTACTGGTATAAACAGAGCGCTGAGAAGCCGCCAGAGCTCATGTTTCTCTACAATCTTAAACAGTTGATTCGAAATGAGACGGTGCCCAGTCGTTTTATACCTGAATGCCCAGACAGCTCCAAGCTACTTTTACATATATCTGCCGTGGATCCAGAAGACTCAGCTGTCTATTTTTGTGCCAGCAGCCCCTCCCGGGACAGGGGGGGGAACTATGCTGAGCAGTTCTTCGGACCAGGGACACGACTCACCGTCCTAG
H73J2BBXY_2_IDT-DUI-NXT-345	4	TRAV5D-4_AAGTGCAGGGGGCTATG_TRAJ47	GGCGAGCAGGTGGAGCAGCTTCCTTCCATCCTGAGAGTCCAGGAGGGATCCAGTGCCAGCATCAACTGCACTTATGAGAACAGTGCCTCCAACTACTTCCCTTGGTATAAGCAAGAACCTGGAGAGAATCCTAAGCTCATCATTGACATTCGTTCAAATATGGAAAGAAAGCAGACCCAAGGACTCATCGTTTTACTGGATAAGAAAGCCAAACGCTTCTCCCTGCACATCACAGACACCCAGCCTGGAGACTCAGCCATGTACTTCTGTGCTGCAAGTGCAGGGGGCTATGCAAACAAGATGATCTTTGGCTTGGGAACCATTTTGAGAGTCAGACCTC	TRBV1_TGCAGGGGGGGCGGAAGT_TRBJ1-1	GTGACTTTGCTGGAGCAAAACCCAAGGTGGCGTCTGGTACCACGTGGTCAAGCTGTGAACCTACGCTGCATCTTGAAGAATTCCCAGTATCCCTGGATGAGCTGGTATCAGCAGGATCTCCAAAAGCAACTACAGTGGCTGTTCACTCTGCGGAGTCCTGGGGACAAAGAGGTCAAATCTCTTCCCGGTGCTGATTACCTGGCCACACGGGTCACTGATACGGAGCTGAGGCTGCAAGTGGCCAACATGAGCCAGGGCAGAACCTTGTACTGCACCTGCAGTGCAGGGGGGGCGGAAGTCTTCTTTGGTAAAGGAACCAGACTCACAGTTGTAG
H73J2BBXY_2_IDT-DUI-NXT-346	12	TRAV5D-4_CAAGTAAGGGAGGT_TRAJ18	GGCGAGCAGGTGGAGCAGCTTCCTTCCATCCTGAGAGTCCAGGAGGGATCCAGTGCCAGCATCAACTGCAGTTATGAAGACAGTGCCTCCAACTACTTCCCTTGGTATAAGCAAGAACCTGGAGAGAATCCTAAGCTCATCATTGACATTCGTTCAAATATGGAAAGAAAGCAGACCCAAGGACTCATCGTTTTACTGGATAAGAAAGCCAAACGCTTCTCCCTGCACATCACAGACACCCAGCCTGGAGACTCAGCCATGTACTTCTGTGCTGCAAGTAAGGGAGGTTCAGCCTTAGGGAGGCTGCATTTTGGAGCTGGGACTCAGCTGATTGTCATACCTG	TRBV1_GCAGATGGAGGTTCTG_TRBJ1-3	GTGACTTTGCTGGAGCAAAACCCAAGGTGGCGTCTGGTACCACGTGGTCAAGCTGTGAACCTACGCTGCATCTTGAAGAATTCCCAGTATCCCTGGATGAGCTGGTATCAGCAGGATCTCCAAAAGCAACTACAGTGGCTGTTCACTCTGCGGAGTCCTGGGGACAAAGAGGTCAAATCTCTTCCCGGTGCTGATTACCTGGCCACACGGGTCACTGATACGGAGCTGAGGCTGCAAGTGGCCAACATGAGCCAGGGCAGAACCTTGTACTGCACCTGCAGTGCAGATGGAGGTTCTGGAAATACGCTCTATTTTGGAGAAGGAAGCCGGCTCATTGTTGTAG
H73J2BBXY_2_IDT-DUI-NXT-347	21	TRAV13D-2_GCTATGACTG_TRAJ12	GGACAGCAAGTGCAGCAGAGTCCCGCATCCTTGGTTCTGCAGGAGGGGGAGAACGCAGAGCTGCAGTGTAACTTTTCCTCCACAGCAACCCGGCTGCAGTGGTTTTACCAACATCCTGGGGGAAGACTCGTCAGCCTGTTCTACAATCCTTCTGGGACAAAGCACACTGGAAGACTGACATCCACCACAGTCACTAACGAACGTCGCGGCTCTTTGCACATTTCCTCCTCCCAGACAACAGACTCAGGCACTTATCTCTGTGCTATGACTGGAGGCTATAAAGTGGTCTTTGGAAGTGGGACTCGATTGCTGGTAAGCCCTG	TRBV15_GCAGTCGACAGGGCGGCACAG_TRBJ1-1	GATGCTGGAGTTACCCAGACACCCAGACATGAGGTGGCAGAGAAAGGACAAACAATAATCCTGAAGTGTGAGCCAGTTTCAGGCCACAATGACCTTTTCTGGTACAGACAGACCAAGATACAGGGACTAGAGTTGCTGAGCTACTTCCGCAGCAAGTCTCTTATGGAAGATGGTGGGGCTTTCAAGGATCGATTCAAAGCTGAGATGCTAAATTCATCCTTCTCCACTCTGAAGATTCAACCTACAGAACCCAAGGACTCAGCTGTGTATCTGTGTGCCAGCAGTCGACAGGGCGGCACAGAAGTCTTCTTTGGTAAAGGAACCAGACTCACAGTTGTAG
H73J2BBXY_2_IDT-DUI-NXT-348	5	TRAV5D-4_AAGTGGGGACTC_TRAJ11	GGCGAGCAGGTGGAGCAGCTTCCTTCCATCCTGAGAGTCCAGGAGGGATCCAGTGCCAGCATCAACTGCACTTATGAGAACAGTGCCTCCAACTACTTCCCTTGGTATAAGCAAGAACCTGGAGAGAATCCTAAGCTCATCATTGACATTCGTTCAAATATGGAAAGAAAGCAGACCCAAGGACTCATCGTTTTACTGGATAAGAAAGCCAAACGCTTCTCCCTGCACATCACAGACACCCAGCCTGGAGACTCAGCCATGTACTTCTGTGCTGCAAGTGGGGACTCGGGATACAACAAACTCACTTTTGGAAAGGGCACGGTACTTCTAGTCTCTCCAG	TRBV1_GCTGACATCAGTCA_TRBJ2-4	GTGACTTTGCTGGAGCAAAACCCAAGGTGGCGTCTGGTACCACGTGGTCAAGCTGTGAACCTACGCTGCATCTTGAAGAATTCCCAGTATCCCTGGATGAGCTGGTATCAGCAGGATCTCCAAAAGCAACTACAGTGGCTGTTCACTCTGCGGAGTCCTGGGGACAAAGAGGTCAAATCTCTTCCCGGTGCTGATTACCTGGCCACACGGGTCACTGATACGGAGCTGAGGCTGCAAGTGGCCAACATGAGCCAGGGCAGAACCTTGTACTGCACCTGCAGTGCTGACATCAGTCAAAACACCTTGTACTTTGGTGCGGGCACCCGACTATCGGTGCTAG
H73J2BBXY_2_IDT-DUI-NXT-352	27			TRBV1_GCAGTTCGGGACATGCAG_TRBJ2-3	GTGACTTTGCTGGAGCAAAACCCAAGGTGGCGTCTGGTACCACGTGGTCAAGCTGTGAACCTACGCTGCATCTTGAAGAATTCCCAGTATCCCTGGATGAGCTGGTATCAGCAGGATCTCCAAAAGCAACTACAGTGGCTGTTCACTCTGCGGAGTCCTGGGGACAAAGAGGTCAAATCTCTTCCCGGTGCTGATTACCTGGCCACACGGGTCACTGATACGGAGCTGAGGCTGCAAGTGGCCAACATGAGCCAGGGCAGAACCTTGTACTGCACCTGCAGTTCGGGACATGCAGAAACGCTGTATTTTGGCTCAGGAACCAGACTGACTGTTCTCG
H73J2BBXY_2_IDT-DUI-NXT-353	0	TRAV10_AGCAAAGGCTGGA_TRAJ12	GGAGAGAAGGTCGAGCAACACGAGTCTACACTGAGTGTTCGAGAGGGAGACAGCGCTGTCATCAACTGCACTTACACAGATACTGCTTCATCATACTTCCCTTGGTACAAGCAAGAAGCTGGAAAGGGTCTCCACTTTGTGATAGACATTCGTTCAAATGTGGACAGAAAACAGAGCCAAAGACTTATAGTTTTGTTGGATAAGAAAGCCAAACGATTCTCCCTGCACATCACAGCCACACAGCCTGAAGATTCAGCCATCTACTTCTGTGCAGCAAAGGCTGGAGGCTATAAAGTGGTCTTTGGAAGTGGGACTCGATTGCTGGTAAGCCCTG	TRBV1_TGCAGGGGACTTCTATG_TRBJ2-7	GTGACTTTGCTGGAGCAAAACCCAAGGTGGCGTCTGGTACCACGTGGTCAAGCTGTGAACCTACGCTGCATCTTGAAGAATTCCCAGTATCCCTGGATGAGCTGGTATCAGCAGGATCTCCAAAAGCAACTACAGTGGCTGTTCACTCTGCGGAGTCCTGGGGACAAAGAGGTCAAATCTCTTCCCGGTGCTGATTACCTGGCCACACGGGTCACTGATACGGAGCTGAGGCTGCAAGTGGCCAACATGAGCCAGGGCAGAACCTTGTACTGCACCTGCAGTGCAGGGGACTTCTATGAACAGTACTTCGGTCCCGGCACCAGGCTCACGGTTTTAG
H73J2BBXY_2_IDT-DUI-NXT-354	12	TRAV5D-4_CAAGTAAGGGAGGT_TRAJ18	GGCGAGCAGGTGGAGCAGCTTCCTTCCATCCTGAGAGTCCAGGAGGGATCCAGTGCCAGCATCAACTGCAGTTATGAAGACAGTGCCTCCAACTACTTCCCTTGGTATAAGCAAGAACCTGGAGAGAATCCTAAGCTCATCATTGACATTCGTTCAAATATGGAAAGAAAGCAGACCCAAGGACTCATCGTTTTACTGGATAAGAAAGCCAAACGCTTCTCCCTGCACATCACAGACACCCAGCCTGGAGACTCAGCCATGTACTTCTGTGCTGCAAGTAAGGGAGGTTCAGCCTTAGGGAGGCTGCATTTTGGAGCTGGGACTCAGCTGATTGTCATACCTG	TRBV1_GCAGACGGGGGGTCTGG_TRBJ1-3	GTGACTTTGCTGGAGCAAAACCCAAGGTGGCGTCTGGTACCACGTGGTCAAGCTGTGAACCTACGCTGCATCTTGAAGAATTCCCAGTATCCCTGGATGAGCTGGTATCAGCAGGATCTCCAAAAGCAACTACAGTGGCTGTTCACTCTGCGGAGTCCTGGGGACAAAGAGGTCAAATCTCTTCCCGGTGCTGATTACCTGGCCACACGGGTCACTGATACGGAGCTGAGGCTGCAAGTGGCCAACATGAGCCAGGGCAGAACCTTGTACTGCACCTGCAGTGCAGACGGGGGGTCTGGAAATACGCTCTATTTTGGAGAAGGAAGCCGGCTCATTGTTGTAG
H73J2BBXY_2_IDT-DUI-NXT-355	24	TRAV5D-4_AAGTGCTGGAGGT_TRAJ18	GGCGAGCAGGTGGAGCAGCTTCCTTCCATCCTGAGAGTCCAGGAGGGATCCAGTGCCAGCATCAACTGCAGTTATGAAGACAGTGCCTCCAACTACTTCCCTTGGTATAAGCAAGAACCTGGAGAGAATCCTAAGCTCATCATTGACATTCGTTCAAATATGGAAAGAAAGCAGACCCAAGGACTCATCGTTTTACTGGATAAGAAAGCCAAACGCTTCTCCCTGCACATCACAGACACCCAGCCTGGAGACTCAGCCATGTACTTCTGTGCTGCAAGTGCTGGAGGTTCAGCCTTAGGGAGGCTGCATTTTGGAGCTGGGACTCAGCTGATTGTCATACCTG	TRBV1_GCAGATGGGGGTGCTGGA_TRBJ1-3	GTGACTTTGCTGGAGCAAAACCCAAGGTGGCGTCTGGTACCACGTGGTCAAGCTGTGAACCTACGCTGCATCTTGAAGAATTCCCAGTATCCCTGGATGAGCTGGTATCAGCAGGATCTCCAAAAGCAACTACAGTGGCTGTTCACTCTGCGGAGTCCTGGGGACAAAGAGGTCAAATCTCTTCCCGGTGCTGATTACCTGGCCACACGGGTCACTGATACGGAGCTGAGGCTGCAAGTGGCCAACATGAGCCAGGGCAGAACCTTGTACTGCACCTGCAGTGCAGATGGGGGTGCTGGAAATACGCTCTATTTTGGAGAAGGAAGCCGGCTCATTGTTGTAG
H73J2BBXY_2_IDT-DUI-NXT-356	Unique	TRAV6D-7_AGTGACCGGTATAA_TRAJ23	GGGGACTCAGTGACTCAGACGGAAGGTCAAGTGGCCCTCTCAGAAGAGGACTTTCTTACGATACACTGCAACTACTCAGCCTCAGGGTACCCAGCTCTGTTCTGGTATGTGCAGTATCCCGGAGAAGGGCCACAGTTCCTCTTTAGAGCCTCAAGGGACAAAGAGAAAGGAAGCAGCAGAGGGTTTGAAGCCACATACAATAAAGAAGCCACCTCCTTCCACTTGCAGAAAGCCTCAGTGCAAGAGTCAGACTCGGCTGTGTACTACTGCGCTCTGAGTGACCGGTATAACCAGGGGAAGCTTATCTTTGGACAGGGAACCAAGTTATCTATCAAGCCCA	TRBV1_AGTGCGCTTCAAATAAACA_TRBJ2-2	GTGACTTTGCTGGAGCAAAACCCAAGGTGGCGTCTGGTACCACGTGGTCAAGCTGTGAACCTACGCTGCATCTTGAAGAATTCCCAGTATCCCTGGATGAGCTGGTATCAGCAGGATCTCCAAAAGCAACTACAGTGGCTGTTCACTCTGCGGAGTCCTGGGGACAAAGAGGTCAAATCTCTTCCCGGTGCTGATTACCTGGCCACACGGGTCACTGATACGGAGCTGAGGCTGCAAGTGGCCAACATGAGCCAGGGCAGAACCTTGTACTGCACCTGCAGTGCGCTTCAAATAAACACCGGGCAGCTCTACTTTGGTGAAGGCTCAAAGCTGACAGTGCTGG
H73J2BBXY_2_IDT-DUI-NXT-357	24	TRAV5D-4_AAGTGCTGGAGGT_TRAJ18	GGCGAGCAGGTGGAGCAGCTTCCTTCCATCCTGAGAGTCCAGGAGGGATCCAGTGCCAGCATCAACTGCAGTTATGAAGACAGTGCCTCCAACTACTTCCCTTGGTATAAGCAAGAACCTGGAGAGAATCCTAAGCTCATCATTGACATTCGTTCAAATATGGAAAGAAAGCAGACCCAAGGACTCATCGTTTTACTGGATAAGAAAGCCAAACGCTTCTCCCTGCACATCACAGACACCCAGCCTGGAGACTCAGCCATGTACTTCTGTGCTGCAAGTGCTGGAGGTTCAGCCTTAGGGAGGCTGCATTTTGGAGCTGGGACTCAGCTGATTGTCATACCTG	TRBV1_GCAGATGGGGGTGCTGGA_TRBJ1-3	GTGACTTTGCTGGAGCAAAACCCAAGGTGGCGTCTGGTACCACGTGGTCAAGCTGTGAACCTACGCTGCATCTTGAAGAATTCCCAGTATCCCTGGATGAGCTGGTATCAGCAGGATCTCCAAAAGCAACTACAGTGGCTGTTCACTCTGCGGAGTCCTGGGGACAAAGAGGTCAAATCTCTTCCCGGTGCTGATTACCTGGCCACACGGGTCACTGATACGGAGCTGAGGCTGCAAGTGGCCAACATGAGCCAGGGCAGAACCTTGTACTGCACCTGCAGTGCAGATGGGGGTGCTGGAAATACGCTCTATTTTGGAGAAGGAAGCCGGCTCATTGTTGTAG
		TRAV7-1_GTGCAAAAGACAC_TRAJ30	CAGCAGAAGGTGCAGCAGAGCCCAGAATCCCTCATTGTTCCAGAGGGAGGCATGGCCTCTCTCAACTGCACTTTCAGTGATCGTAATTCTCAGTATTTCTGGTGGTACAGACAGCATTCTGGGGAAGGCCCCAAGGCACTGATGTCCATCTTCTCCAATGGTGACAAGAAGGAAGGCAGATTCACAGCTCACCTCAATAAGGCCAGCCTGCATGTATCCCTGCACATCAAAGACTCCCAACCCAGTGACTCTGCTCTCTACTTCTGTGCAAAAGACACAAATGCTTACAAAGTCATCTTTGGAAAAGGGACACATCTTCATGTTCTCCCTA
H73J2BBXY_2_IDT-DUI-NXT-358	13	TRAV5D-4_AAGTGCAGGAGGT_TRAJ18	GGCGAGCAGGTGGAGCAGCTTCCTTCCATCCTGAGAGTCCAGGAGGGATCCAGTGCCAGCATCAACTGCAGTTATGAAGACAGTGCCTCCAACTACTTCCCTTGGTATAAGCAAGAACCTGGAGAGAATCCTAAGCTCATCATTGACATTCGTTCAAATATGGAAAGAAAGCAGACCCAAGGACTCATCGTTTTACTGGATAAGAAAGCCAAACGCTTCTCCCTGCACATCACAGACACCCAGCCTGGAGACTCAGCCATGTACTTCTGTGCTGCAAGTGCAGGAGGTTCAGCCTTAGGGAGGCTGCATTTTGGAGCTGGGACTCAGCTGATTGTCATACCTG	TRBV1_GCAGATTCGGGGGCTGGA_TRBJ1-3	CAGTATCCCTGGATGAGCTGGTATCAGCAGGATCTCCAAAAGCAACTACAGTGGCTGTTCACTCTGCGGAGTCCTGGGGACAAAGAGGTCAAATCTCTTCCCGGTGCTGATTACCTGGCCACACGGGTCACTGATACGGAGCTGAGGCTGCAAGTGGCCAACATGAGCCAGGGCAGAACCTTGTACTGCACCTGCAGTGCAGATTCGGGGGCTGGAAATACGCTCTATTTTGGAGAAGGAAGCCGGCTCATTGTTGTAG
H73J2BBXY_2_IDT-DUI-NXT-359	16	TRAV5D-4_TGCAAAGGGTGGAG_TRAJ12	GGCGAGCAGGTGGAGCAGCTTCCTTCCATCCTGAGAGTCCAGGAGGGATCCAGTGCCAGCATCAACTGCACTTATGAGAACAGTGCCTCCAACTACTTCCCTTGGTATAAGCAAGAACCTGGAGAGAATCCTAAGCTCATCATTGACATTCGTTCAAATATGGAAAGAAAGCAGACCCAAGGACTCATCGTTTTACTGGATAAGAAAGCCAAACGCTTCTCCCTGCACATCACAGACACCCAGCCTGGAGACTCAGCCATGTACTTCTGTGCTGCAAAGGGTGGAGGCTATAAAGTGGTCTTTGGAAGTGGGACTCGATTGCTGGTAAGCCCTG	TRBV1_GCAGATCCGACTGGGGGTGAAC_TRBJ2-7	GTGACTTTGCTGGAGCAAAACCCAAGGTGGCGTCTGGTACCACGTGGTCAAGCTGTGAACCTACGCTGCATCTTGAAGAATTCCCAGTATCCCTGGATGAGCTGGTATCAGCAGGATCTCCAAAAGCAACTACAGTGGCTGTTCACTCTGCGGAGTCCTGGGGACAAAGAGGTCAAATCTCTTCCCGGTGCTGATTACCTGGCCACACGGGTCACTGATACGGAGCTGAGGCTGCAAGTGGCCAACATGAGCCAGGGCAGAACCTTGTACTGCACCTGCAGTGCAGATCCGACTGGGGGTGAACAGTACTTCGGTCCCGGCACCAGGCTCACGGTTTTAG
H73J2BBXY_2_IDT-DUI-NXT-360	17			TRBV1_GCAGATGGGGGTTCTG_TRBJ1-3	GTGACTTTGCTGGAGCAAAACCCAAGGTGGCGTCTGGTACCACGTGGTCAAGCTGTGAACCTACGCTGCATCTTGAAGAATTCCCAGTATCCCTGGATGAGCTGGTATCAGCAGGATCTCCAAAAGCAACTACAGTGGCTGTTCACTCTGCGGAGTCCTGGGGACAAAGAGGTCAAATCTCTTCCCGGTGCTGATTACCTGGCCACACGGGTCACTGATACGGAGCTGAGGCTGCAAGTGGCCAACATGAGCCAGGGCAGAACCTTGTACTGCACCTGCAGTGCAGATGGGGGTTCTGGAAATACGCTCTATTTTGGAGAAGGAAGCCGGCTCATTGTTGTAG
H73J2BBXY_2_IDT-DUI-NXT-361	5	TRAV5D-4_AAGTGGGGACTC_TRAJ11	GGCGAGCAGGTGGAGCAGCTTCCTTCCATCCTGAGAGTCCAGGAGGGATCCAGTGCCAGCATCAACTGCACTTATGAGAACAGTGCCTCCAACTACTTCCCTTGGTATAAGCAAGAACCTGGAGAGAATCCTAAGCTCATCATTGACATTCGTTCAAATATGGAAAGAAAGCAGACCCAAGGACTCATCGTTTTACTGGATAAGAAAGCCAAACGCTTCTCCCTGCACATCACAGACACCCAGCCTGGAGACTCAGCCATGTACTTCTGTGCTGCAAGTGGGGACTCGGGATACAACAAACTCACTTTTGGAAAGGGCACGGTACTTCTAGTCTCTCCAG	TRBV1_GCTGACATCAGTCA_TRBJ2-4	GTGACTTTGCTGGAGCAAAACCCAAGGTGGCGTCTGGTACCACGTGGTCAAGCTGTGAACCTACGCTGCATCTTGAAGAATTCCCAGTATCCCTGGATGAGCTGGTATCAGCAGGATCTCCAAAAGCAACTACAGTGGCTGTTCACTCTGCGGAGTCCTGGGGACAAAGAGGTCAAATCTCTTCCCGGTGCTGATTACCTGGCCACACGGGTCACTGATACGGAGCTGAGGCTGCAAGTGGCCAACATGAGCCAGGGCAGAACCTTGTACTGCACCTGCAGTGCTGACATCAGTCAAAACACCTTGTACTTTGGTGCGGGCACCCGACTATCGGTGCTAG
H73J2BBXY_2_IDT-DUI-NXT-362	34	TRAV10D_CAAGCTCCTCATCTG_TRAJ4	GGAGAGAAGGTCGAGCAACACCAGTCTACACTGAGTGTTCGAGAGGGAGACAGCGCTGTCATCAACTGCACTTACACAGATACTGCCTCATCATACTTCCCTTGGTACAAGCAAGAAGCTGGAAAGAGTCTCCACTTTGTGATAGACATTCGTTCAAATGTGGACAGAAAACAGAGCCAAAGACTTACAGTTTTATTGGATAAGAAAGCCAAACGATTCTCCCTGCACATCACAGCCACACAGCCTGAAGATTCAGCCATCTACTTCTGTGCAGCAAGCTCCTCATCTGGTAGCTTCAATAAGTTGACCTTTGGAGCAGGGACCAGACTGGCTGTGTGCCCAT	TRBV13-1_AGCAGGAATAGTGC_TRBJ2-3	GAGGCTGCAGTCACCCAAAGCCCTAGAAACAAGGTGACAGTAACAGGAGGAAACGTGACATTGAGCTGTCGCCAGACTAATAGCCACAACTACATGTACTGGTATCGGCAGGACACTGGGCATGGGCTGAGGCTGATCCATTACTCATATGGTGCTGGCAACCTTCAAATAGGAGATGTCCCTGATGGGTACAAGGCCACCAGAACAACGCAAGAAGACTTCTTCCTCCTGCTGGAATTGGCTTCTCCCTCTCAGACATCTTTGTACTTCTGTGCCAGCAGGAATAGTGCAGAAACGCTGTATTTTGGCTCAGGAACCAGACTGACTGTTCTCG
H73J2BBXY_2_IDT-DUI-NXT-363	Unique	TRAV13D-1_CTATGAACTA_TRAJ26	GGACAGCAAGTGCAGCAGAGCCCTGCATCCTTGGTTCTGCAGGAGGGGGAGAACGCAGAGCTGCAGTGTAACTTTTCCACATCTTTGAACAGTATGCAGTGGTTTTACCAACGTCCTGGGGGAAGTCTCGTCAGCCTGTTCTACAATCCTTCTGGGACAAAGCAGAGTGGGAGACTGACATCCACTACAGTCATCAAAGAACGTCGCAGCTCTTTGCACATTTCCTCCTCCCAGACAACAGACTCAGGCACTTATCTCTGTGCTATGAACTATGCCCAGGGATTAACCTTCGGTCTTGGCACCAGAGTATCTGTGTTTCCCT	TRBV2_CCAAGGGACAGGGGTCAATTC_TRBJ1-6	GACCCGAAAATTATCCAGAAACCAAAATATCTGGTGGCAGTCACAGGGAGCGAAAAAATCCTGATATGCGAACAGTATCTAGGCCACAATGCTATGTATTGGTATAGACAAAGTGCTAAGAAGCCTCTAGAGTTCATGTTTTCCTACAGCTATCAAAAACTTATGGACAATCAGACTGCCTCAAGTCGCTTCCAACCTCAAAGTTCAAAGAAAAACCATTTAGACCTTCAGATCACAGCTCTAAAGCCTGATGACTCGGCCACATACTTCTGTGCCAGCAGCCAAGGGACAGGGGTCAATTCGCCCCTCTACTTTGCGGCAGGCACCCGGCTCACTGTGACAG
H73J2BBXY_2_IDT-DUI-NXT-364	24	TRAV5D-4_AAGTGCTGGAGGT_TRAJ18	GGCGAGCAGGTGGAGCAGCTTCCTTCCATCCTGAGAGTCCAGGAGGGATCCAGTGCCAGCATCAACTGCAGTTATGAAGACAGTGCCTCCAACTACTTCCCTTGGTATAAGCAAGAACCTGGAGAGAATCCTAAGCTCATCATTGACATTCGTTCAAATATGGAAAGAAAGCAGACCCAAGGACTCATCGTTTTACTGGATAAGAAAGCCAAACGCTTCTCCCTGCACATCACAGACACCCAGCCTGGAGACTCAGCCATGTACTTCTGTGCTGCAAGTGCTGGAGGTTCAGCCTTAGGGAGGCTGCATTTTGGAGCTGGGACTCAGCTGATTGTCATACCTG	TRBV1_GCAGATGGGGGTGCTGGA_TRBJ1-3	GTGACTTTGCTGGAGCAAAACCCAAGGTGGCGTCTGGTACCACGTGGTCAAGCTGTGAACCTACGCTGCATCTTGAAGAATTCCCAGTATCCCTGGATGAGCTGGTATCAGCAGGATCTCCAAAAGCAACTACAGTGGCTGTTCACTCTGCGGAGTCCTGGGGACAAAGAGGTCAAATCTCTTCCCGGTGCTGATTACCTGGCCACACGGGTCACTGATACGGAGCTGAGGCTGCAAGTGGCCAACATGAGCCAGGGCAGAACCTTGTACTGCACCTGCAGTGCAGATGGGGGTGCTGGAAATACGCTCTATTTTGGAGAAGGAAGCCGGCTCATTGTTGTAG
		TRAV7-1_GTGCAAAAGACAC_TRAJ30	CAGCAGAAGGTGCAGCAGAGCCCAGAATCCCTCATTGTTCCAGAGGGAGGCATGGCCTCTCTCAACTGCACTTTCAGTGATCGTAATTCTCAGTATTTCTGGTGGTACAGACAGCATTCTGGGGAAGGCCCCAAGGCACTGATGTCCATCTTCTCCAATGGTGACAAGAAGGAAGGCAGATTCACAGCTCACCTCAATAAGGCCAGCCTGCATGTATCCCTGCACATCAAAGACTCCCAACCCAGTGACTCTGCTCTCTACTTCTGTGCAAAAGACACAAATGCTTACAAAGTCATCTTTGGAAAAGGGACACATCTTCATGTTCTCCCTA
H73J2BBXY_2_IDT-DUI-NXT-365	21	TRAV13D-2_GCTATGACTG_TRAJ12	GGACAGCAAGTGCAGCAGAGTCCCGCATCCTTGGTTCTGCAGGAGGGGGAGAACGCAGAGCTGCAGTGTAACTTTTCCTCCACAGCAACCCGGCTGCAGTGGTTTTACCAACATCCTGGGGGAAGACTCGTCAGCCTGTTCTACAATCCTTCTGGGACAAAGCACACTGGAAGACTGACATCCACCACAGTCACTAACGAACGTCGCGGCTCTTTGCACATTTCCTCCTCCCAGACAACAGACTCAGGCACTTATCTCTGTGCTATGACTGGAGGCTATAAAGTGGTCTTTGGAAGTGGGACTCGATTGCTGGTAAGCCCTG	TRBV15_GCAGTCGACAGGGCGGCACAG_TRBJ1-1	GATGCTGGAGTTACCCAGACACCCAGACATGAGGTGGCAGAGAAAGGACAAACAATAATCCTGAAGTGTGAGCCAGTTTCAGGCCACAATGACCTTTTCTGGTACAGACAGACCAAGATACAGGGACTAGAGTTGCTGAGCTACTTCCGCAGCAAGTCTCTTATGGAAGATGGTGGGGCTTTCAAGGATCGATTCAAAGCTGAGATGCTAAATTCATCCTTCTCCACTCTGAAGATTCAACCTACAGAACCCAAGGACTCAGCTGTGTATCTGTGTGCCAGCAGTCGACAGGGCGGCACAGAAGTCTTCTTTGGTAAAGGAACCAGACTCACAGTTGTAG
H73J2BBXY_2_IDT-DUI-NXT-368	24	TRAV5D-4_AAGTGCTGGAGGT_TRAJ18	GGCGAGCAGGTGGAGCAGCTTCCTTCCATCCTGAGAGTCCAGGAGGGATCCAGTGCCAGCATCAACTGCAGTTATGAAGACAGTGCCTCCAACTACTTCCCTTGGTATAAGCAAGAACCTGGAGAGAATCCTAAGCTCATCATTGACATTCGTTCAAATATGGAAAGAAAGCAGACCCAAGGACTCATCGTTTTACTGGATAAGAAAGCCAAACGCTTCTCCCTGCACATCACAGACACCCAGCCTGGAGACTCAGCCATGTACTTCTGTGCTGCAAGTGCTGGAGGTTCAGCCTTAGGGAGGCTGCATTTTGGAGCTGGGACTCAGCTGATTGTCATACCTG	TRBV1_GCAGATGGGGGTGCTGGA_TRBJ1-3	GTGACTTTGCTGGAGCAAAACCCAAGGTGGCGTCTGGTACCACGTGGTCAAGCTGTGAACCTACGCTGCATCTTGAAGAATTCCCAGTATCCCTGGATGAGCTGGTATCAGCAGGATCTCCAAAAGCAACTACAGTGGCTGTTCACTCTGCGGAGTCCTGGGGACAAAGAGGTCAAATCTCTTCCCGGTGCTGATTACCTGGCCACACGGGTCACTGATACGGAGCTGAGGCTGCAAGTGGCCAACATGAGCCAGGGCAGAACCTTGTACTGCACCTGCAGTGCAGATGGGGGTGCTGGAAATACGCTCTATTTTGGAGAAGGAAGCCGGCTCATTGTTGTAG
		TRAV7-1_GTGCAAAAGACAC_TRAJ30	CAGCAGAAGGTGCAGCAGAGCCCAGAATCCCTCATTGTTCCAGAGGGAGGCATGGCCTCTCTCAACTGCACTTTCAGTGATCGTAATTCTCAGTATTTCTGGTGGTACAGACAGCATTCTGGGGAAGGCCCCAAGGCACTGATGTCCATCTTCTCCAATGGTGACAAGAAGGAAGGCAGATTCACAGCTCACCTCAATAAGGCCAGCCTGCATGTATCCCTGCACATCAAAGACTCCCAACCCAGTGACTCTGCTCTCTACTTCTGTGCAAAAGACACAAATGCTTACAAAGTCATCTTTGGAAAAGGGACACATCTTCATGTTCTCCCTA
H73J2BBXY_2_IDT-DUI-NXT-369	4	TRAV5D-4_AAGTGCAGGGGGCTATG_TRAJ47	GGCGAGCAGGTGGAGCAGCTTCCTTCCATCCTGAGAGTCCAGGAGGGATCCAGTGCCAGCATCAACTGCACTTATGAGAACAGTGCCTCCAACTACTTCCCTTGGTATAAGCAAGAACCTGGAGAGAATCCTAAGCTCATCATTGACATTCGTTCAAATATGGAAAGAAAGCAGACCCAAGGACTCATCGTTTTACTGGATAAGAAAGCCAAACGCTTCTCCCTGCACATCACAGACACCCAGCCTGGAGACTCAGCCATGTACTTCTGTGCTGCAAGTGCAGGGGGCTATGCAAACAAGATGATCTTTGGCTTGGGAACCATTTTGAGAGTCAGACCTC	TRBV1_TGCAGGGGGGGCGGAAGT_TRBJ1-1	GTGACTTTGCTGGAGCAAAACCCAAGGTGGCGTCTGGTACCACGTGGTCAAGCTGTGAACCTACGCTGCATCTTGAAGAATTCCCAGTATCCCTGGATGAGCTGGTATCAGCAGGATCTCCAAAAGCAACTACAGTGGCTGTTCACTCTGCGGAGTCCTGGGGACAAAGAGGTCAAATCTCTTCCCGGTGCTGATTACCTGGCCACACGGGTCACTGATACGGAGCTGAGGCTGCAAGTGGCCAACATGAGCCAGGGCAGAACCTTGTACTGCACCTGCAGTGCAGGGGGGGCGGAAGTCTTCTTTGGTAAAGGAACCAGACTCACAGTTGTAG
H73J2BBXY_2_IDT-DUI-NXT-371	12			TRBV1_GCAGATGGAGGTTCTG_TRBJ1-3	GTGACTTTGCTGGAGCAAAACCCAAGGTGGCGTCTGGTACCACGTGGTCAAGCTGTGAACCTACGCTGCATCTTGAAGAATTCCCAGTATCCCTGGATGAGCTGGTATCAGCAGGATCTCCAAAAGCAACTACAGTGGCTGTTCACTCTGCGGAGTCCTGGGGACAAAGAGGTCAAATCTCTTCCCGGTGCTGATTACCTGGCCACACGGGTCACTGATACGGAGCTGAGGCTGCAAGTGGCCAACATGAGCCAGGGCAGAACCTTGTACTGCACCTGCAGTGCAGATGGAGGTTCTGGAAATACGCTCTATTTTGGAGAAGGAAGCCGGCTCATTGTTGTAG
H73J2BBXY_2_IDT-DUI-NXT-372	0	TRAV10_AGCAAAGGCTGGA_TRAJ12	GGAGAGAAGGTCGAGCAACACGAGTCTACACTGAGTGTTCGAGAGGGAGACAGCGCTGTCATCAACTGCACTTACACAGATACTGCTTCATCATACTTCCCTTGGTACAAGCAAGAAGCTGGAAAGGGTCTCCACTTTGTGATAGACATTCGTTCAAATGTGGACAGAAAACAGAGCCAAAGACTTATAGTTTTGTTGGATAAGAAAGCCAAACGATTCTCCCTGCACATCACAGCCACACAGCCTGAAGATTCAGCCATCTACTTCTGTGCAGCAAAGGCTGGAGGCTATAAAGTGGTCTTTGGAAGTGGGACTCGATTGCTGGTAAGCCCTG	TRBV1_TGCAGGGGACTTCTATG_TRBJ2-7	GTGACTTTGCTGGAGCAAAACCCAAGGTGGCGTCTGGTACCACGTGGTCAAGCTGTGAACCTACGCTGCATCTTGAAGAATTCCCAGTATCCCTGGATGAGCTGGTATCAGCAGGATCTCCAAAAGCAACTACAGTGGCTGTTCACTCTGCGGAGTCCTGGGGACAAAGAGGTCAAATCTCTTCCCGGTGCTGATTACCTGGCCACACGGGTCACTGATACGGAGCTGAGGCTGCAAGTGGCCAACATGAGCCAGGGCAGAACCTTGTACTGCACCTGCAGTGCAGGGGACTTCTATGAACAGTACTTCGGTCCCGGCACCAGGCTCACGGTTTTAG
H73J2BBXY_2_IDT-DUI-NXT-374	5			TRBV1_GCTGACATCAGTCA_TRBJ2-4	GTGACTTTGCTGGAGCAAAACCCAAGGTGGCGTCTGGTACCACGTGGTCAAGCTGTGAACCTACGCTGCATCTTGAAGAATTCCCAGTATCCCTGGATGAGCTGGTATCAGCAGGATCTCCAAAAGCAACTACAGTGGCTGTTCACTCTGCGGAGTCCTGGGGACAAAGAGGTCAAATCTCTTCCCGGTGCTGATTACCTGGCCACACGGGTCACTGATACGGAGCTGAGGCTGCAAGTGGCCAACATGAGCCAGGGCAGAACCTTGTACTGCACCTGCAGTGCTGACATCAGTCAAAACACCTTGTACTTTGGTGCGGGCACCCGACTATCGGTGCTAG
H73J2BBXY_2_IDT-DUI-NXT-375	5	TRAV5D-4_AAGTGGGGACTC_TRAJ11	GGCGAGCAGGTGGAGCAGCTTCCTTCCATCCTGAGAGTCCAGGAGGGATCCAGTGCCAGCATCAACTGCACTTATGAGAACAGTGCCTCCAACTACTTCCCTTGGTATAAGCAAGAACCTGGAGAGAATCCTAAGCTCATCATTGACATTCGTTCAAATATGGAAAGAAAGCAGACCCAAGGACTCATCGTTTTACTGGATAAGAAAGCCAAACGCTTCTCCCTGCACATCACAGACACCCAGCCTGGAGACTCAGCCATGTACTTCTGTGCTGCAAGTGGGGACTCGGGATACAACAAACTCACTTTTGGAAAGGGCACGGTACTTCTAGTCTCTCCAG	TRBV1_GCTGACATCAGTCA_TRBJ2-4	GTGACTTTGCTGGAGCAAAACCCAAGGTGGCGTCTGGTACCACGTGGTCAAGCTGTGAACCTACGCTGCATCTTGAAGAATTCCCAGTATCCCTGGATGAGCTGGTATCAGCAGGATCTCCAAAAGCAACTACAGTGGCTGTTCACTCTGCGGAGTCCTGGGGACAAAGAGGTCAAATCTCTTCCCGGTGCTGATTACCTGGCCACACGGGTCACTGATACGGAGCTGAGGCTGCAAGTGGCCAACATGAGCCAGGGCAGAACCTTGTACTGCACCTGCAGTGCTGACATCAGTCAAAACACCTTGTACTTTGGTGCGGGCACCCGACTATCGGTGCTAG
H73J2BBXY_2_IDT-DUI-NXT-377	21	TRAV13D-2_GCTATGACTG_TRAJ12	GGACAGCAAGTGCAGCAGAGTCCCGCATCCTTGGTTCTGCAGGAGGGGGAGAACGCAGAGCTGCAGTGTAACTTTTCCTCCACAGCAACCCGGCTGCAGTGGTTTTACCAACATCCTGGGGGAAGACTCGTCAGCCTGTTCTACAATCCTTCTGGGACAAAGCACACTGGAAGACTGACATCCACCACAGTCACTAACGAACGTCGCGGCTCTTTGCACATTTCCTCCTCCCAGACAACAGACTCAGGCACTTATCTCTGTGCTATGACTGGAGGCTATAAAGTGGTCTTTGGAAGTGGGACTCGATTGCTGGTAAGCCCTG	TRBV15_GCAGTCGACAGGGCGGCACAG_TRBJ1-1	GATGCTGGAGTTACCCAGACACCCAGACATGAGGTGGCAGAGAAAGGACAAACAATAATCCTGAAGTGTGAGCCAGTTTCAGGCCACAATGACCTTTTCTGGTACAGACAGACCAAGATACAGGGACTAGAGTTGCTGAGCTACTTCCGCAGCAAGTCTCTTATGGAAGATGGTGGGGCTTTCAAGGATCGATTCAAAGCTGAGATGCTAAATTCATCCTTCTCCACTCTGAAGATTCAACCTACAGAACCCAAGGACTCAGCTGTGTATCTGTGTGCCAGCAGTCGACAGGGCGGCACAGAAGTCTTCTTTGGTAAAGGAACCAGACTCACAGTTGTAG
		TRAV6-6_GGGTGCCTCTTC_TRAJ34	GGAGATTCCGTGACTCAAACAGAAGGCCAAGTGACCGTCTCAGAAAGCAAGTCCCTGATAATAAATTGCACGTATTCAACCACAAGCATAGCTTACCCTAATCTTTTCTGGTATGTTCGATATCCTGGAGAAGGTCTACAACTCCTCCTGAAAGTCATTACGGCTGGCCAGAAGGGAAGCAGCAGAGGGTTTGAAGCCACATACAATAAAGAAACCACCTCCTTCCACTTGCAGAAAGCCTCAGTGCAAGAGTCAGACTCGGCTGTGTACTACTGTGCTCTGGGTGCCTCTTCCAATACCGACAAAGTCGTCTTTGGAACAGGGACCAGATTACAAGTCTCACCAA
H73J2BBXY_2_IDT-DUI-NXT-380	24	TRAV5D-4_AAGTGCTGGAGGT_TRAJ18	GGCGAGCAGGTGGAGCAGCTTCCTTCCATCCTGAGAGTCCAGGAGGGATCCAGTGCCAGCATCAACTGCAGTTATGAAGACAGTGCCTCCAACTACTTCCCTTGGTATAAGCAAGAACCTGGAGAGAATCCTAAGCTCATCATTGACATTCGTTCAAATATGGAAAGAAAGCAGACCCAAGGACTCATCGTTTTACTGGATAAGAAAGCCAAACGCTTCTCCCTGCACATCACAGACACCCAGCCTGGAGACTCAGCCATGTACTTCTGTGCTGCAAGTGCTGGAGGTTCAGCCTTAGGGAGGCTGCATTTTGGAGCTGGGACTCAGCTGATTGTCATACCTG	TRBV1_GCAGATGGGGGTGCTGGA_TRBJ1-3	GTGACTTTGCTGGAGCAAAACCCAAGGTGGCGTCTGGTACCACGTGGTCAAGCTGTGAACCTACGCTGCATCTTGAAGAATTCCCAGTATCCCTGGATGAGCTGGTATCAGCAGGATCTCCAAAAGCAACTACAGTGGCTGTTCACTCTGCGGAGTCCTGGGGACAAAGAGGTCAAATCTCTTCCCGGTGCTGATTACCTGGCCACACGGGTCACTGATACGGAGCTGAGGCTGCAAGTGGCCAACATGAGCCAGGGCAGAACCTTGTACTGCACCTGCAGTGCAGATGGGGGTGCTGGAAATACGCTCTATTTTGGAGAAGGAAGCCGGCTCATTGTTGTAG
		TRAV7-1_GTGCAAAAGACAC_TRAJ30	CAGCAGAAGGTGCAGCAGAGCCCAGAATCCCTCATTGTTCCAGAGGGAGGCATGGCCTCTCTCAACTGCACTTTCAGTGATCGTAATTCTCAGTATTTCTGGTGGTACAGACAGCATTCTGGGGAAGGCCCCAAGGCACTGATGTCCATCTTCTCCAATGGTGACAAGAAGGAAGGCAGATTCACAGCTCACCTCAATAAGGCCAGCCTGCATGTATCCCTGCACATCAAAGACTCCCAACCCAGTGACTCTGCTCTCTACTTCTGTGCAAAAGACACAAATGCTTACAAAGTCATCTTTGGAAAAGGGACACATCTTCATGTTCTCCCTA
H73J2BBXY_2_IDT-DUI-NXT-381	0	TRAV10_AGCAAAGGCTGGA_TRAJ12	GGAGAGAAGGTCGAGCAACACGAGTCTACACTGAGTGTTCGAGAGGGAGACAGCGCTGTCATCAACTGCACTTACACAGATACTGCTTCATCATACTTCCCTTGGTACAAGCAAGAAGCTGGAAAGGGTCTCCACTTTGTGATAGACATTCGTTCAAATGTGGACAGAAAACAGAGCCAAAGACTTATAGTTTTGTTGGATAAGAAAGCCAAACGATTCTCCCTGCACATCACAGCCACACAGCCTGAAGATTCAGCCATCTACTTCTGTGCAGCAAAGGCTGGAGGCTATAAAGTGGTCTTTGGAAGTGGGACTCGATTGCTGGTAAGCCCTG	TRBV1_TGCAGGGGACTTCTATG_TRBJ2-7	GTGACTTTGCTGGAGCAAAACCCAAGGTGGCGTCTGGTACCACGTGGTCAAGCTGTGAACCTACGCTGCATCTTGAAGAATTCCCAGTATCCCTGGATGAGCTGGTATCAGCAGGATCTCCAAAAGCAACTACAGTGGCTGTTCACTCTGCGGAGTCCTGGGGACAAAGAGGTCAAATCTCTTCCCGGTGCTGATTACCTGGCCACACGGGTCACTGATACGGAGCTGAGGCTGCAAGTGGCCAACATGAGCCAGGGCAGAACCTTGTACTGCACCTGCAGTGCAGGGGACTTCTATGAACAGTACTTCGGTCCCGGCACCAGGCTCACGGTTTTAG
H73J2BBXY_2_IDT-DUI-NXT-382	21	TRAV6-6_GGGTGCCTCTTC_TRAJ34	GGAGATTCCGTGACTCAAACAGAAGGCCAAGTGACCGTCTCAGAAAGCAAGTCCCTGATAATAAATTGCACGTATTCAACCACAAGCATAGCTTACCCTAATCTTTTCTGGTATGTTCGATATCCTGGAGAAGGTCTACAACTCCTCCTGAAAGTCATTACGGCTGGCCAGAAGGGAAGCAGCAGAGGGTTTGAAGCCACATACAATAAAGAAACCACCTCCTTCCACTTGCAGAAAGCCTCAGTGCAAGAGTCAGACTCGGCTGTGTACTACTGTGCTCTGGGTGCCTCTTCCAATACCGACAAAGTCGTCTTTGGAACAGGGACCAGATTACAAGTCTCACCAA	TRBV15_GCAGTCGACAGGGCGGCACAG_TRBJ1-1	GATGCTGGAGTTACCCAGACACCCAGACATGAGGTGGCAGAGAAAGGACAAACAATAATCCTGAAGTGTGAGCCAGTTTCAGGCCACAATGACCTTTTCTGGTACAGACAGACCAAGATACAGGGACTAGAGTTGCTGAGCTACTTCCGCAGCAAGTCTCTTATGGAAGATGGTGGGGCTTTCAAGGATCGATTCAAAGCTGAGATGCTAAATTCATCCTTCTCCACTCTGAAGATTCAACCTACAGAACCCAAGGACTCAGCTGTGTATCTGTGTGCCAGCAGTCGACAGGGCGGCACAGAAGTCTTCTTTGGTAAAGGAACCAGACTCACAGTTGTAG
		TRAV13D-2_GCTATGACTG_TRAJ12	GGACAGCAAGTGCAGCAGAGTCCCGCATCCTTGGTTCTGCAGGAGGGGGAGAACGCAGAGCTGCAGTGTAACTTTTCCTCCACAGCAACCCGGCTGCAGTGGTTTTACCAACATCCTGGGGGAAGACTCGTCAGCCTGTTCTACAATCCTTCTGGGACAAAGCACACTGGAAGACTGACATCCACCACAGTCACTAACGAACGTCGCGGCTCTTTGCACATTTCCTCCTCCCAGACAACAGACTCAGGCACTTATCTCTGTGCTATGACTGGAGGCTATAAAGTGGTCTTTGGAAGTGGGACTCGATTGCTGGTAAGCCCTG
H73J2BBXY_2_IDT-DUI-NXT-383	13	TRAV5D-4_AAGTGCAGGAGGT_TRAJ18	GGCGAGCAGGTGGAGCAGCTTCCTTCCATCCTGAGAGTCCAGGAGGGATCCAGTGCCAGCATCAACTGCAGTTATGAAGACAGTGCCTCCAACTACTTCCCTTGGTATAAGCAAGAACCTGGAGAGAATCCTAAGCTCATCATTGACATTCGTTCAAATATGGAAAGAAAGCAGACCCAAGGACTCATCGTTTTACTGGATAAGAAAGCCAAACGCTTCTCCCTGCACATCACAGACACCCAGCCTGGAGACTCAGCCATGTACTTCTGTGCTGCAAGTGCAGGAGGTTCAGCCTTAGGGAGGCTGCATTTTGGAGCTGGGACTCAGCTGATTGTCATACCTG	TRBV1_GCAGATTCGGGGGCTGGA_TRBJ1-3	CAGTATCCCTGGATGAGCTGGTATCAGCAGGATCTCCAAAAGCAACTACAGTGGCTGTTCACTCTGCGGAGTCCTGGGGACAAAGAGGTCAAATCTCTTCCCGGTGCTGATTACCTGGCCACACGGGTCACTGATACGGAGCTGAGGCTGCAAGTGGCCAACATGAGCCAGGGCAGAACCTTGTACTGCACCTGCAGTGCAGATTCGGGGGCTGGAAATACGCTCTATTTTGGAGAAGGAAGCCGGCTCATTGTTGTAG
H73J2BBXY_2_IDT-DUI-NXT-384	13	TRAV5D-4_AAGTGCAGGAGGT_TRAJ18	GGCGAGCAGGTGGAGCAGCTTCCTTCCATCCTGAGAGTCCAGGAGGGATCCAGTGCCAGCATCAACTGCAGTTATGAAGACAGTGCCTCCAACTACTTCCCTTGGTATAAGCAAGAACCTGGAGAGAATCCTAAGCTCATCATTGACATTCGTTCAAATATGGAAAGAAAGCAGACCCAAGGACTCATCGTTTTACTGGATAAGAAAGCCAAACGCTTCTCCCTGCACATCACAGACACCCAGCCTGGAGACTCAGCCATGTACTTCTGTGCTGCAAGTGCAGGAGGTTCAGCCTTAGGGAGGCTGCATTTTGGAGCTGGGACTCAGCTGATTGTCATACCTG	TRBV1_GCAGATTCGGGGGCTGGA_TRBJ1-3	CAGTATCCCTGGATGAGCTGGTATCAGCAGGATCTCCAAAAGCAACTACAGTGGCTGTTCACTCTGCGGAGTCCTGGGGACAAAGAGGTCAAATCTCTTCCCGGTGCTGATTACCTGGCCACACGGGTCACTGATACGGAGCTGAGGCTGCAAGTGGCCAACATGAGCCAGGGCAGAACCTTGTACTGCACCTGCAGTGCAGATTCGGGGGCTGGAAATACGCTCTATTTTGGAGAAGGAAGCCGGCTCATTGTTGTAG
H73WCBBXY_6_IDT-DUI-NXT-100	34	TRAV10D_CAAGCTCCTCATCTG_TRAJ4	GGAGAGAAGGTCGAGCAACACCAGTCTACACTGAGTGTTCGAGAGGGAGACAGCGCTGTCATCAACTGCACTTACACAGATACTGCCTCATCATACTTCCCTTGGTACAAGCAAGAAGCTGGAAAGAGTCTCCACTTTGTGATAGACATTCGTTCAAATGTGGACAGAAAACAGAGCCAAAGACTTACAGTTTTATTGGATAAGAAAGCCAAACGATTCTCCCTGCACATCACAGCCACACAGCCTGAAGATTCAGCCATCTACTTCTGTGCAGCAAGCTCCTCATCTGGTAGCTTCAATAAGTTGACCTTTGGAGCAGGGACCAGACTGGCTGTGTGCCCAT	TRBV13-1_AGCAGGAATAGTGC_TRBJ2-3	GAGGCTGCAGTCACCCAAAGCCCTAGAAACAAGGTGACAGTAACAGGAGGAAACGTGACATTGAGCTGTCGCCAGACTAATAGCCACAACTACATGTACTGGTATCGGCAGGACACTGGGCATGGGCTGAGGCTGATCCATTACTCATATGGTGCTGGCAACCTTCAAATAGGAGATGTCCCTGATGGGTACAAGGCCACCAGAACAACGCAAGAAGACTTCTTCCTCCTGCTGGAATTGGCTTCTCCCTCTCAGACATCTTTGTACTTCTGTGCCAGCAGGAATAGTGCAGAAACGCTGTATTTTGGCTCAGGAACCAGACTGACTGTTCTCG
H73WCBBXY_6_IDT-DUI-NXT-101	Unique	TRAV4D-3_TGCTGTCTATAACA_TRAJ17	GGAGATAAGGTGAAGCAAAGTCCCTCAGCGCTGAGTCTCCAAGAGGGAACCAATTCTGCTCTGAGATGCAATTTTTCTATCGCCGCGACAACTGTGCAGTGGTTCCTACAGAATCCCAGGGGCAGCCTCATCAATCTTTTTTACCTGGTTCCAGGAACAAAGGAGAATGGGAGGTTAAAGTCAACATTCAATTCTAAGGAGAGCTACAGCACCCTGCACATCAGGGATGCCCAGCTGGAGGACTCAGGCACTTACTTCTGTGCTGTCTATAACAGTGCAGGGAACAAGCTAACTTTTGGAATTGGAACCAGGGTGCTGGTCAGGCCAG	TRBV29_AGTTTTGCCAGGGGGCGCGTGGTGGCTC_TRBJ1-5	GACATGAAAGTAACCCAGATGCCAAGATACCTGATCAAAAGAATGGGAGAGAATGTTTTGCTGGAATGTGGACAGGACATGAGCCATGAAACAATGTACTGGTATCGACAAGACCCTGGTCTGGGGCTACAGCTGATTTATATCTCATACGATGTTGATAGTAACAGCGAAGGAGACATCCCTAAAGGATACAGGGTCTCACGGAAGAAGCGGGAGCATTTCTCCCTGATTCTGGATTCTGCTAAAACAAACCAGACATCTGTGTACTTCTGTGCTAGCAGTTTTGCCAGGGGGCGCGTGGTGGCTCCGCTTTTTGGAGAGGGGACTCGACTCTCTGTTCTAG
H73WCBBXY_6_IDT-DUI-NXT-102	0	TRAV10_AGCAAAGGCTGGA_TRAJ12	GGAGAGAAGGTCGAGCAACACGAGTCTACACTGAGTGTTCGAGAGGGAGACAGCGCTGTCATCAACTGCACTTACACAGATACTGCTTCATCATACTTCCCTTGGTACAAGCAAGAAGCTGGAAAGGGTCTCCACTTTGTGATAGACATTCGTTCAAATGTGGACAGAAAACAGAGCCAAAGACTTATAGTTTTGTTGGATAAGAAAGCCAAACGATTCTCCCTGCACATCACAGCCACACAGCCTGAAGATTCAGCCATCTACTTCTGTGCAGCAAAGGCTGGAGGCTATAAAGTGGTCTTTGGAAGTGGGACTCGATTGCTGGTAAGCCCTG	TRBV1_TGCAGGGGACTTCTATG_TRBJ2-7	GTGACTTTGCTGGAGCAAAACCCAAGGTGGCGTCTGGTACCACGTGGTCAAGCTGTGAACCTACGCTGCATCTTGAAGAATTCCCAGTATCCCTGGATGAGCTGGTATCAGCAGGATCTCCAAAAGCAACTACAGTGGCTGTTCACTCTGCGGAGTCCTGGGGACAAAGAGGTCAAATCTCTTCCCGGTGCTGATTACCTGGCCACACGGGTCACTGATACGGAGCTGAGGCTGCAAGTGGCCAACATGAGCCAGGGCAGAACCTTGTACTGCACCTGCAGTGCAGGGGACTTCTATGAACAGTACTTCGGTCCCGGCACCAGGCTCACGGTTTTAG
H73WCBBXY_6_IDT-DUI-NXT-103	24	TRAV5D-4_AAGTGCTGGAGGT_TRAJ18	GGCGAGCAGGTGGAGCAGCTTCCTTCCATCCTGAGAGTCCAGGAGGGATCCAGTGCCAGCATCAACTGCAGTTATGAAGACAGTGCCTCCAACTACTTCCCTTGGTATAAGCAAGAACCTGGAGAGAATCCTAAGCTCATCATTGACATTCGTTCAAATATGGAAAGAAAGCAGACCCAAGGACTCATCGTTTTACTGGATAAGAAAGCCAAACGCTTCTCCCTGCACATCACAGACACCCAGCCTGGAGACTCAGCCATGTACTTCTGTGCTGCAAGTGCTGGAGGTTCAGCCTTAGGGAGGCTGCATTTTGGAGCTGGGACTCAGCTGATTGTCATACCTG	TRBV1_GCAGATGGGGGTGCTGGA_TRBJ1-3	GTGACTTTGCTGGAGCAAAACCCAAGGTGGCGTCTGGTACCACGTGGTCAAGCTGTGAACCTACGCTGCATCTTGAAGAATTCCCAGTATCCCTGGATGAGCTGGTATCAGCAGGATCTCCAAAAGCAACTACAGTGGCTGTTCACTCTGCGGAGTCCTGGGGACAAAGAGGTCAAATCTCTTCCCGGTGCTGATTACCTGGCCACACGGGTCACTGATACGGAGCTGAGGCTGCAAGTGGCCAACATGAGCCAGGGCAGAACCTTGTACTGCACCTGCAGTGCAGATGGGGGTGCTGGAAATACGCTCTATTTTGGAGAAGGAAGCCGGCTCATTGTTGTAG
		TRAV7-1_GTGCAAAAGACAC_TRAJ30	CAGCAGAAGGTGCAGCAGAGCCCAGAATCCCTCATTGTTCCAGAGGGAGGCATGGCCTCTCTCAACTGCACTTTCAGTGATCGTAATTCTCAGTATTTCTGGTGGTACAGACAGCATTCTGGGGAAGGCCCCAAGGCACTGATGTCCATCTTCTCCAATGGTGACAAGAAGGAAGGCAGATTCACAGCTCACCTCAATAAGGCCAGCCTGCATGTATCCCTGCACATCAAAGACTCCCAACCCAGTGACTCTGCTCTCTACTTCTGTGCAAAAGACACAAATGCTTACAAAGTCATCTTTGGAAAAGGGACACATCTTCATGTTCTCCCTA
H73WCBBXY_6_IDT-DUI-NXT-104	24	TRAV7-1_GTGCAAAAGACAC_TRAJ30	CAGCAGAAGGTGCAGCAGAGCCCAGAATCCCTCATTGTTCCAGAGGGAGGCATGGCCTCTCTCAACTGCACTTTCAGTGATCGTAATTCTCAGTATTTCTGGTGGTACAGACAGCATTCTGGGGAAGGCCCCAAGGCACTGATGTCCATCTTCTCCAATGGTGACAAGAAGGAAGGCAGATTCACAGCTCACCTCAATAAGGCCAGCCTGCATGTATCCCTGCACATCAAAGACTCCCAACCCAGTGACTCTGCTCTCTACTTCTGTGCAAAAGACACAAATGCTTACAAAGTCATCTTTGGAAAAGGGACACATCTTCATGTTCTCCCTA	TRBV1_GCAGATGGGGGTGCTGGA_TRBJ1-3	GTGACTTTGCTGGAGCAAAACCCAAGGTGGCGTCTGGTACCACGTGGTCAAGCTGTGAACCTACGCTGCATCTTGAAGAATTCCCAGTATCCCTGGATGAGCTGGTATCAGCAGGATCTCCAAAAGCAACTACAGTGGCTGTTCACTCTGCGGAGTCCTGGGGACAAAGAGGTCAAATCTCTTCCCGGTGCTGATTACCTGGCCACACGGGTCACTGATACGGAGCTGAGGCTGCAAGTGGCCAACATGAGCCAGGGCAGAACCTTGTACTGCACCTGCAGTGCAGATGGGGGTGCTGGAAATACGCTCTATTTTGGAGAAGGAAGCCGGCTCATTGTTGTAG
H73WCBBXY_6_IDT-DUI-NXT-105	16			TRBV1_GCAGATCCGACTGGGGGTGAAC_TRBJ2-7	GTGACTTTGCTGGAGCAAAACCCAAGGTGGCGTCTGGTACCACGTGGTCAAGCTGTGAACCTACGCTGCATCTTGAAGAATTCCCAGTATCCCTGGATGAGCTGGTATCAGCAGGATCTCCAAAAGCAACTACAGTGGCTGTTCACTCTGCGGAGTCCTGGGGACAAAGAGGTCAAATCTCTTCCCGGTGCTGATTACCTGGCCACACGGGTCACTGATACGGAGCTGAGGCTGCAAGTGGCCAACATGAGCCAGGGCAGAACCTTGTACTGCACCTGCAGTGCAGATCCGACTGGGGGTGAACAGTACTTCGGTCCCGGCACCAGGCTCACGGTTTTAG
H73WCBBXY_6_IDT-DUI-NXT-106	3	TRAV14-1_CAAGTAGGGCCTCGG_TRAJ11	CAGCAGCAGGTGAGACAAAGTCCCCAATCTCTGACAGTCTGGGAAGGAGAGACCGCAATTCTGAACTGCAGTTATGAGGACAGCACTTTTAACTACTTCCCATGGTACCAGCAGTTCCCTGGGGAAGGCCCTGCACTCCTGATATCCATAAGTTCAGTGTCCGATAAAAAGGAAGATGGACGATTCACAATCTTCTTCAATAAAAGGGAGAAAAAGCTCTCCTTGCACATCACAGACTCTCAGCCTGGAGACTCAGCCACCTACTTCTGTGCAGCAAGTAGGGCCTCGGGATACAACAAACTCACTTTTGGAAAGGGCACGGTACTTCTAGTCTCTCCAG	TRBV1_AGTGCGTCTGGGGGGTATGC_TRBJ2-1	AGTATCCCTGGATGAGCTGGTATCAGCAGGATCTCCAAAAGCAACTACAGTGGCTGTTCACTCTGCGGAGTCCTGGGGACAAAGAGGTCAAATCTCTTCCCGGTGCTGATTACCTGGCCACACGGGTCACTGATACGGAGCTGAGGCTGCAAGTGGCCAACATGAGCCAGGGCAGAACCTTGTACTGCACCTGCAGTGCGTCTGGGGGGTATGCTGAGCAGTTCTTCGGACCAGGGACACGACTCACCGTCCTAG
H73WCBBXY_6_IDT-DUI-NXT-107	23	TRAV10D_AAGCAAGACTGG_TRAJ2	GGAGAGAAGGTCGAGCAACACCAGTCTACACTGAGTGTTCGAGAGGGAGACAGCGCTGTCATCAACTGCACTTACACAGATACTGCCTCATCATACTTCCCTTGGTACAAGCAAGAAGCTGGAAAGAGTCTCCACTTTGTGATAGACATTCGTTCAAATGTGGACAGAAAACAGAGCCAAAGACTTACAGTTTTATTGGATAAGAAAGCCAAACGATTCTCCCTGCACATCACAGCCACACAGCCTGAAGATTCAGCCATCTACTTCTGTGCAGCAAGCAAGACTGGAGGACTAAGTGGTAAATTAACATTCGGGGAAGGGACCCAAGTGACGGTAATATCTG	TRBV1_AGTGCCGGGAACGA_TRBJ1-4	GTGACTTTGCTGGAGCAAAACCCAAGGTGGCGTCTGGTACCACGTGGTCAAGCTGTGAACCTACGCTGCATCTTGAAGAATTCCCAGTATCCCTGGATGAGCTGGTATCAGCAGGATCTCCAAAAGCAACTACAGTGGCTGTTCACTCTGCGGAGTCCTGGGGACAAAGAGGTCAAATCTCTTCCCGGTGCTGATTACCTGGCCACACGGGTCACTGATACGGAGCTGAGGCTGCAAGTGGCCAACATGAGCCAGGGCAGAACCTTGTACTGCACCTGCAGTGCCGGGAACGAAAGATTATTTTTCGGTCATGGAACCAAGCTGTCTGTCCTGG
H73WCBBXY_6_IDT-DUI-NXT-108	Unique	TRAV5D-4_AAGTGCCAGTG_TRAJ53	GGCGAGCAGGTGGAGCAGCTTCCTTCCATCCTGAGAGTCCAGGAGGGATCCAGTGCCAGCATCAACTGCAGTTATGAAGACAGTGCCTCCAACTACTTCCCTTGGTATAAGCAAGAACCTGGAGAGAATCCTAAGCTCATCATTGACATTCGTTCAAATATGGAAAGAAAGCAGACCCAAGGACTCATCGTTTTACTGGATAAGAAAGCCAAACGCTTCTCCCTGCACATCACAGACACCCAGCCTGGAGACTCAGCCATGTACTTCTGTGCTGCAAGTGCCAGTGGAGGCAGCAATTACAAACTGACATTTGGGAAAGGAACTCTCTTAACTGTGACTCCAA	TRBV5_GCCAATCCGGGACAGGCACAG_TRBJ1-1	AACACTAAAATTACTCAGTCACCAAGATATCTAATCCTGGGAAGAGCAAATAAGTCTTTGGAATGTGAGCAACATCTGGGACATAATGCTATGTACTGGTATAAACAGAGCGCTGAGAAGCCGCCAGAGCTCATGTTTCTCTACAATCTTAAACAGTTGATTCGAAATGAGACGGTGCCCAGTCGTTTTATACCTGAATGCCCAGACAGCTCCAAGCTACTTTTACATATATCTGCCGTGGATCCAGAAGACTCAGCTGTCTATTTTTGTGCCAGCAGCCAATCCGGGACAGGCACAGAAGTCTTCTTTGGTAAAGGAACCAGACTCACAGTTGTAG
H73WCBBXY_6_IDT-DUI-NXT-109	0	TRAV10_AGCAAAGGCTGGA_TRAJ12	GGAGAGAAGGTCGAGCAACACGAGTCTACACTGAGTGTTCGAGAGGGAGACAGCGCTGTCATCAACTGCACTTACACAGATACTGCTTCATCATACTTCCCTTGGTACAAGCAAGAAGCTGGAAAGGGTCTCCACTTTGTGATAGACATTCGTTCAAATGTGGACAGAAAACAGAGCCAAAGACTTATAGTTTTGTTGGATAAGAAAGCCAAACGATTCTCCCTGCACATCACAGCCACACAGCCTGAAGATTCAGCCATCTACTTCTGTGCAGCAAAGGCTGGAGGCTATAAAGTGGTCTTTGGAAGTGGGACTCGATTGCTGGTAAGCCCTG	TRBV1_TGCAGGGGACTTCTATG_TRBJ2-7	GTGACTTTGCTGGAGCAAAACCCAAGGTGGCGTCTGGTACCACGTGGTCAAGCTGTGAACCTACGCTGCATCTTGAAGAATTCCCAGTATCCCTGGATGAGCTGGTATCAGCAGGATCTCCAAAAGCAACTACAGTGGCTGTTCACTCTGCGGAGTCCTGGGGACAAAGAGGTCAAATCTCTTCCCGGTGCTGATTACCTGGCCACACGGGTCACTGATACGGAGCTGAGGCTGCAAGTGGCCAACATGAGCCAGGGCAGAACCTTGTACTGCACCTGCAGTGCAGGGGACTTCTATGAACAGTACTTCGGTCCCGGCACCAGGCTCACGGTTTTAG
H73WCBBXY_6_IDT-DUI-NXT-112	34	TRAV10D_CAAGCTCCTCATCTG_TRAJ4	GGAGAGAAGGTCGAGCAACACCAGTCTACACTGAGTGTTCGAGAGGGAGACAGCGCTGTCATCAACTGCACTTACACAGATACTGCCTCATCATACTTCCCTTGGTACAAGCAAGAAGCTGGAAAGAGTCTCCACTTTGTGATAGACATTCGTTCAAATGTGGACAGAAAACAGAGCCAAAGACTTACAGTTTTATTGGATAAGAAAGCCAAACGATTCTCCCTGCACATCACAGCCACACAGCCTGAAGATTCAGCCATCTACTTCTGTGCAGCAAGCTCCTCATCTGGTAGCTTCAATAAGTTGACCTTTGGAGCAGGGACCAGACTGGCTGTGTGCCCAT	TRBV13-1_AGCAGGAATAGTGC_TRBJ2-3	GAGGCTGCAGTCACCCAAAGCCCTAGAAACAAGGTGACAGTAACAGGAGGAAACGTGACATTGAGCTGTCGCCAGACTAATAGCCACAACTACATGTACTGGTATCGGCAGGACACTGGGCATGGGCTGAGGCTGATCCATTACTCATATGGTGCTGGCAACCTTCAAATAGGAGATGTCCCTGATGGGTACAAGGCCACCAGAACAACGCAAGAAGACTTCTTCCTCCTGCTGGAATTGGCTTCTCCCTCTCAGACATCTTTGTACTTCTGTGCCAGCAGGAATAGTGCAGAAACGCTGTATTTTGGCTCAGGAACCAGACTGACTGTTCTCG
				TRBV26_GCCAGGCCACAGGGAGGCAACC_TRBJ1-5	AGAATCAAGAAGTTCTTCAGCAAATAGACATGACTGAAAAACGATTCTCTGCTGAGTGTCCTTCAAACTCACCTTGCAGCCTAGAAATTCAGTCCTCTGAGGCAGGAGACTCAGCACTGTACCTCTGTGCCAGGCCACAGGGAGGCAACCAGGCTCCGCTTTTTGGAGAGGGGACTCGACTCTCTGTTCTAG
H73WCBBXY_6_IDT-DUI-NXT-113	24	TRAV7-1_GTGCAAAAGACAC_TRAJ30	CAGCAGAAGGTGCAGCAGAGCCCAGAATCCCTCATTGTTCCAGAGGGAGGCATGGCCTCTCTCAACTGCACTTTCAGTGATCGTAATTCTCAGTATTTCTGGTGGTACAGACAGCATTCTGGGGAAGGCCCCAAGGCACTGATGTCCATCTTCTCCAATGGTGACAAGAAGGAAGGCAGATTCACAGCTCACCTCAATAAGGCCAGCCTGCATGTATCCCTGCACATCAAAGACTCCCAACCCAGTGACTCTGCTCTCTACTTCTGTGCAAAAGACACAAATGCTTACAAAGTCATCTTTGGAAAAGGGACACATCTTCATGTTCTCCCTA	TRBV1_GCAGATGGGGGTGCTGGA_TRBJ1-3	GTGACTTTGCTGGAGCAAAACCCAAGGTGGCGTCTGGTACCACGTGGTCAAGCTGTGAACCTACGCTGCATCTTGAAGAATTCCCAGTATCCCTGGATGAGCTGGTATCAGCAGGATCTCCAAAAGCAACTACAGTGGCTGTTCACTCTGCGGAGTCCTGGGGACAAAGAGGTCAAATCTCTTCCCGGTGCTGATTACCTGGCCACACGGGTCACTGATACGGAGCTGAGGCTGCAAGTGGCCAACATGAGCCAGGGCAGAACCTTGTACTGCACCTGCAGTGCAGATGGGGGTGCTGGAAATACGCTCTATTTTGGAGAAGGAAGCCGGCTCATTGTTGTAG
		TRAV5D-4_AAGTGCTGGAGGT_TRAJ18	GGCGAGCAGGTGGAGCAGCTTCCTTCCATCCTGAGAGTCCAGGAGGGATCCAGTGCCAGCATCAACTGCAGTTATGAAGACAGTGCCTCCAACTACTTCCCTTGGTATAAGCAAGAACCTGGAGAGAATCCTAAGCTCATCATTGACATTCGTTCAAATATGGAAAGAAAGCAGACCCAAGGACTCATCGTTTTACTGGATAAGAAAGCCAAACGCTTCTCCCTGCACATCACAGACACCCAGCCTGGAGACTCAGCCATGTACTTCTGTGCTGCAAGTGCTGGAGGTTCAGCCTTAGGGAGGCTGCATTTTGGAGCTGGGACTCAGCTGATTGTCATACCTG
H73WCBBXY_6_IDT-DUI-NXT-114	17	TRAV5D-4_AAGTGCAGGGGGTTC_TRAJ18	GGCGAGCAGGTGGAGCAGCTTCCTTCCATCCTGAGAGTCCAGGAGGGATCCAGTGCCAGCATCAACTGCACTTATGAGAACAGTGCCTCCAACTACTTCCCTTGGTATAAGCAAGAACCTGGAGAGAATCCTAAGCTCATCATTGACATTCGTTCAAATATGGAAAGAAAGCAGACCCAAGGACTCATCGTTTTACTGGATAAGAAAGCCAAACGCTTCTCCCTGCACATCACAGACACCCAGCCTGGAGACTCAGCCATGTACTTCTGTGCTGCAAGTGCAGGGGGTTCAGCCTTAGGGAGGCTGCATTTTGGAGCTGGGACTCAGCTGATTGTCATACCTG	TRBV1_GCAGATGGGGGTTCTG_TRBJ1-3	GTGACTTTGCTGGAGCAAAACCCAAGGTGGCGTCTGGTACCACGTGGTCAAGCTGTGAACCTACGCTGCATCTTGAAGAATTCCCAGTATCCCTGGATGAGCTGGTATCAGCAGGATCTCCAAAAGCAACTACAGTGGCTGTTCACTCTGCGGAGTCCTGGGGACAAAGAGGTCAAATCTCTTCCCGGTGCTGATTACCTGGCCACACGGGTCACTGATACGGAGCTGAGGCTGCAAGTGGCCAACATGAGCCAGGGCAGAACCTTGTACTGCACCTGCAGTGCAGATGGGGGTTCTGGAAATACGCTCTATTTTGGAGAAGGAAGCCGGCTCATTGTTGTAG
H73WCBBXY_6_IDT-DUI-NXT-115	21	TRAV13D-2_GCTATGACTG_TRAJ12	GGACAGCAAGTGCAGCAGAGTCCCGCATCCTTGGTTCTGCAGGAGGGGGAGAACGCAGAGCTGCAGTGTAACTTTTCCTCCACAGCAACCCGGCTGCAGTGGTTTTACCAACATCCTGGGGGAAGACTCGTCAGCCTGTTCTACAATCCTTCTGGGACAAAGCACACTGGAAGACTGACATCCACCACAGTCACTAACGAACGTCGCGGCTCTTTGCACATTTCCTCCTCCCAGACAACAGACTCAGGCACTTATCTCTGTGCTATGACTGGAGGCTATAAAGTGGTCTTTGGAAGTGGGACTCGATTGCTGGTAAGCCCTG	TRBV15_GCAGTCGACAGGGCGGCACAG_TRBJ1-1	GATGCTGGAGTTACCCAGACACCCAGACATGAGGTGGCAGAGAAAGGACAAACAATAATCCTGAAGTGTGAGCCAGTTTCAGGCCACAATGACCTTTTCTGGTACAGACAGACCAAGATACAGGGACTAGAGTTGCTGAGCTACTTCCGCAGCAAGTCTCTTATGGAAGATGGTGGGGCTTTCAAGGATCGATTCAAAGCTGAGATGCTAAATTCATCCTTCTCCACTCTGAAGATTCAACCTACAGAACCCAAGGACTCAGCTGTGTATCTGTGTGCCAGCAGTCGACAGGGCGGCACAGAAGTCTTCTTTGGTAAAGGAACCAGACTCACAGTTGTAG
		TRAV6-6_GGGTGCCTCTTC_TRAJ34	GGAGATTCCGTGACTCAAACAGAAGGCCAAGTGACCGTCTCAGAAAGCAAGTCCCTGATAATAAATTGCACGTATTCAACCACAAGCATAGCTTACCCTAATCTTTTCTGGTATGTTCGATATCCTGGAGAAGGTCTACAACTCCTCCTGAAAGTCATTACGGCTGGCCAGAAGGGAAGCAGCAGAGGGTTTGAAGCCACATACAATAAAGAAACCACCTCCTTCCACTTGCAGAAAGCCTCAGTGCAAGAGTCAGACTCGGCTGTGTACTACTGTGCTCTGGGTGCCTCTTCCAATACCGACAAAGTCGTCTTTGGAACAGGGACCAGATTACAAGTCTCACCAA
H73WCBBXY_6_IDT-DUI-NXT-116	34	TRAV10D_CAAGCTCCTCATCTG_TRAJ4	GGAGAGAAGGTCGAGCAACACCAGTCTACACTGAGTGTTCGAGAGGGAGACAGCGCTGTCATCAACTGCACTTACACAGATACTGCCTCATCATACTTCCCTTGGTACAAGCAAGAAGCTGGAAAGAGTCTCCACTTTGTGATAGACATTCGTTCAAATGTGGACAGAAAACAGAGCCAAAGACTTACAGTTTTATTGGATAAGAAAGCCAAACGATTCTCCCTGCACATCACAGCCACACAGCCTGAAGATTCAGCCATCTACTTCTGTGCAGCAAGCTCCTCATCTGGTAGCTTCAATAAGTTGACCTTTGGAGCAGGGACCAGACTGGCTGTGTGCCCAT	TRBV13-1_AGCAGGAATAGTGC_TRBJ2-3	GAGGCTGCAGTCACCCAAAGCCCTAGAAACAAGGTGACAGTAACAGGAGGAAACGTGACATTGAGCTGTCGCCAGACTAATAGCCACAACTACATGTACTGGTATCGGCAGGACACTGGGCATGGGCTGAGGCTGATCCATTACTCATATGGTGCTGGCAACCTTCAAATAGGAGATGTCCCTGATGGGTACAAGGCCACCAGAACAACGCAAGAAGACTTCTTCCTCCTGCTGGAATTGGCTTCTCCCTCTCAGACATCTTTGTACTTCTGTGCCAGCAGGAATAGTGCAGAAACGCTGTATTTTGGCTCAGGAACCAGACTGACTGTTCTCG
H73WCBBXY_6_IDT-DUI-NXT-117	24	TRAV5D-4_AAGTGCTGGAGGT_TRAJ18	GGCGAGCAGGTGGAGCAGCTTCCTTCCATCCTGAGAGTCCAGGAGGGATCCAGTGCCAGCATCAACTGCAGTTATGAAGACAGTGCCTCCAACTACTTCCCTTGGTATAAGCAAGAACCTGGAGAGAATCCTAAGCTCATCATTGACATTCGTTCAAATATGGAAAGAAAGCAGACCCAAGGACTCATCGTTTTACTGGATAAGAAAGCCAAACGCTTCTCCCTGCACATCACAGACACCCAGCCTGGAGACTCAGCCATGTACTTCTGTGCTGCAAGTGCTGGAGGTTCAGCCTTAGGGAGGCTGCATTTTGGAGCTGGGACTCAGCTGATTGTCATACCTG	TRBV1_GCAGATGGGGGTGCTGGA_TRBJ1-3	GTGACTTTGCTGGAGCAAAACCCAAGGTGGCGTCTGGTACCACGTGGTCAAGCTGTGAACCTACGCTGCATCTTGAAGAATTCCCAGTATCCCTGGATGAGCTGGTATCAGCAGGATCTCCAAAAGCAACTACAGTGGCTGTTCACTCTGCGGAGTCCTGGGGACAAAGAGGTCAAATCTCTTCCCGGTGCTGATTACCTGGCCACACGGGTCACTGATACGGAGCTGAGGCTGCAAGTGGCCAACATGAGCCAGGGCAGAACCTTGTACTGCACCTGCAGTGCAGATGGGGGTGCTGGAAATACGCTCTATTTTGGAGAAGGAAGCCGGCTCATTGTTGTAG
		TRAV7-1_GTGCAAAAGACAC_TRAJ30	CAGCAGAAGGTGCAGCAGAGCCCAGAATCCCTCATTGTTCCAGAGGGAGGCATGGCCTCTCTCAACTGCACTTTCAGTGATCGTAATTCTCAGTATTTCTGGTGGTACAGACAGCATTCTGGGGAAGGCCCCAAGGCACTGATGTCCATCTTCTCCAATGGTGACAAGAAGGAAGGCAGATTCACAGCTCACCTCAATAAGGCCAGCCTGCATGTATCCCTGCACATCAAAGACTCCCAACCCAGTGACTCTGCTCTCTACTTCTGTGCAAAAGACACAAATGCTTACAAAGTCATCTTTGGAAAAGGGACACATCTTCATGTTCTCCCTA
H73WCBBXY_6_IDT-DUI-NXT-118	34			TRBV13-1_AGCAGGAATAGTGC_TRBJ2-3	GAGGCTGCAGTCACCCAAAGCCCTAGAAACAAGGTGACAGTAACAGGAGGAAACGTGACATTGAGCTGTCGCCAGACTAATAGCCACAACTACATGTACTGGTATCGGCAGGACACTGGGCATGGGCTGAGGCTGATCCATTACTCATATGGTGCTGGCAACCTTCAAATAGGAGATGTCCCTGATGGGTACAAGGCCACCAGAACAACGCAAGAAGACTTCTTCCTCCTGCTGGAATTGGCTTCTCCCTCTCAGACATCTTTGTACTTCTGTGCCAGCAGGAATAGTGCAGAAACGCTGTATTTTGGCTCAGGAACCAGACTGACTGTTCTCG
H73WCBBXY_6_IDT-DUI-NXT-119	24	TRAV5D-4_AAGTGCTGGAGGT_TRAJ18	GGCGAGCAGGTGGAGCAGCTTCCTTCCATCCTGAGAGTCCAGGAGGGATCCAGTGCCAGCATCAACTGCAGTTATGAAGACAGTGCCTCCAACTACTTCCCTTGGTATAAGCAAGAACCTGGAGAGAATCCTAAGCTCATCATTGACATTCGTTCAAATATGGAAAGAAAGCAGACCCAAGGACTCATCGTTTTACTGGATAAGAAAGCCAAACGCTTCTCCCTGCACATCACAGACACCCAGCCTGGAGACTCAGCCATGTACTTCTGTGCTGCAAGTGCTGGAGGTTCAGCCTTAGGGAGGCTGCATTTTGGAGCTGGGACTCAGCTGATTGTCATACCTG	TRBV1_GCAGATGGGGGTGCTGGA_TRBJ1-3	GTGACTTTGCTGGAGCAAAACCCAAGGTGGCGTCTGGTACCACGTGGTCAAGCTGTGAACCTACGCTGCATCTTGAAGAATTCCCAGTATCCCTGGATGAGCTGGTATCAGCAGGATCTCCAAAAGCAACTACAGTGGCTGTTCACTCTGCGGAGTCCTGGGGACAAAGAGGTCAAATCTCTTCCCGGTGCTGATTACCTGGCCACACGGGTCACTGATACGGAGCTGAGGCTGCAAGTGGCCAACATGAGCCAGGGCAGAACCTTGTACTGCACCTGCAGTGCAGATGGGGGTGCTGGAAATACGCTCTATTTTGGAGAAGGAAGCCGGCTCATTGTTGTAG
H73WCBBXY_6_IDT-DUI-NXT-120	34			TRBV13-1_AGCAGGAATAGTGC_TRBJ2-3	GAGGCTGCAGTCACCCAAAGCCCTAGAAACAAGGTGACAGTAACAGGAGGAAACGTGACATTGAGCTGTCGCCAGACTAATAGCCACAACTACATGTACTGGTATCGGCAGGACACTGGGCATGGGCTGAGGCTGATCCATTACTCATATGGTGCTGGCAACCTTCAAATAGGAGATGTCCCTGATGGGTACAAGGCCACCAGAACAACGCAAGAAGACTTCTTCCTCCTGCTGGAATTGGCTTCTCCCTCTCAGACATCTTTGTACTTCTGTGCCAGCAGGAATAGTGCAGAAACGCTGTATTTTGGCTCAGGAACCAGACTGACTGTTCTCG
H73WCBBXY_6_IDT-DUI-NXT-121	3	TRAV14-1_CAAGTAGGGCCTCGG_TRAJ11	CAGCAGCAGGTGAGACAAAGTCCCCAATCTCTGACAGTCTGGGAAGGAGAGACCGCAATTCTGAACTGCAGTTATGAGGACAGCACTTTTAACTACTTCCCATGGTACCAGCAGTTCCCTGGGGAAGGCCCTGCACTCCTGATATCCATAAGTTCAGTGTCCGATAAAAAGGAAGATGGACGATTCACAATCTTCTTCAATAAAAGGGAGAAAAAGCTCTCCTTGCACATCACAGACTCTCAGCCTGGAGACTCAGCCACCTACTTCTGTGCAGCAAGTAGGGCCTCGGGATACAACAAACTCACTTTTGGAAAGGGCACGGTACTTCTAGTCTCTCCAG	TRBV1_AGTGCGTCTGGGGGGTATGC_TRBJ2-1	AGTATCCCTGGATGAGCTGGTATCAGCAGGATCTCCAAAAGCAACTACAGTGGCTGTTCACTCTGCGGAGTCCTGGGGACAAAGAGGTCAAATCTCTTCCCGGTGCTGATTACCTGGCCACACGGGTCACTGATACGGAGCTGAGGCTGCAAGTGGCCAACATGAGCCAGGGCAGAACCTTGTACTGCACCTGCAGTGCGTCTGGGGGGTATGCTGAGCAGTTCTTCGGACCAGGGACACGACTCACCGTCCTAG
H73WCBBXY_6_IDT-DUI-NXT-122	5	TRAV5D-4_AAGTGGGGACTC_TRAJ11	GGCGAGCAGGTGGAGCAGCTTCCTTCCATCCTGAGAGTCCAGGAGGGATCCAGTGCCAGCATCAACTGCACTTATGAGAACAGTGCCTCCAACTACTTCCCTTGGTATAAGCAAGAACCTGGAGAGAATCCTAAGCTCATCATTGACATTCGTTCAAATATGGAAAGAAAGCAGACCCAAGGACTCATCGTTTTACTGGATAAGAAAGCCAAACGCTTCTCCCTGCACATCACAGACACCCAGCCTGGAGACTCAGCCATGTACTTCTGTGCTGCAAGTGGGGACTCGGGATACAACAAACTCACTTTTGGAAAGGGCACGGTACTTCTAGTCTCTCCAG	TRBV1_GCTGACATCAGTCA_TRBJ2-4	GTGACTTTGCTGGAGCAAAACCCAAGGTGGCGTCTGGTACCACGTGGTCAAGCTGTGAACCTACGCTGCATCTTGAAGAATTCCCAGTATCCCTGGATGAGCTGGTATCAGCAGGATCTCCAAAAGCAACTACAGTGGCTGTTCACTCTGCGGAGTCCTGGGGACAAAGAGGTCAAATCTCTTCCCGGTGCTGATTACCTGGCCACACGGGTCACTGATACGGAGCTGAGGCTGCAAGTGGCCAACATGAGCCAGGGCAGAACCTTGTACTGCACCTGCAGTGCTGACATCAGTCAAAACACCTTGTACTTTGGTGCGGGCACCCGACTATCGGTGCTAG
H73WCBBXY_6_IDT-DUI-NXT-124	34			TRBV13-1_AGCAGGAATAGTGC_TRBJ2-3	GAGGCTGCAGTCACCCAAAGCCCTAGAAACAAGGTGACAGTAACAGGAGGAAACGTGACATTGAGCTGTCGCCAGACTAATAGCCACAACTACATGTACTGGTATCGGCAGGACACTGGGCATGGGCTGAGGCTGATCCATTACTCATATGGTGCTGGCAACCTTCAAATAGGAGATGTCCCTGATGGGTACAAGGCCACCAGAACAACGCAAGAAGACTTCTTCCTCCTGCTGGAATTGGCTTCTCCCTCTCAGACATCTTTGTACTTCTGTGCCAGCAGGAATAGTGCAGAAACGCTGTATTTTGGCTCAGGAACCAGACTGACTGTTCTCG
H73WCBBXY_6_IDT-DUI-NXT-125	12	TRAV5D-4_CAAGTAAGGGAGGT_TRAJ18	GGCGAGCAGGTGGAGCAGCTTCCTTCCATCCTGAGAGTCCAGGAGGGATCCAGTGCCAGCATCAACTGCAGTTATGAAGACAGTGCCTCCAACTACTTCCCTTGGTATAAGCAAGAACCTGGAGAGAATCCTAAGCTCATCATTGACATTCGTTCAAATATGGAAAGAAAGCAGACCCAAGGACTCATCGTTTTACTGGATAAGAAAGCCAAACGCTTCTCCCTGCACATCACAGACACCCAGCCTGGAGACTCAGCCATGTACTTCTGTGCTGCAAGTAAGGGAGGTTCAGCCTTAGGGAGGCTGCATTTTGGAGCTGGGACTCAGCTGATTGTCATACCTG	TRBV1_GCAGATGGAGGTTCTG_TRBJ1-3	GTGACTTTGCTGGAGCAAAACCCAAGGTGGCGTCTGGTACCACGTGGTCAAGCTGTGAACCTACGCTGCATCTTGAAGAATTCCCAGTATCCCTGGATGAGCTGGTATCAGCAGGATCTCCAAAAGCAACTACAGTGGCTGTTCACTCTGCGGAGTCCTGGGGACAAAGAGGTCAAATCTCTTCCCGGTGCTGATTACCTGGCCACACGGGTCACTGATACGGAGCTGAGGCTGCAAGTGGCCAACATGAGCCAGGGCAGAACCTTGTACTGCACCTGCAGTGCAGATGGAGGTTCTGGAAATACGCTCTATTTTGGAGAAGGAAGCCGGCTCATTGTTGTAG
H73WCBBXY_6_IDT-DUI-NXT-126	5	TRAV5D-4_AAGTGGGGACTC_TRAJ11	GGCGAGCAGGTGGAGCAGCTTCCTTCCATCCTGAGAGTCCAGGAGGGATCCAGTGCCAGCATCAACTGCACTTATGAGAACAGTGCCTCCAACTACTTCCCTTGGTATAAGCAAGAACCTGGAGAGAATCCTAAGCTCATCATTGACATTCGTTCAAATATGGAAAGAAAGCAGACCCAAGGACTCATCGTTTTACTGGATAAGAAAGCCAAACGCTTCTCCCTGCACATCACAGACACCCAGCCTGGAGACTCAGCCATGTACTTCTGTGCTGCAAGTGGGGACTCGGGATACAACAAACTCACTTTTGGAAAGGGCACGGTACTTCTAGTCTCTCCAG	TRBV1_GCTGACATCAGTCA_TRBJ2-4	GTGACTTTGCTGGAGCAAAACCCAAGGTGGCGTCTGGTACCACGTGGTCAAGCTGTGAACCTACGCTGCATCTTGAAGAATTCCCAGTATCCCTGGATGAGCTGGTATCAGCAGGATCTCCAAAAGCAACTACAGTGGCTGTTCACTCTGCGGAGTCCTGGGGACAAAGAGGTCAAATCTCTTCCCGGTGCTGATTACCTGGCCACACGGGTCACTGATACGGAGCTGAGGCTGCAAGTGGCCAACATGAGCCAGGGCAGAACCTTGTACTGCACCTGCAGTGCTGACATCAGTCAAAACACCTTGTACTTTGGTGCGGGCACCCGACTATCGGTGCTAG
H73WCBBXY_6_IDT-DUI-NXT-128	21	TRAV13D-2_GCTATGACTG_TRAJ12	GGACAGCAAGTGCAGCAGAGTCCCGCATCCTTGGTTCTGCAGGAGGGGGAGAACGCAGAGCTGCAGTGTAACTTTTCCTCCACAGCAACCCGGCTGCAGTGGTTTTACCAACATCCTGGGGGAAGACTCGTCAGCCTGTTCTACAATCCTTCTGGGACAAAGCACACTGGAAGACTGACATCCACCACAGTCACTAACGAACGTCGCGGCTCTTTGCACATTTCCTCCTCCCAGACAACAGACTCAGGCACTTATCTCTGTGCTATGACTGGAGGCTATAAAGTGGTCTTTGGAAGTGGGACTCGATTGCTGGTAAGCCCTG	TRBV15_GCAGTCGACAGGGCGGCACAG_TRBJ1-1	GATGCTGGAGTTACCCAGACACCCAGACATGAGGTGGCAGAGAAAGGACAAACAATAATCCTGAAGTGTGAGCCAGTTTCAGGCCACAATGACCTTTTCTGGTACAGACAGACCAAGATACAGGGACTAGAGTTGCTGAGCTACTTCCGCAGCAAGTCTCTTATGGAAGATGGTGGGGCTTTCAAGGATCGATTCAAAGCTGAGATGCTAAATTCATCCTTCTCCACTCTGAAGATTCAACCTACAGAACCCAAGGACTCAGCTGTGTATCTGTGTGCCAGCAGTCGACAGGGCGGCACAGAAGTCTTCTTTGGTAAAGGAACCAGACTCACAGTTGTAG
H73WCBBXY_6_IDT-DUI-NXT-130	39	TRAV5D-4_GCTGCCTGCAAGGGGGGAGCAT_TRAJ50	GGCGAGCAGGTGGAGCAGCTTCCTTCCATCCTGAGAGTCCAGGAGGGATCCAGTGCCAGCATCAACTGCAGTTATGAAGACAGTGCCTCCAACTACTTCCCTTGGTATAAGCAAGAACCTGGAGAGAATCCTAAGCTCATCATTGACATTCGTTCAAATATGGAAAGAAAGCAGACCCAAGGACTCATCGTTTTACTGGATAAGAAAGCCAAACGCTTCTCCCTGCACATCACAGACACCCAGCCTGGAGACTCAGCCATGTACTTCTGTGCTGCCTGCAAGGGGGGAGCATCCTCCTCCTTCAGCAAGCTGGTGTTTGGGCAGGGGACATCCTTATCAGTCGTTCCAA	TRBV1_GCAGATCCGGCAGGGAAAGTC_TRBJ1-1	GTGACTTTGCTGGAGCAAAACCCAAGGTGGCGTCTGGTACCACGTGGTCAAGCTGTGAACCTACGCTGCATCTTGAAGAATTCCCAGTATCCCTGGATGAGCTGGTATCAGCAGGATCTCCAAAAGCAACTACAGTGGCTGTTCACTCTGCGGAGTCCTGGGGACAAAGAGGTCAAATCTCTTCCCGGTGCTGATTACCTGGCCACACGGGTCACTGATACGGAGCTGAGGCTGCAAGTGGCCAACATGAGCCAGGGCAGAACCTTGTACTGCACCTGCAGTGCAGATCCGGCAGGGAAAGTCTTCTTTGGTAAAGGAACCAGACTCACAGTTGTAG
H73WCBBXY_6_IDT-DUI-NXT-131	0			TRBV1_TGCAGGGGACTTCTATG_TRBJ2-7	GTGACTTTGCTGGAGCAAAACCCAAGGTGGCGTCTGGTACCACGTGGTCAAGCTGTGAACCTACGCTGCATCTTGAAGAATTCCCAGTATCCCTGGATGAGCTGGTATCAGCAGGATCTCCAAAAGCAACTACAGTGGCTGTTCACTCTGCGGAGTCCTGGGGACAAAGAGGTCAAATCTCTTCCCGGTGCTGATTACCTGGCCACACGGGTCACTGATACGGAGCTGAGGCTGCAAGTGGCCAACATGAGCCAGGGCAGAACCTTGTACTGCACCTGCAGTGCAGGGGACTTCTATGAACAGTACTTCGGTCCCGGCACCAGGCTCACGGTTTTAG
H73WCBBXY_6_IDT-DUI-NXT-132	12	TRAV5D-4_CAAGTAAGGGAGGT_TRAJ18	GGCGAGCAGGTGGAGCAGCTTCCTTCCATCCTGAGAGTCCAGGAGGGATCCAGTGCCAGCATCAACTGCAGTTATGAAGACAGTGCCTCCAACTACTTCCCTTGGTATAAGCAAGAACCTGGAGAGAATCCTAAGCTCATCATTGACATTCGTTCAAATATGGAAAGAAAGCAGACCCAAGGACTCATCGTTTTACTGGATAAGAAAGCCAAACGCTTCTCCCTGCACATCACAGACACCCAGCCTGGAGACTCAGCCATGTACTTCTGTGCTGCAAGTAAGGGAGGTTCAGCCTTAGGGAGGCTGCATTTTGGAGCTGGGACTCAGCTGATTGTCATACCTG	TRBV1_GCAGATGGAGGTTCTG_TRBJ1-3	GTGACTTTGCTGGAGCAAAACCCAAGGTGGCGTCTGGTACCACGTGGTCAAGCTGTGAACCTACGCTGCATCTTGAAGAATTCCCAGTATCCCTGGATGAGCTGGTATCAGCAGGATCTCCAAAAGCAACTACAGTGGCTGTTCACTCTGCGGAGTCCTGGGGACAAAGAGGTCAAATCTCTTCCCGGTGCTGATTACCTGGCCACACGGGTCACTGATACGGAGCTGAGGCTGCAAGTGGCCAACATGAGCCAGGGCAGAACCTTGTACTGCACCTGCAGTGCAGATGGAGGTTCTGGAAATACGCTCTATTTTGGAGAAGGAAGCCGGCTCATTGTTGTAG
H73WCBBXY_6_IDT-DUI-NXT-133	3	TRAV14-1_CAAGTAGGGCCTCGG_TRAJ11	CAGCAGCAGGTGAGACAAAGTCCCCAATCTCTGACAGTCTGGGAAGGAGAGACCGCAATTCTGAACTGCAGTTATGAGGACAGCACTTTTAACTACTTCCCATGGTACCAGCAGTTCCCTGGGGAAGGCCCTGCACTCCTGATATCCATAAGTTCAGTGTCCGATAAAAAGGAAGATGGACGATTCACAATCTTCTTCAATAAAAGGGAGAAAAAGCTCTCCTTGCACATCACAGACTCTCAGCCTGGAGACTCAGCCACCTACTTCTGTGCAGCAAGTAGGGCCTCGGGATACAACAAACTCACTTTTGGAAAGGGCACGGTACTTCTAGTCTCTCCAG	TRBV1_AGTGCGTCTGGGGGGTATGC_TRBJ2-1	AGTATCCCTGGATGAGCTGGTATCAGCAGGATCTCCAAAAGCAACTACAGTGGCTGTTCACTCTGCGGAGTCCTGGGGACAAAGAGGTCAAATCTCTTCCCGGTGCTGATTACCTGGCCACACGGGTCACTGATACGGAGCTGAGGCTGCAAGTGGCCAACATGAGCCAGGGCAGAACCTTGTACTGCACCTGCAGTGCGTCTGGGGGGTATGCTGAGCAGTTCTTCGGACCAGGGACACGACTCACCGTCCTAG
H73WCBBXY_6_IDT-DUI-NXT-134	44	TRAV10D_CAAGCTCCCCATCC_TRAJ50	GGAGAGAAGGTCGAGCAACACCAGTCTACACTGAGTGTTCGAGAGGGAGACAGCGCTGTCATCAACTGCACTTACACAGATACTGCCTCATCATACTTCCCTTGGTACAAGCAAGAAGCTGGAAAGAGTCTCCACTTTGTGATAGACATTCGTTCAAATGTGGACAGAAAACAGAGCCAAAGACTTACAGTTTTATTGGATAAGAAAGCCAAACGATTCTCCCTGCACATCACAGCCACACAGCCTGAAGATTCAGCCATCTACTTCTGTGCAGCAAGCTCCCCATCCTCCTCCTTCAGCAAGCTGGTGTTTGGGCAGGGGACATCCTTATCAGTCGTTCCAA	TRBV13-1_AGCAGGACAAGTGC_TRBJ2-3	GAGGCTGCAGTCACCCAAAGCCCTAGAAACAAGGTGACAGTAACAGGAGGAAACGTGACATTGAGCTGTCGCCAGACTAATAGCCACAACTACATGTACTGGTATCGGCAGGACACTGGGCATGGGCTGAGGCTGATCCATTACTCATATGGTGCTGGCAACCTTCAAATAGGAGATGTCCCTGATGGGTACAAGGCCACCAGAACAACGCAAGAAGACTTCTTCCTCCTGCTGGAATTGGCTTCTCCCTCTCAGACATCTTTGTACTTCTGTGCCAGCAGGACAAGTGCAGAAACGCTGTATTTTGGCTCAGGAACCAGACTGACTGTTCTCG
H73WCBBXY_6_IDT-DUI-NXT-136	3	TRAV14-1_CAAGTAGGGCCTCGG_TRAJ11	CAGCAGCAGGTGAGACAAAGTCCCCAATCTCTGACAGTCTGGGAAGGAGAGACCGCAATTCTGAACTGCAGTTATGAGGACAGCACTTTTAACTACTTCCCATGGTACCAGCAGTTCCCTGGGGAAGGCCCTGCACTCCTGATATCCATAAGTTCAGTGTCCGATAAAAAGGAAGATGGACGATTCACAATCTTCTTCAATAAAAGGGAGAAAAAGCTCTCCTTGCACATCACAGACTCTCAGCCTGGAGACTCAGCCACCTACTTCTGTGCAGCAAGTAGGGCCTCGGGATACAACAAACTCACTTTTGGAAAGGGCACGGTACTTCTAGTCTCTCCAG	TRBV1_AGTGCGTCTGGGGGGTATGC_TRBJ2-1	AGTATCCCTGGATGAGCTGGTATCAGCAGGATCTCCAAAAGCAACTACAGTGGCTGTTCACTCTGCGGAGTCCTGGGGACAAAGAGGTCAAATCTCTTCCCGGTGCTGATTACCTGGCCACACGGGTCACTGATACGGAGCTGAGGCTGCAAGTGGCCAACATGAGCCAGGGCAGAACCTTGTACTGCACCTGCAGTGCGTCTGGGGGGTATGCTGAGCAGTTCTTCGGACCAGGGACACGACTCACCGTCCTAG
H73WCBBXY_6_IDT-DUI-NXT-137	24	TRAV7-1_GTGCAAAAGACAC_TRAJ30	CAGCAGAAGGTGCAGCAGAGCCCAGAATCCCTCATTGTTCCAGAGGGAGGCATGGCCTCTCTCAACTGCACTTTCAGTGATCGTAATTCTCAGTATTTCTGGTGGTACAGACAGCATTCTGGGGAAGGCCCCAAGGCACTGATGTCCATCTTCTCCAATGGTGACAAGAAGGAAGGCAGATTCACAGCTCACCTCAATAAGGCCAGCCTGCATGTATCCCTGCACATCAAAGACTCCCAACCCAGTGACTCTGCTCTCTACTTCTGTGCAAAAGACACAAATGCTTACAAAGTCATCTTTGGAAAAGGGACACATCTTCATGTTCTCCCTA	TRBV1_GCAGATGGGGGTGCTGGA_TRBJ1-3	GTGACTTTGCTGGAGCAAAACCCAAGGTGGCGTCTGGTACCACGTGGTCAAGCTGTGAACCTACGCTGCATCTTGAAGAATTCCCAGTATCCCTGGATGAGCTGGTATCAGCAGGATCTCCAAAAGCAACTACAGTGGCTGTTCACTCTGCGGAGTCCTGGGGACAAAGAGGTCAAATCTCTTCCCGGTGCTGATTACCTGGCCACACGGGTCACTGATACGGAGCTGAGGCTGCAAGTGGCCAACATGAGCCAGGGCAGAACCTTGTACTGCACCTGCAGTGCAGATGGGGGTGCTGGAAATACGCTCTATTTTGGAGAAGGAAGCCGGCTCATTGTTGTAG
H73WCBBXY_6_IDT-DUI-NXT-139	0			TRBV1_TGCAGGGGACTTCTATG_TRBJ2-7	GTGACTTTGCTGGAGCAAAACCCAAGGTGGCGTCTGGTACCACGTGGTCAAGCTGTGAACCTACGCTGCATCTTGAAGAATTCCCAGTATCCCTGGATGAGCTGGTATCAGCAGGATCTCCAAAAGCAACTACAGTGGCTGTTCACTCTGCGGAGTCCTGGGGACAAAGAGGTCAAATCTCTTCCCGGTGCTGATTACCTGGCCACACGGGTCACTGATACGGAGCTGAGGCTGCAAGTGGCCAACATGAGCCAGGGCAGAACCTTGTACTGCACCTGCAGTGCAGGGGACTTCTATGAACAGTACTTCGGTCCCGGCACCAGGCTCACGGTTTTAG
H73WCBBXY_6_IDT-DUI-NXT-140	Unique	TRAV5D-4_CAAGTAGCAGTG_TRAJ53	GGCGAGCAGGTGGAGCAGCTTCCTTCCATCCTGAGAGTCCAGGAGGGATCCAGTGCCAGCATCAACTGCAGTTATGAAGACAGTGCCTCCAACTACTTCCCTTGGTATAAGCAAGAACCTGGAGAGAATCCTAAGCTCATCATTGACATTCGTTCAAATATGGAAAGAAAGCAGACCCAAGGACTCATCGTTTTACTGGATAAGAAAGCCAAACGCTTCTCCCTGCACATCACAGACACCCAGCCTGGAGACTCAGCCATGTACTTCTGTGCTGCAAGTAGCAGTGGAGGCAGCAATTACAAACTGACATTTGGGAAAGGAACTCTCTTAACTGTGACTCCAA	TRBV15_GTTTAACTGGGGGGGCGCTTGAAC_TRBJ2-7	GATGCTGGAGTTACCCAGACACCCAGACATGAGGTGGCAGAGAAAGGACAAACAATAATCCTGAAGTGTGAGCCAGTTTCAGGCCACAATGACCTTTTCTGGTACAGACAGACCAAGATACAGGGACTAGAGTTGCTGAGCTACTTCCGCAGCAAGTCTCTTATGGAAGATGGTGGGGCTTTCAAGGATCGATTCAAAGCTGAGATGCTAAATTCATCCTTCTCCACTCTGAAGATTCAACCTACAGAACCCAAGGACTCAGCTGTGTATCTGTGTGCCAGCAGTTTAACTGGGGGGGCGCTTGAACAGTACTTCGGTCCCGGCACCAGGCTCACGGTTTTAG
H73WCBBXY_6_IDT-DUI-NXT-141	39	TRAV5D-4_GCTGCCTGCAAGGGGGGAGCAT_TRAJ50	GGCGAGCAGGTGGAGCAGCTTCCTTCCATCCTGAGAGTCCAGGAGGGATCCAGTGCCAGCATCAACTGCAGTTATGAAGACAGTGCCTCCAACTACTTCCCTTGGTATAAGCAAGAACCTGGAGAGAATCCTAAGCTCATCATTGACATTCGTTCAAATATGGAAAGAAAGCAGACCCAAGGACTCATCGTTTTACTGGATAAGAAAGCCAAACGCTTCTCCCTGCACATCACAGACACCCAGCCTGGAGACTCAGCCATGTACTTCTGTGCTGCCTGCAAGGGGGGAGCATCCTCCTCCTTCAGCAAGCTGGTGTTTGGGCAGGGGACATCCTTATCAGTCGTTCCAA	TRBV1_GCAGATCCGGCAGGGAAAGTC_TRBJ1-1	GTGACTTTGCTGGAGCAAAACCCAAGGTGGCGTCTGGTACCACGTGGTCAAGCTGTGAACCTACGCTGCATCTTGAAGAATTCCCAGTATCCCTGGATGAGCTGGTATCAGCAGGATCTCCAAAAGCAACTACAGTGGCTGTTCACTCTGCGGAGTCCTGGGGACAAAGAGGTCAAATCTCTTCCCGGTGCTGATTACCTGGCCACACGGGTCACTGATACGGAGCTGAGGCTGCAAGTGGCCAACATGAGCCAGGGCAGAACCTTGTACTGCACCTGCAGTGCAGATCCGGCAGGGAAAGTCTTCTTTGGTAAAGGAACCAGACTCACAGTTGTAG
H73WCBBXY_6_IDT-DUI-NXT-142	16			TRBV1_GCAGATCCGACTGGGGGTGAAC_TRBJ2-7	GTGACTTTGCTGGAGCAAAACCCAAGGTGGCGTCTGGTACCACGTGGTCAAGCTGTGAACCTACGCTGCATCTTGAAGAATTCCCAGTATCCCTGGATGAGCTGGTATCAGCAGGATCTCCAAAAGCAACTACAGTGGCTGTTCACTCTGCGGAGTCCTGGGGACAAAGAGGTCAAATCTCTTCCCGGTGCTGATTACCTGGCCACACGGGTCACTGATACGGAGCTGAGGCTGCAAGTGGCCAACATGAGCCAGGGCAGAACCTTGTACTGCACCTGCAGTGCAGATCCGACTGGGGGTGAACAGTACTTCGGTCCCGGCACCAGGCTCACGGTTTTAG
H73WCBBXY_6_IDT-DUI-NXT-143	5	TRAV5D-4_AAGTGGGGACTC_TRAJ11	GGCGAGCAGGTGGAGCAGCTTCCTTCCATCCTGAGAGTCCAGGAGGGATCCAGTGCCAGCATCAACTGCACTTATGAGAACAGTGCCTCCAACTACTTCCCTTGGTATAAGCAAGAACCTGGAGAGAATCCTAAGCTCATCATTGACATTCGTTCAAATATGGAAAGAAAGCAGACCCAAGGACTCATCGTTTTACTGGATAAGAAAGCCAAACGCTTCTCCCTGCACATCACAGACACCCAGCCTGGAGACTCAGCCATGTACTTCTGTGCTGCAAGTGGGGACTCGGGATACAACAAACTCACTTTTGGAAAGGGCACGGTACTTCTAGTCTCTCCAG	TRBV1_GCTGACATCAGTCA_TRBJ2-4	GTGACTTTGCTGGAGCAAAACCCAAGGTGGCGTCTGGTACCACGTGGTCAAGCTGTGAACCTACGCTGCATCTTGAAGAATTCCCAGTATCCCTGGATGAGCTGGTATCAGCAGGATCTCCAAAAGCAACTACAGTGGCTGTTCACTCTGCGGAGTCCTGGGGACAAAGAGGTCAAATCTCTTCCCGGTGCTGATTACCTGGCCACACGGGTCACTGATACGGAGCTGAGGCTGCAAGTGGCCAACATGAGCCAGGGCAGAACCTTGTACTGCACCTGCAGTGCTGACATCAGTCAAAACACCTTGTACTTTGGTGCGGGCACCCGACTATCGGTGCTAG
H73WCBBXY_6_IDT-DUI-NXT-144	4	TRAV5D-4_AAGTGCAGGGGGCTATG_TRAJ47	GGCGAGCAGGTGGAGCAGCTTCCTTCCATCCTGAGAGTCCAGGAGGGATCCAGTGCCAGCATCAACTGCACTTATGAGAACAGTGCCTCCAACTACTTCCCTTGGTATAAGCAAGAACCTGGAGAGAATCCTAAGCTCATCATTGACATTCGTTCAAATATGGAAAGAAAGCAGACCCAAGGACTCATCGTTTTACTGGATAAGAAAGCCAAACGCTTCTCCCTGCACATCACAGACACCCAGCCTGGAGACTCAGCCATGTACTTCTGTGCTGCAAGTGCAGGGGGCTATGCAAACAAGATGATCTTTGGCTTGGGAACCATTTTGAGAGTCAGACCTC	TRBV1_TGCAGGGGGGGCGGAAGT_TRBJ1-1	GTGACTTTGCTGGAGCAAAACCCAAGGTGGCGTCTGGTACCACGTGGTCAAGCTGTGAACCTACGCTGCATCTTGAAGAATTCCCAGTATCCCTGGATGAGCTGGTATCAGCAGGATCTCCAAAAGCAACTACAGTGGCTGTTCACTCTGCGGAGTCCTGGGGACAAAGAGGTCAAATCTCTTCCCGGTGCTGATTACCTGGCCACACGGGTCACTGATACGGAGCTGAGGCTGCAAGTGGCCAACATGAGCCAGGGCAGAACCTTGTACTGCACCTGCAGTGCAGGGGGGGCGGAAGTCTTCTTTGGTAAAGGAACCAGACTCACAGTTGTAG
H73WCBBXY_6_IDT-DUI-NXT-145	16	TRAV5D-4_TGCAAAGGGTGGAG_TRAJ12	GGCGAGCAGGTGGAGCAGCTTCCTTCCATCCTGAGAGTCCAGGAGGGATCCAGTGCCAGCATCAACTGCACTTATGAGAACAGTGCCTCCAACTACTTCCCTTGGTATAAGCAAGAACCTGGAGAGAATCCTAAGCTCATCATTGACATTCGTTCAAATATGGAAAGAAAGCAGACCCAAGGACTCATCGTTTTACTGGATAAGAAAGCCAAACGCTTCTCCCTGCACATCACAGACACCCAGCCTGGAGACTCAGCCATGTACTTCTGTGCTGCAAAGGGTGGAGGCTATAAAGTGGTCTTTGGAAGTGGGACTCGATTGCTGGTAAGCCCTG	TRBV1_GCAGATCCGACTGGGGGTGAAC_TRBJ2-7	GTGACTTTGCTGGAGCAAAACCCAAGGTGGCGTCTGGTACCACGTGGTCAAGCTGTGAACCTACGCTGCATCTTGAAGAATTCCCAGTATCCCTGGATGAGCTGGTATCAGCAGGATCTCCAAAAGCAACTACAGTGGCTGTTCACTCTGCGGAGTCCTGGGGACAAAGAGGTCAAATCTCTTCCCGGTGCTGATTACCTGGCCACACGGGTCACTGATACGGAGCTGAGGCTGCAAGTGGCCAACATGAGCCAGGGCAGAACCTTGTACTGCACCTGCAGTGCAGATCCGACTGGGGGTGAACAGTACTTCGGTCCCGGCACCAGGCTCACGGTTTTAG
H73WCBBXY_6_IDT-DUI-NXT-146	0	TRAV10_AGCAAAGGCTGGA_TRAJ12	GGAGAGAAGGTCGAGCAACACGAGTCTACACTGAGTGTTCGAGAGGGAGACAGCGCTGTCATCAACTGCACTTACACAGATACTGCTTCATCATACTTCCCTTGGTACAAGCAAGAAGCTGGAAAGGGTCTCCACTTTGTGATAGACATTCGTTCAAATGTGGACAGAAAACAGAGCCAAAGACTTATAGTTTTGTTGGATAAGAAAGCCAAACGATTCTCCCTGCACATCACAGCCACACAGCCTGAAGATTCAGCCATCTACTTCTGTGCAGCAAAGGCTGGAGGCTATAAAGTGGTCTTTGGAAGTGGGACTCGATTGCTGGTAAGCCCTG	TRBV1_TGCAGGGGACTTCTATG_TRBJ2-7	GTGACTTTGCTGGAGCAAAACCCAAGGTGGCGTCTGGTACCACGTGGTCAAGCTGTGAACCTACGCTGCATCTTGAAGAATTCCCAGTATCCCTGGATGAGCTGGTATCAGCAGGATCTCCAAAAGCAACTACAGTGGCTGTTCACTCTGCGGAGTCCTGGGGACAAAGAGGTCAAATCTCTTCCCGGTGCTGATTACCTGGCCACACGGGTCACTGATACGGAGCTGAGGCTGCAAGTGGCCAACATGAGCCAGGGCAGAACCTTGTACTGCACCTGCAGTGCAGGGGACTTCTATGAACAGTACTTCGGTCCCGGCACCAGGCTCACGGTTTTAG
H73WCBBXY_6_IDT-DUI-NXT-147	Unique	TRAV16_CTATGAGAGAGGGCCGTTATG_TRAJ32	GCCCAGAAGGTAACACAGACTCAGACTTCAATTTCTGTGATGGAGAAGACAACGGTGACAATGGACTGTGTGTATGAAACCCGGGAAAGTTCTTACTACTTATTCTGGTACAAGCAAACAGCAAGTGGGAAAATAGTTTTCCTTATTCGTCAGGACTCTTACAAAAAGGAAAATGCAACAGTGGGTCATTATTCTCTGAACTTTCAGAAGCCAAAAAGTTCCATCGGACTCATCATCACCACCACACAGATTGAGGACTCGGCAGTATATTTCTGTGCTATGAGAGAGGGCCGTTATGGGGGCAGTGGCAACAAGCTCATCTTTGGAACTGGCACTCTGCTTTCTGTCAAGCCAA	TRBV13-2_GCGGTCACAGGGCAGACA_TRBJ2-5	GAGGCTGCAGTCACCCAAAGCCCAAGAAACAAGGTGGCAGTAACAGGAGGAAAGGTGACATTGAGCTGTAATCAGACTAATAACCACAACAACATGTACTGGTATCGGCAGGACACGGGGCATGGGCTGAGGCTGATCCATTATTCATATGGTGCTGGCAGCACTGAGAAAGGAGATATCCCTGATGGATACAAGGCCTCCAGACCAAGCCAAGAGAACTTCTCCCTCATTCTGGAGTTGGCTACCCCCTCTCAGACATCAGTGTACTTCTGTGCCAGCGGTCACAGGGCAGACACCCAGTACTTTGGGCCAGGCACTCGGCTCCTCGTGTTAG
		TRAV6-6_GGTGATACCTCC_TRAJ50	GGAGATTCCGTGACTCAAACAGAAGGCCAAGTGACCGTCTCAGAAAGCAAGTCCCTGATAATAAATTGCACGTATTCAACCACAAGCATAGCTTACCCTAATCTTTTCTGGTATGTTCGATATCCTGGAGAAGGTCTACAACTCCTCCTGAAAGTCATTACGGCTGGCCAGAAGGGAAGCAGCAGAGGGTTTGAAGCCACATACAATAAAGAAACCACCTCCTTCCACTTGCAGAAAGCCTCAGTGCAAGAGTCAGACTCGGCTGTGTACTACTGTGCTCTGGGTGATACCTCCTCCTTCAGCAAGCTGGTGTTTGGGCAGGGGACATCCTTATCAGTCGTTCCAA
H73WCBBXY_6_IDT-DUI-NXT-148	24	TRAV5D-4_AAGTGCTGGAGGT_TRAJ18	GGCGAGCAGGTGGAGCAGCTTCCTTCCATCCTGAGAGTCCAGGAGGGATCCAGTGCCAGCATCAACTGCAGTTATGAAGACAGTGCCTCCAACTACTTCCCTTGGTATAAGCAAGAACCTGGAGAGAATCCTAAGCTCATCATTGACATTCGTTCAAATATGGAAAGAAAGCAGACCCAAGGACTCATCGTTTTACTGGATAAGAAAGCCAAACGCTTCTCCCTGCACATCACAGACACCCAGCCTGGAGACTCAGCCATGTACTTCTGTGCTGCAAGTGCTGGAGGTTCAGCCTTAGGGAGGCTGCATTTTGGAGCTGGGACTCAGCTGATTGTCATACCTG	TRBV1_GCAGATGGGGGTGCTGGA_TRBJ1-3	GTGACTTTGCTGGAGCAAAACCCAAGGTGGCGTCTGGTACCACGTGGTCAAGCTGTGAACCTACGCTGCATCTTGAAGAATTCCCAGTATCCCTGGATGAGCTGGTATCAGCAGGATCTCCAAAAGCAACTACAGTGGCTGTTCACTCTGCGGAGTCCTGGGGACAAAGAGGTCAAATCTCTTCCCGGTGCTGATTACCTGGCCACACGGGTCACTGATACGGAGCTGAGGCTGCAAGTGGCCAACATGAGCCAGGGCAGAACCTTGTACTGCACCTGCAGTGCAGATGGGGGTGCTGGAAATACGCTCTATTTTGGAGAAGGAAGCCGGCTCATTGTTGTAG
H73WCBBXY_6_IDT-DUI-NXT-149	16	TRAV5D-4_TGCAAAGGGTGGAG_TRAJ12	GGCGAGCAGGTGGAGCAGCTTCCTTCCATCCTGAGAGTCCAGGAGGGATCCAGTGCCAGCATCAACTGCACTTATGAGAACAGTGCCTCCAACTACTTCCCTTGGTATAAGCAAGAACCTGGAGAGAATCCTAAGCTCATCATTGACATTCGTTCAAATATGGAAAGAAAGCAGACCCAAGGACTCATCGTTTTACTGGATAAGAAAGCCAAACGCTTCTCCCTGCACATCACAGACACCCAGCCTGGAGACTCAGCCATGTACTTCTGTGCTGCAAAGGGTGGAGGCTATAAAGTGGTCTTTGGAAGTGGGACTCGATTGCTGGTAAGCCCTG	TRBV1_GCAGATCCGACTGGGGGTGAAC_TRBJ2-7	GTGACTTTGCTGGAGCAAAACCCAAGGTGGCGTCTGGTACCACGTGGTCAAGCTGTGAACCTACGCTGCATCTTGAAGAATTCCCAGTATCCCTGGATGAGCTGGTATCAGCAGGATCTCCAAAAGCAACTACAGTGGCTGTTCACTCTGCGGAGTCCTGGGGACAAAGAGGTCAAATCTCTTCCCGGTGCTGATTACCTGGCCACACGGGTCACTGATACGGAGCTGAGGCTGCAAGTGGCCAACATGAGCCAGGGCAGAACCTTGTACTGCACCTGCAGTGCAGATCCGACTGGGGGTGAACAGTACTTCGGTCCCGGCACCAGGCTCACGGTTTTAG
H73WCBBXY_6_IDT-DUI-NXT-150	34			TRBV26_GCCAGGCCACAGGGAGGCAACC_TRBJ1-5	AGAATCAAGAAGTTCTTCAGCAAATAGACATGACTGAAAAACGATTCTCTGCTGAGTGTCCTTCAAACTCACCTTGCAGCCTAGAAATTCAGTCCTCTGAGGCAGGAGACTCAGCACTGTACCTCTGTGCCAGGCCACAGGGAGGCAACCAGGCTCCGCTTTTTGGAGAGGGGACTCGACTCTCTGTTCTAG
				TRBV13-1_AGCAGGAATAGTGC_TRBJ2-3	GAGGCTGCAGTCACCCAAAGCCCTAGAAACAAGGTGACAGTAACAGGAGGAAACGTGACATTGAGCTGTCGCCAGACTAATAGCCACAACTACATGTACTGGTATCGGCAGGACACTGGGCATGGGCTGAGGCTGATCCATTACTCATATGGTGCTGGCAACCTTCAAATAGGAGATGTCCCTGATGGGTACAAGGCCACCAGAACAACGCAAGAAGACTTCTTCCTCCTGCTGGAATTGGCTTCTCCCTCTCAGACATCTTTGTACTTCTGTGCCAGCAGGAATAGTGCAGAAACGCTGTATTTTGGCTCAGGAACCAGACTGACTGTTCTCG
H73WCBBXY_6_IDT-DUI-NXT-151	0	TRAV10_AGCAAAGGCTGGA_TRAJ12	GGAGAGAAGGTCGAGCAACACGAGTCTACACTGAGTGTTCGAGAGGGAGACAGCGCTGTCATCAACTGCACTTACACAGATACTGCTTCATCATACTTCCCTTGGTACAAGCAAGAAGCTGGAAAGGGTCTCCACTTTGTGATAGACATTCGTTCAAATGTGGACAGAAAACAGAGCCAAAGACTTATAGTTTTGTTGGATAAGAAAGCCAAACGATTCTCCCTGCACATCACAGCCACACAGCCTGAAGATTCAGCCATCTACTTCTGTGCAGCAAAGGCTGGAGGCTATAAAGTGGTCTTTGGAAGTGGGACTCGATTGCTGGTAAGCCCTG	TRBV1_TGCAGGGGACTTCTATG_TRBJ2-7	GTGACTTTGCTGGAGCAAAACCCAAGGTGGCGTCTGGTACCACGTGGTCAAGCTGTGAACCTACGCTGCATCTTGAAGAATTCCCAGTATCCCTGGATGAGCTGGTATCAGCAGGATCTCCAAAAGCAACTACAGTGGCTGTTCACTCTGCGGAGTCCTGGGGACAAAGAGGTCAAATCTCTTCCCGGTGCTGATTACCTGGCCACACGGGTCACTGATACGGAGCTGAGGCTGCAAGTGGCCAACATGAGCCAGGGCAGAACCTTGTACTGCACCTGCAGTGCAGGGGACTTCTATGAACAGTACTTCGGTCCCGGCACCAGGCTCACGGTTTTAG
H73WCBBXY_6_IDT-DUI-NXT-153	24	TRAV5D-4_AAGTGCTGGAGGT_TRAJ18	GGCGAGCAGGTGGAGCAGCTTCCTTCCATCCTGAGAGTCCAGGAGGGATCCAGTGCCAGCATCAACTGCAGTTATGAAGACAGTGCCTCCAACTACTTCCCTTGGTATAAGCAAGAACCTGGAGAGAATCCTAAGCTCATCATTGACATTCGTTCAAATATGGAAAGAAAGCAGACCCAAGGACTCATCGTTTTACTGGATAAGAAAGCCAAACGCTTCTCCCTGCACATCACAGACACCCAGCCTGGAGACTCAGCCATGTACTTCTGTGCTGCAAGTGCTGGAGGTTCAGCCTTAGGGAGGCTGCATTTTGGAGCTGGGACTCAGCTGATTGTCATACCTG	TRBV1_GCAGATGGGGGTGCTGGA_TRBJ1-3	GTGACTTTGCTGGAGCAAAACCCAAGGTGGCGTCTGGTACCACGTGGTCAAGCTGTGAACCTACGCTGCATCTTGAAGAATTCCCAGTATCCCTGGATGAGCTGGTATCAGCAGGATCTCCAAAAGCAACTACAGTGGCTGTTCACTCTGCGGAGTCCTGGGGACAAAGAGGTCAAATCTCTTCCCGGTGCTGATTACCTGGCCACACGGGTCACTGATACGGAGCTGAGGCTGCAAGTGGCCAACATGAGCCAGGGCAGAACCTTGTACTGCACCTGCAGTGCAGATGGGGGTGCTGGAAATACGCTCTATTTTGGAGAAGGAAGCCGGCTCATTGTTGTAG
		TRAV7-1_GTGCAAAAGACAC_TRAJ30	CAGCAGAAGGTGCAGCAGAGCCCAGAATCCCTCATTGTTCCAGAGGGAGGCATGGCCTCTCTCAACTGCACTTTCAGTGATCGTAATTCTCAGTATTTCTGGTGGTACAGACAGCATTCTGGGGAAGGCCCCAAGGCACTGATGTCCATCTTCTCCAATGGTGACAAGAAGGAAGGCAGATTCACAGCTCACCTCAATAAGGCCAGCCTGCATGTATCCCTGCACATCAAAGACTCCCAACCCAGTGACTCTGCTCTCTACTTCTGTGCAAAAGACACAAATGCTTACAAAGTCATCTTTGGAAAAGGGACACATCTTCATGTTCTCCCTA
H73WCBBXY_6_IDT-DUI-NXT-154	24	TRAV5D-4_AAGTGCTGGAGGT_TRAJ18	GGCGAGCAGGTGGAGCAGCTTCCTTCCATCCTGAGAGTCCAGGAGGGATCCAGTGCCAGCATCAACTGCAGTTATGAAGACAGTGCCTCCAACTACTTCCCTTGGTATAAGCAAGAACCTGGAGAGAATCCTAAGCTCATCATTGACATTCGTTCAAATATGGAAAGAAAGCAGACCCAAGGACTCATCGTTTTACTGGATAAGAAAGCCAAACGCTTCTCCCTGCACATCACAGACACCCAGCCTGGAGACTCAGCCATGTACTTCTGTGCTGCAAGTGCTGGAGGTTCAGCCTTAGGGAGGCTGCATTTTGGAGCTGGGACTCAGCTGATTGTCATACCTG	TRBV1_GCAGATGGGGGTGCTGGA_TRBJ1-3	GTGACTTTGCTGGAGCAAAACCCAAGGTGGCGTCTGGTACCACGTGGTCAAGCTGTGAACCTACGCTGCATCTTGAAGAATTCCCAGTATCCCTGGATGAGCTGGTATCAGCAGGATCTCCAAAAGCAACTACAGTGGCTGTTCACTCTGCGGAGTCCTGGGGACAAAGAGGTCAAATCTCTTCCCGGTGCTGATTACCTGGCCACACGGGTCACTGATACGGAGCTGAGGCTGCAAGTGGCCAACATGAGCCAGGGCAGAACCTTGTACTGCACCTGCAGTGCAGATGGGGGTGCTGGAAATACGCTCTATTTTGGAGAAGGAAGCCGGCTCATTGTTGTAG
		TRAV7-1_GTGCAAAAGACAC_TRAJ30	CAGCAGAAGGTGCAGCAGAGCCCAGAATCCCTCATTGTTCCAGAGGGAGGCATGGCCTCTCTCAACTGCACTTTCAGTGATCGTAATTCTCAGTATTTCTGGTGGTACAGACAGCATTCTGGGGAAGGCCCCAAGGCACTGATGTCCATCTTCTCCAATGGTGACAAGAAGGAAGGCAGATTCACAGCTCACCTCAATAAGGCCAGCCTGCATGTATCCCTGCACATCAAAGACTCCCAACCCAGTGACTCTGCTCTCTACTTCTGTGCAAAAGACACAAATGCTTACAAAGTCATCTTTGGAAAAGGGACACATCTTCATGTTCTCCCTA
H73WCBBXY_6_IDT-DUI-NXT-155	24	TRAV7-1_GTGCAAAAGACAC_TRAJ30	CAGCAGAAGGTGCAGCAGAGCCCAGAATCCCTCATTGTTCCAGAGGGAGGCATGGCCTCTCTCAACTGCACTTTCAGTGATCGTAATTCTCAGTATTTCTGGTGGTACAGACAGCATTCTGGGGAAGGCCCCAAGGCACTGATGTCCATCTTCTCCAATGGTGACAAGAAGGAAGGCAGATTCACAGCTCACCTCAATAAGGCCAGCCTGCATGTATCCCTGCACATCAAAGACTCCCAACCCAGTGACTCTGCTCTCTACTTCTGTGCAAAAGACACAAATGCTTACAAAGTCATCTTTGGAAAAGGGACACATCTTCATGTTCTCCCTA	TRBV1_GCAGATGGGGGTGCTGGA_TRBJ1-3	GTGACTTTGCTGGAGCAAAACCCAAGGTGGCGTCTGGTACCACGTGGTCAAGCTGTGAACCTACGCTGCATCTTGAAGAATTCCCAGTATCCCTGGATGAGCTGGTATCAGCAGGATCTCCAAAAGCAACTACAGTGGCTGTTCACTCTGCGGAGTCCTGGGGACAAAGAGGTCAAATCTCTTCCCGGTGCTGATTACCTGGCCACACGGGTCACTGATACGGAGCTGAGGCTGCAAGTGGCCAACATGAGCCAGGGCAGAACCTTGTACTGCACCTGCAGTGCAGATGGGGGTGCTGGAAATACGCTCTATTTTGGAGAAGGAAGCCGGCTCATTGTTGTAG
		TRAV5D-4_AAGTGCTGGAGGT_TRAJ18	GGCGAGCAGGTGGAGCAGCTTCCTTCCATCCTGAGAGTCCAGGAGGGATCCAGTGCCAGCATCAACTGCAGTTATGAAGACAGTGCCTCCAACTACTTCCCTTGGTATAAGCAAGAACCTGGAGAGAATCCTAAGCTCATCATTGACATTCGTTCAAATATGGAAAGAAAGCAGACCCAAGGACTCATCGTTTTACTGGATAAGAAAGCCAAACGCTTCTCCCTGCACATCACAGACACCCAGCCTGGAGACTCAGCCATGTACTTCTGTGCTGCAAGTGCTGGAGGTTCAGCCTTAGGGAGGCTGCATTTTGGAGCTGGGACTCAGCTGATTGTCATACCTG
H73WCBBXY_6_IDT-DUI-NXT-156	27	TRAV5D-4_CAAGTCGGCCCTCGG_TRAJ11	GGCGAGCAGGTGGAGCAGCTTCCTTCCATCCTGAGAGTCCAGGAGGGATCCAGTGCCAGCATCAACTGCACTTATGAGAACAGTGCCTCCAACTACTTCCCTTGGTATAAGCAAGAACCTGGAGAGAATCCTAAGCTCATCATTGACATTCGTTCAAATATGGAAAGAAAGCAGACCCAAGGACTCATCGTTTTACTGGATAAGAAAGCCAAACGCTTCTCCCTGCACATCACAGACACCCAGCCTGGAGACTCAGCCATGTACTTCTGTGCTGCAAGTCGGCCCTCGGGATACAACAAACTCACTTTTGGAAAGGGCACGGTACTTCTAGTCTCTCCAG	TRBV1_GCAGTTCGGGACATGCAG_TRBJ2-3	GTGACTTTGCTGGAGCAAAACCCAAGGTGGCGTCTGGTACCACGTGGTCAAGCTGTGAACCTACGCTGCATCTTGAAGAATTCCCAGTATCCCTGGATGAGCTGGTATCAGCAGGATCTCCAAAAGCAACTACAGTGGCTGTTCACTCTGCGGAGTCCTGGGGACAAAGAGGTCAAATCTCTTCCCGGTGCTGATTACCTGGCCACACGGGTCACTGATACGGAGCTGAGGCTGCAAGTGGCCAACATGAGCCAGGGCAGAACCTTGTACTGCACCTGCAGTTCGGGACATGCAGAAACGCTGTATTTTGGCTCAGGAACCAGACTGACTGTTCTCG
H73WCBBXY_6_IDT-DUI-NXT-157	13	TRAV5D-4_AAGTGCAGGAGGT_TRAJ18	GGCGAGCAGGTGGAGCAGCTTCCTTCCATCCTGAGAGTCCAGGAGGGATCCAGTGCCAGCATCAACTGCAGTTATGAAGACAGTGCCTCCAACTACTTCCCTTGGTATAAGCAAGAACCTGGAGAGAATCCTAAGCTCATCATTGACATTCGTTCAAATATGGAAAGAAAGCAGACCCAAGGACTCATCGTTTTACTGGATAAGAAAGCCAAACGCTTCTCCCTGCACATCACAGACACCCAGCCTGGAGACTCAGCCATGTACTTCTGTGCTGCAAGTGCAGGAGGTTCAGCCTTAGGGAGGCTGCATTTTGGAGCTGGGACTCAGCTGATTGTCATACCTG	TRBV1_GCAGATTCGGGGGCTGGA_TRBJ1-3	CAGTATCCCTGGATGAGCTGGTATCAGCAGGATCTCCAAAAGCAACTACAGTGGCTGTTCACTCTGCGGAGTCCTGGGGACAAAGAGGTCAAATCTCTTCCCGGTGCTGATTACCTGGCCACACGGGTCACTGATACGGAGCTGAGGCTGCAAGTGGCCAACATGAGCCAGGGCAGAACCTTGTACTGCACCTGCAGTGCAGATTCGGGGGCTGGAAATACGCTCTATTTTGGAGAAGGAAGCCGGCTCATTGTTGTAG
H73WCBBXY_6_IDT-DUI-NXT-167	34	TRAV10D_CAAGCTCCTCATCTG_TRAJ4	GGAGAGAAGGTCGAGCAACACCAGTCTACACTGAGTGTTCGAGAGGGAGACAGCGCTGTCATCAACTGCACTTACACAGATACTGCCTCATCATACTTCCCTTGGTACAAGCAAGAAGCTGGAAAGAGTCTCCACTTTGTGATAGACATTCGTTCAAATGTGGACAGAAAACAGAGCCAAAGACTTACAGTTTTATTGGATAAGAAAGCCAAACGATTCTCCCTGCACATCACAGCCACACAGCCTGAAGATTCAGCCATCTACTTCTGTGCAGCAAGCTCCTCATCTGGTAGCTTCAATAAGTTGACCTTTGGAGCAGGGACCAGACTGGCTGTGTGCCCAT	TRBV26_GCCAGGCCACAGGGAGGCAACC_TRBJ1-5	AGAATCAAGAAGTTCTTCAGCAAATAGACATGACTGAAAAACGATTCTCTGCTGAGTGTCCTTCAAACTCACCTTGCAGCCTAGAAATTCAGTCCTCTGAGGCAGGAGACTCAGCACTGTACCTCTGTGCCAGGCCACAGGGAGGCAACCAGGCTCCGCTTTTTGGAGAGGGGACTCGACTCTCTGTTCTAG
				TRBV13-1_AGCAGGAATAGTGC_TRBJ2-3	GAGGCTGCAGTCACCCAAAGCCCTAGAAACAAGGTGACAGTAACAGGAGGAAACGTGACATTGAGCTGTCGCCAGACTAATAGCCACAACTACATGTACTGGTATCGGCAGGACACTGGGCATGGGCTGAGGCTGATCCATTACTCATATGGTGCTGGCAACCTTCAAATAGGAGATGTCCCTGATGGGTACAAGGCCACCAGAACAACGCAAGAAGACTTCTTCCTCCTGCTGGAATTGGCTTCTCCCTCTCAGACATCTTTGTACTTCTGTGCCAGCAGGAATAGTGCAGAAACGCTGTATTTTGGCTCAGGAACCAGACTGACTGTTCTCG
H73WCBBXY_6_IDT-DUI-NXT-179	24	TRAV5D-4_AAGTGCTGGAGGT_TRAJ18	GGCGAGCAGGTGGAGCAGCTTCCTTCCATCCTGAGAGTCCAGGAGGGATCCAGTGCCAGCATCAACTGCAGTTATGAAGACAGTGCCTCCAACTACTTCCCTTGGTATAAGCAAGAACCTGGAGAGAATCCTAAGCTCATCATTGACATTCGTTCAAATATGGAAAGAAAGCAGACCCAAGGACTCATCGTTTTACTGGATAAGAAAGCCAAACGCTTCTCCCTGCACATCACAGACACCCAGCCTGGAGACTCAGCCATGTACTTCTGTGCTGCAAGTGCTGGAGGTTCAGCCTTAGGGAGGCTGCATTTTGGAGCTGGGACTCAGCTGATTGTCATACCTG	TRBV1_GCAGATGGGGGTGCTGGA_TRBJ1-3	GTGACTTTGCTGGAGCAAAACCCAAGGTGGCGTCTGGTACCACGTGGTCAAGCTGTGAACCTACGCTGCATCTTGAAGAATTCCCAGTATCCCTGGATGAGCTGGTATCAGCAGGATCTCCAAAAGCAACTACAGTGGCTGTTCACTCTGCGGAGTCCTGGGGACAAAGAGGTCAAATCTCTTCCCGGTGCTGATTACCTGGCCACACGGGTCACTGATACGGAGCTGAGGCTGCAAGTGGCCAACATGAGCCAGGGCAGAACCTTGTACTGCACCTGCAGTGCAGATGGGGGTGCTGGAAATACGCTCTATTTTGGAGAAGGAAGCCGGCTCATTGTTGTAG
		TRAV7-1_GTGCAAAAGACAC_TRAJ30	CAGCAGAAGGTGCAGCAGAGCCCAGAATCCCTCATTGTTCCAGAGGGAGGCATGGCCTCTCTCAACTGCACTTTCAGTGATCGTAATTCTCAGTATTTCTGGTGGTACAGACAGCATTCTGGGGAAGGCCCCAAGGCACTGATGTCCATCTTCTCCAATGGTGACAAGAAGGAAGGCAGATTCACAGCTCACCTCAATAAGGCCAGCCTGCATGTATCCCTGCACATCAAAGACTCCCAACCCAGTGACTCTGCTCTCTACTTCTGTGCAAAAGACACAAATGCTTACAAAGTCATCTTTGGAAAAGGGACACATCTTCATGTTCTCCCTA
H73WCBBXY_6_IDT-DUI-NXT-185	12	TRAV5D-4_CAAGTAAGGGAGGT_TRAJ18	GGCGAGCAGGTGGAGCAGCTTCCTTCCATCCTGAGAGTCCAGGAGGGATCCAGTGCCAGCATCAACTGCAGTTATGAAGACAGTGCCTCCAACTACTTCCCTTGGTATAAGCAAGAACCTGGAGAGAATCCTAAGCTCATCATTGACATTCGTTCAAATATGGAAAGAAAGCAGACCCAAGGACTCATCGTTTTACTGGATAAGAAAGCCAAACGCTTCTCCCTGCACATCACAGACACCCAGCCTGGAGACTCAGCCATGTACTTCTGTGCTGCAAGTAAGGGAGGTTCAGCCTTAGGGAGGCTGCATTTTGGAGCTGGGACTCAGCTGATTGTCATACCTG	TRBV1_GCAGATGGAGGTTCTG_TRBJ1-3	GTGACTTTGCTGGAGCAAAACCCAAGGTGGCGTCTGGTACCACGTGGTCAAGCTGTGAACCTACGCTGCATCTTGAAGAATTCCCAGTATCCCTGGATGAGCTGGTATCAGCAGGATCTCCAAAAGCAACTACAGTGGCTGTTCACTCTGCGGAGTCCTGGGGACAAAGAGGTCAAATCTCTTCCCGGTGCTGATTACCTGGCCACACGGGTCACTGATACGGAGCTGAGGCTGCAAGTGGCCAACATGAGCCAGGGCAGAACCTTGTACTGCACCTGCAGTGCAGATGGAGGTTCTGGAAATACGCTCTATTTTGGAGAAGGAAGCCGGCTCATTGTTGTAG
H73WCBBXY_6_IDT-DUI-NXT-97	44	TRAV10D_CAAGCTCCCCATCC_TRAJ50	GGAGAGAAGGTCGAGCAACACCAGTCTACACTGAGTGTTCGAGAGGGAGACAGCGCTGTCATCAACTGCACTTACACAGATACTGCCTCATCATACTTCCCTTGGTACAAGCAAGAAGCTGGAAAGAGTCTCCACTTTGTGATAGACATTCGTTCAAATGTGGACAGAAAACAGAGCCAAAGACTTACAGTTTTATTGGATAAGAAAGCCAAACGATTCTCCCTGCACATCACAGCCACACAGCCTGAAGATTCAGCCATCTACTTCTGTGCAGCAAGCTCCCCATCCTCCTCCTTCAGCAAGCTGGTGTTTGGGCAGGGGACATCCTTATCAGTCGTTCCAA	TRBV13-1_AGCAGGACAAGTGC_TRBJ2-3	GAGGCTGCAGTCACCCAAAGCCCTAGAAACAAGGTGACAGTAACAGGAGGAAACGTGACATTGAGCTGTCGCCAGACTAATAGCCACAACTACATGTACTGGTATCGGCAGGACACTGGGCATGGGCTGAGGCTGATCCATTACTCATATGGTGCTGGCAACCTTCAAATAGGAGATGTCCCTGATGGGTACAAGGCCACCAGAACAACGCAAGAAGACTTCTTCCTCCTGCTGGAATTGGCTTCTCCCTCTCAGACATCTTTGTACTTCTGTGCCAGCAGGACAAGTGCAGAAACGCTGTATTTTGGCTCAGGAACCAGACTGACTGTTCTCG
H73WCBBXY_6_IDT-DUI-NXT-98	16	TRAV5D-4_TGCAAAGGGTGGAG_TRAJ12	GGCGAGCAGGTGGAGCAGCTTCCTTCCATCCTGAGAGTCCAGGAGGGATCCAGTGCCAGCATCAACTGCACTTATGAGAACAGTGCCTCCAACTACTTCCCTTGGTATAAGCAAGAACCTGGAGAGAATCCTAAGCTCATCATTGACATTCGTTCAAATATGGAAAGAAAGCAGACCCAAGGACTCATCGTTTTACTGGATAAGAAAGCCAAACGCTTCTCCCTGCACATCACAGACACCCAGCCTGGAGACTCAGCCATGTACTTCTGTGCTGCAAAGGGTGGAGGCTATAAAGTGGTCTTTGGAAGTGGGACTCGATTGCTGGTAAGCCCTG	TRBV1_GCAGATCCGACTGGGGGTGAAC_TRBJ2-7	GTGACTTTGCTGGAGCAAAACCCAAGGTGGCGTCTGGTACCACGTGGTCAAGCTGTGAACCTACGCTGCATCTTGAAGAATTCCCAGTATCCCTGGATGAGCTGGTATCAGCAGGATCTCCAAAAGCAACTACAGTGGCTGTTCACTCTGCGGAGTCCTGGGGACAAAGAGGTCAAATCTCTTCCCGGTGCTGATTACCTGGCCACACGGGTCACTGATACGGAGCTGAGGCTGCAAGTGGCCAACATGAGCCAGGGCAGAACCTTGTACTGCACCTGCAGTGCAGATCCGACTGGGGGTGAACAGTACTTCGGTCCCGGCACCAGGCTCACGGTTTTAG
H73WCBBXY_6_IDT-DUI-NXT-99	41	TRAV5D-4_CAAGTCTTGGAGGT_TRAJ18	GGCGAGCAGGTGGAGCAGCTTCCTTCCATCCTGAGAGTCCAGGAGGGATCCAGTGCCAGCATCAACTGCACTTATGAGAACAGTGCCTCCAACTACTTCCCTTGGTATAAGCAAGAACCTGGAGAGAATCCTAAGCTCATCATTGACATTCGTTCAAATATGGAAAGAAAGCAGACCCAAGGACTCATCGTTTTACTGGATAAGAAAGCCAAACGCTTCTCCCTGCACATCACAGACACCCAGCCTGGAGACTCAGCCATGTACTTCTGTGCTGCAAGTCTTGGAGGTTCAGCCTTAGGGAGGCTGCATTTTGGAGCTGGGACTCAGCTGATTGTCATACCTG	TRBV1_GCAGATCAGGGGGGGGGAAA_TRBJ1-3	GTGACTTTGCTGGAGCAAAACCCAAGGTGGCGTCTGGTACCACGTGGTCAAGCTGTGAACCTACGCTGCATCTTGAAGAATTCCCAGTATCCCTGGATGAGCTGGTATCAGCAGGATCTCCAAAAGCAACTACAGTGGCTGTTCACTCTGCGGAGTCCTGGGGACAAAGAGGTCAAATCTCTTCCCGGTGCTGATTACCTGGCCACACGGGTCACTGATACGGAGCTGAGGCTGCAAGTGGCCAACATGAGCCAGGGCAGAACCTTGTACTGCACCTGCAGTGCAGATCAGGGGGGGGGAAATACGCTCTATTTTGGAGAAGGAAGCCGGCTCATTGTTGTAG

## Sheet: Ctl Tet-
Cell	Clonal group	CDR3A		CDR3B
		V-J elements	Alignment	V-J elements	Alignment
H73J2BBXY_3_IDT-DUI-NXT-10	2	TRAV5D-4_GCAAGGTCAAACTA_TRAJ26	GGCGAGCAGGTGGAGCAGCTTCCTTCCATCCTGAGAGTCCAGGAGGGATCCAGTGCCAGCATCAACTGCACTTATGAGAACAGTGCCTCCAACTACTTCCCTTGGTATAAGCAAGAACCTGGAGAGAATCCTAAGCTCATCATTGACATTCGTTCAAATATGGAAAGAAAGCAGACCCAAGGACTCATCGTTTTACTGGATAAGAAAGCCAAACGCTTCTCCCTGCACATCACAGACACCCAGCCTGGAGACTCAGCCATGTACTTCTGTGCTGCAAGGTCAAACTATGCCCAGGGATTAACCTTCGGTCTTGGCACCAGAGTATCTGTGTTTCCCT	TRBV4_CAGCTCATATGA_TRBJ2-7	GAGACGGCTGTTTTCCAGACTCCAAACTATCATGTCACACAGGTGGGAAATGAAGTGTCTTTCAATTGTAAGCAAACTCTGGGCCACGATACTATGTATTGGTACAAGCAAGACTCTAAGAAATTGCTGAAGATTATGTTTAGCTACAATAATAAGCAACTCATTGTAAACGAAACAGTTCCAAGGCGCTTCTCACCTCAGTCTTCAGATAAAGCTCATTTGAATCTTCGAATCAAGTCTGTAGAGCCGGAGGACTCTGCTGTGTATCTCTGTGCCAGCAGCTCATATGAACAGTACTTCGGTCCCGGCACCAGGCTCACGGTTTTAG
H73J2BBXY_3_IDT-DUI-NXT-12	Unique	TRAV9N-3_TGAGCCCTAAT_TRAJ21	GCTCAGTCAGTGACGCAGCCCGATGCTCGTGTCACTGTCTCTGAAGGAGTCTCTCTGCAGCTGAGATGCAAGTATTCCTACTTTGGGACACCTTATCTGTTCTGGTATGTCCAGTACCCGCGGCAGGGGCTGCAGCTGCTCCTCAAGTACTATCCAGGAGACCCAGTGGTTCAAGGAGTGAATGGCTTTGAGGCTGAGTTCAGCAAGAGTAACTCTTCCTTCCACCTGCGGAAAGCCTCCGTGCACTGGAGCGACTCGGCTGTGTACTTCTGTGCTGTGAGCCCTAATTACAACGTGCTTTACTTCGGATCTGGCACCAAACTCACTGTAGAGCCAA	TRBV16_GCAGCGCTACAGGGGGCGACCAA_TRBJ2-5	AATGCTGGTGTCATCCAAACACCTAGGCACAAGGTGACAGGGAAGGGACAAGAAGCAACTCTGTGGTGTGAGCCAATTTCAGGACATAGTGCTGTTTTCTGGTACAGACAGACCATTGTGCAGGGCCTGGAGTTCCTGACTTACTTTCGAAATCAAGCTCCTATAGATGATTCAGGGATGCCCAAGGAACGATTCTCAGCTCAGATGCCCAATCAGTCGCACTCAACTCTGAAGATCCAGAGCACGCAACCCCAGGACTCAGCGGTGTATCTTTGTGCAAGCAGCGCTACAGGGGGCGACCAAGACACCCAGTACTTTGGGCCAGGCACTCGGCTCCTCGTGTTAG
H73J2BBXY_3_IDT-DUI-NXT-13	2			TRBV4_CAGCTCATATGA_TRBJ2-7	GAGACGGCTGTTTTCCAGACTCCAAACTATCATGTCACACAGGTGGGAAATGAAGTGTCTTTCAATTGTAAGCAAACTCTGGGCCACGATACTATGTATTGGTACAAGCAAGACTCTAAGAAATTGCTGAAGATTATGTTTAGCTACAATAATAAGCAACTCATTGTAAACGAAACAGTTCCAAGGCGCTTCTCACCTCAGTCTTCAGATAAAGCTCATTTGAATCTTCGAATCAAGTCTGTAGAGCCGGAGGACTCTGCTGTGTATCTCTGTGCCAGCAGCTCATATGAACAGTACTTCGGTCCCGGCACCAGGCTCACGGTTTTAG
H73J2BBXY_3_IDT-DUI-NXT-15	Unique			TRBV2_CAAGATGGGGGGGCGCGCGCTGA_TRBJ2-1	GACCCGAAAATTATCCAGAAACCAAAATATCTGGTGGCAGTCACAGGGAGCGAAAAAATCCTGATATGCGAACAGTATCTAGGCCACAATGCTATGTATTGGTATAGACAAAGTGCTAAGAAGCCTCTAGAGTTCATGTTTTCCTACAGCTATCAAAAACTTATGGACAATCAGACTGCCTCAAGTCGCTTCCAACCTCAAAGTTCAAAGAAAAACCATTTAGACCTTCAGATCACAGCTCTAAAGCCTGATGACTCGGCCACATACTTCTGTGCCAGCAGCCAAGATGGGGGGGCGCGCGCTGAGCAGTTCTTCGGACCAGGGACACGACTCACCGTCCTAG
H73J2BBXY_3_IDT-DUI-NXT-17	45	TRAV5D-4_AAGTGCACTGGGGTCTGG_TRAJ42	GGCGAGCAGGTGGAGCAGCTTCCTTCCATCCTGAGAGTCCAGGAGGGATCCAGTGCCAGCATCAACTGCAGTTATGAAGACAGTGCCTCCAACTACTTCCCTTGGTATAAGCAAGAACCTGGAGAGAATCCTAAGCTCATCATTGACATTCGTTCAAATATGGAAAGAAAGCAGACCCAAGGACTCATCGTTTTACTGGATAAGAAAGCCAAACGCTTCTCCCTGCACATCACAGACACCCAGCCTGGAGACTCAGCCATGTACTTCTGTGCTGCAAGTGCACTGGGGTCTGGAGGAAGCAATGCAAAGCTAACCTTCGGGAAAGGCACTAAACTCTCTGTTAAATCAA	TRBV2_CAGGACATTTCTG_TRBJ1-3	GACCCGAAAATTATCCAGAAACCAAAATATCTGGTGGCAGTCACAGGGAGCGAAAAAATCCTGATATGCGAACAGTATCTAGGCCACAATGCTATGTATTGGTATAGACAAAGTGCTAAGAAGCCTCTAGAGTTCATGTTTTCCTACAGCTATCAAAAACTTATGGACAATCAGACTGCCTCAAGTCGCTTCCAACCTCAAAGTTCAAAGAAAAACCATTTAGACCTTCAGATCACAGCTCTAAAGCCTGATGACTCGGCCACATACTTCTGTGCCAGCAGCCAGGACATTTCTGGAAATACGCTCTATTTTGGAGAAGGAAGCCGGCTCATTGTTGTAG
H73J2BBXY_3_IDT-DUI-NXT-18	Unique			TRBV2_CAAGAGCAGGGGGCGAGAGGAAA_TRBJ1-3	GACCCGAAAATTATCCAGAAACCAAAATATCTGGTGGCAGTCACAGGGAGCGAAAAAATCCTGATATGCGAACAGTATCTAGGCCACAATGCTATGTATTGGTATAGACAAAGTGCTAAGAAGCCTCTAGAGTTCATGTTTTCCTACAGCTATCAAAAACTTATGGACAATCAGACTGCCTCAAGTCGCTTCCAACCTCAAAGTTCAAAGAAAAACCATTTAGACCTTCAGATCACAGCTCTAAAGCCTGATGACTCGGCCACATACTTCTGTGCCAGCAGCCAAGAGCAGGGGGCGAGAGGAAATACGCTCTATTTTGGAGAAGGAAGCCGGCTCATTGTTGTAG
H73J2BBXY_3_IDT-DUI-NXT-2	Unique	TRAV16D_DV11_AGAGGTACCA_TRAJ28	GCCCAGAAGGTAACACAGACTCAGACTTCAATTTCTGTGATGGAGAAGACAACGGTGACAATGGACTGTGTGTATGAAACCCAGGACAGTTCTTACTTCTTATTCTGGTACAAGCAAACAGCAAGTGGGGAAATAGTTTTCCTTATTCGTCAGGACTCTTACAAAAAGGAAAATGCAACAGTGGGTCATTATTCTCTGAACTTTCAGAAGCCAAAAAGTTCCATCGGACTCATCATCACCGCCACACAGATTGAGGACTCAGCAGTATATTTCTGTGCTATGAGAGAGGTACCAGGCACTGGGAGTAACAGGCTCACTTTTGGGAAAGGCACCAAATTCTCACTCATCCCGA	TRBV5_CAAGATAGTGAATACACC_TRBJ2-2	AACACTAAAATTACTCAGTCACCAAGATATCTAATCCTGGGAAGAGCAAATAAGTCTTTGGAATGTGAGCAACATCTGGGACATAATGCTATGTACTGGTATAAACAGAGCGCTGAGAAGCCGCCAGAGCTCATGTTTCTCTACAATCTTAAACAGTTGATTCGAAATGAGACGGTGCCCAGTCGTTTTATACCTGAATGCCCAGACAGCTCCAAGCTACTTTTACATATATCTGCCGTGGATCCAGAAGACTCAGCTGTCTATTTTTGTGCCAGCAGCCAAGATAGTGAATACACCGGGCAGCTCTACTTTGGTGAAGGCTCAAAGCTGACAGTGCTGG
H73J2BBXY_3_IDT-DUI-NXT-21	Unique	TRAV10_AAGCATGAGAGGAGGT_TRAJ18	GGAGAGAAGGTCGAGCAACACGAGTCTACACTGAGTGTTCGAGAGGGAGACAGCGCTGTCATCAACTGCACTTACACAGATACTGCTTCATCATACTTCCCTTGGTACAAGCAAGAAGCTGGAAAGGGTCTCCACTTTGTGATAGACATTCGTTCAAATGTGGACAGAAAACAGAGCCAAAGACTTATAGTTTTGTTGGATAAGAAAGCCAAACGATTCTCCCTGCACATCACAGCCACACAGCCTGAAGATTCAGCCATCTACTTCTGTGCAGCAAGCATGAGAGGAGGTTCAGCCTTAGGGAGGCTGCATTTTGGAGCTGGGACTCAGCTGATTGTCATACCTG	TRBV29_AGTTTTAGGCAGTATGA_TRBJ2-7	GACATGAAAGTAACCCAGATGCCAAGATACCTGATCAAAAGAATGGGAGAGAATGTTTTGCTGGAATGTGGACAGGACATGAGCCATGAAACAATGTACTGGTATCGACAAGACCCTGGTCTGGGGCTACAGCTGATTTATATCTCATACGATGTTGATAGTAACAGCGAAGGAGACATCCCTAAAGGATACAGGGTCTCACGGAAGAAGCGGGAGCATTTCTCCCTGATTCTGGATTCTGCTAAAACAAACCAGACATCTGTGTACTTCTGTGCTAGCAGTTTTAGGCAGTATGAACAGTACTTCGGTCCCGGCACCAGGCTCACGGTTTTAG
H73J2BBXY_3_IDT-DUI-NXT-24	Unique	TRAV5D-4_AAGTGCAGTAGGTT_TRAJ18	GGCGAGCAGGTGGAGCAGCTTCCTTCCATCCTGAGAGTCCAGGAGGGATCCAGTGCCAGCATCAACTGCACTTATGAGAACAGTGCCTCCAACTACTTCCCTTGGTATAAGCAAGAACCTGGAGAGAATCCTAAGCTCATCATTGACATTCGTTCAAATATGGAAAGAAAGCAGACCCAAGGACTCATCGTTTTACTGGATAAGAAAGCCAAACGCTTCTCCCTGCACATCACAGACACCCAGCCTGGAGACTCAGCCATGTACTTCTGTGCTGCAAGTGCAGTAGGTTCAGCCTTAGGGAGGCTGCATTTTGGAGCTGGGACTCAGCTGATTGTCATACCTG	TRBV2_CAAGATGTGGGTGAAC_TRBJ2-7	GACCCGAAAATTATCCAGAAACCAAAATATCTGGTGGCAGTCACAGGGAGCGAAAAAATCCTGATATGCGAACAGTATCTAGGCCACAATGCTATGTATTGGTATAGACAAAGTGCTAAGAAGCCTCTAGAGTTCATGTTTTCCTACAGCTATCAAAAACTTATGGACAATCAGACTGCCTCAAGTCGCTTCCAACCTCAAAGTTCAAAGAAAAACCATTTAGACCTTCAGATCACAGCTCTAAAGCCTGATGACTCGGCCACATACTTCTGTGCCAGCAGCCAAGATGTGGGTGAACAGTACTTCGGTCCCGGCACCAGGCTCACGGTTTTAG
H73J2BBXY_3_IDT-DUI-NXT-27	Unique			TRBV2_CAAGAAGGGGGTCTGGGTCAA_TRBJ2-4	GACCCGAAAATTATCCAGAAACCAAAATATCTGGTGGCAGTCACAGGGAGCGAAAAAATCCTGATATGCGAACAGTATCTAGGCCACAATGCTATGTATTGGTATAGACAAAGTGCTAAGAAGCCTCTAGAGTTCATGTTTTCCTACAGCTATCAAAAACTTATGGACAATCAGACTGCCTCAAGTCGCTTCCAACCTCAAAGTTCAAAGAAAAACCATTTAGACCTTCAGATCACAGCTCTAAAGCCTGATGACTCGGCCACATACTTCTGTGCCAGCAGCCAAGAAGGGGGTCTGGGTCAAAACACCTTGTACTTTGGTGCGGGCACCCGACTATCGGTGCTAG
H73J2BBXY_3_IDT-DUI-NXT-31	Unique	TRAV3D-3_CAGTGAGGGGTATGC_TRAJ26	GGCGAGCAGGTGGAGCAGCGCCCTCCTCACCTGAGTGTCCGGGAGGGAGACAGTGCCTTTATCACCTGCACCTACACAGACCCTAACAGTTATTACTTCTTCTGGTACAAGCAAGAGCCGGGGGCAAGTCTTCAGTTGCTTATGAAGGTTTTCTCAAGTACGGAAATAAACGAAGGACAAGGATTCACTGTCCTACTGAACAAGAAAGACAAACGACTCTCTCTGAACCTCACAGCTGCCCATCCTGGGGACTCAGCCGCGTACTTCTGCGCAGTCAGTGAGGGGTATGCCCAGGGATTAACCTTCGGTCTTGGCACCAGAGTATCTGTGTTTCCCT	TRBV31_CCTGGCTGGGGGGAGAAGAC_TRBJ2-5	AGGTAGAGTCGGTGGTGCAACTGAACCTCTCAGCTTCCAGGCCGAAGGACGACCAATTCATCCTAAGCACGGAGAAGCTGCTTCTCAGCCACTCTGGCTTCTACCTCTGTGCCTGGCTGGGGGGAGAAGACACCCAGTACTTTGGGCCAGGCACTCGGCTCCTCGTGTTAG
H73J2BBXY_3_IDT-DUI-NXT-32	2	TRAV5D-4_GCAAGGTCAAACTA_TRAJ26	GGCGAGCAGGTGGAGCAGCTTCCTTCCATCCTGAGAGTCCAGGAGGGATCCAGTGCCAGCATCAACTGCACTTATGAGAACAGTGCCTCCAACTACTTCCCTTGGTATAAGCAAGAACCTGGAGAGAATCCTAAGCTCATCATTGACATTCGTTCAAATATGGAAAGAAAGCAGACCCAAGGACTCATCGTTTTACTGGATAAGAAAGCCAAACGCTTCTCCCTGCACATCACAGACACCCAGCCTGGAGACTCAGCCATGTACTTCTGTGCTGCAAGGTCAAACTATGCCCAGGGATTAACCTTCGGTCTTGGCACCAGAGTATCTGTGTTTCCCT	TRBV4_CAGCTCATATGA_TRBJ2-7	GAGACGGCTGTTTTCCAGACTCCAAACTATCATGTCACACAGGTGGGAAATGAAGTGTCTTTCAATTGTAAGCAAACTCTGGGCCACGATACTATGTATTGGTACAAGCAAGACTCTAAGAAATTGCTGAAGATTATGTTTAGCTACAATAATAAGCAACTCATTGTAAACGAAACAGTTCCAAGGCGCTTCTCACCTCAGTCTTCAGATAAAGCTCATTTGAATCTTCGAATCAAGTCTGTAGAGCCGGAGGACTCTGCTGTGTATCTCTGTGCCAGCAGCTCATATGAACAGTACTTCGGTCCCGGCACCAGGCTCACGGTTTTAG
H73J2BBXY_3_IDT-DUI-NXT-33	Unique	TRAV21_DV12_GTATCACAGG_TRAJ37	GATGCTAAGACTACACAACCAGATTCAATGGAAAGTACTGAAGGAGAAACGGTGCACTTGCCTTGTAGCCACGCCACAATCAGTGGAAACGAGTACATCTATTGGTACCGACAGGTTCCTCTTCAGGGTCCAGAATACGTGACTCACGGTCTACAACAAAATACAACCAATAGTATGGCTTTCCTGGCTATTGCCTCTGACAGAAAGTCAAGCACCTTGATTCTGACTCATGTCAGCCTGAGAGACGCGGCTGTGTACCACTGTATCACAGGCAATACTAGAAAACTCATCTTTGGGCTGGGGACAACTTTACAAGTGCAACCAG	TRBV2_CAAGAGGTCGGGACAGGGTTCTATG_TRBJ2-7	GACCCGAAAATTATCCAGAAACCAAAATATCTGGTGGCAGTCACAGGGAGCGAAAAAATCCTGATATGCGAACAGTATCTAGGCCACAATGCTATGTATTGGTATAGACAAAGTGCTAAGAAGCCTCTAGAGTTCATGTTTTCCTACAGCTATCAAAAACTTATGGACAATCAGACTGCCTCAAGTCGCTTCCAACCTCAAAGTTCAAAGAAAAACCATTTAGACCTTCAGATCACAGCTCTAAAGCCTGATGACTCGGCCACATACTTCTGTGCCAGCAGCCAAGAGGTCGGGACAGGGTTCTATGAACAGTACTTCGGTCCCGGCACCAGGCTCACGGTTTTAG
H73J2BBXY_3_IDT-DUI-NXT-35	Unique	TRAV12-2_CTCTGGGGAGAGG_TRAJ18	GGAGACTCAGTGACCCAGACAGAAGGCCTGGTCACTCTCACCGAGGGGTTGCCTGTGATGCTGAACTGCACCTATCAGACTGCTTACTCAACTTTCCTTTTCTGGTATGTGCAACATCTCAATGAAGCCCCTAAACTACTCCTGAAGAGCTCCACAGACAACAAGAGGACCGAGCACCAAGGGTTCCACGCCACTCTCCATAAGAGCAGCAGCTCCTTCCATCTGCAGAAGTCCTCAGCGCAGCTGTCAGACTCTGCCCTGTACTACTGTGCTCTGGGGAGAGGTTCAGCCTTAGGGAGGCTGCATTTTGGAGCTGGGACTCAGCTGATTGTCATACCTG	TRBV20_GCTAGACAGGGGGACTATG_TRBJ2-7	GGAGCACTCGTCTATCAATATCCCAGAAGAACCATCTGTAAGAGTGGAACTTCCATGAGGATGGAGTGTCAAGCTGTGGGTTTTCAGGCAACTTCTGTAGCTTGGTATCGTCAATCGCCTCAAAAGACATTTGAACTGATAGCACTTTCTACTGTGAACTCAGCAATCAAATATGAACAAAATTTTACCCAGGAAAAATTTCCCATCAGTCATCCCAACTTATCCTTTTCATCTATGACAGTTTTAAATGCATATCTTGAAGACAGAGGCTTATATCTCTGTGGTGCTAGACAGGGGGACTATGAACAGTACTTCGGTCCCGGCACCAGGCTCACGGTTTTAG
H73J2BBXY_3_IDT-DUI-NXT-36	11	TRAV14D-1_CAAGTCCTAATTC_TRAJ42	CAGCAGCAGGTGAGACAAAGTCCCCAATCTCTGACAGTCTGGGAAGGAGGAACCACAGTTCTGACCTGCAGTTATGAGGACAGCACTTTTAACTACTTCCCATGGTACCAACAGTTCCCTGGGGAAGGCCCTGCACTTCTGATATCCATACTTTCAGTGTCCGATAAAAAGGAAGATGGACGATTCACAATCTTCTTCAATAAAAGGGAGAAAAAGCTCTCCTTGCACATCATAGACTCTCAGCCTGGAGACTCAGCCACCTACTTCTGTGCAGCAAGTCCTAATTCTGGAGGAAGCAATGCAAAGCTAACCTTCGGGAAAGGCACTAAACTCTCTGTTAAATCAA	TRBV5_GCAGCGTACAGGGCAACAC_TRBJ2-2	AACACTAAAATTACTCAGTCACCAAGATATCTAATCCTGGGAAGAGCAAATAAGTCTTTGGAATGTGAGCAACATCTGGGACATAATGCTATGTACTGGTATAAACAGAGCGCTGAGAAGCCGCCAGAGCTCATGTTTCTCTACAATCTTAAACAGTTGATTCGAAATGAGACGGTGCCCAGTCGTTTTATACCTGAATGCCCAGACAGCTCCAAGCTACTTTTACATATATCTGCCGTGGATCCAGAAGACTCAGCTGTCTATTTTTGTGCCAGCAGCGTACAGGGCAACACCGGGCAGCTCTACTTTGGTGAAGGCTCAAAGCTGACAGTGCTGG
		TRAV5D-4_CAAGTACAGG_TRAJ45	GGCGAGCAGGTGGAGCAGCTTCCTTCCATCCTGAGAGTCCAGGAGGGATCCAGTGCCAGCATCAACTGCAGTTATGAAGACAGTGCCTCCAACTACTTCCCTTGGTATAAGCAAGAACCTGGAGAGAATCCTAAGCTCATCATTGACATTCGTTCAAATATGGAAAGAAAGCAGACCCAAGGACTCATCGTTTTACTGGATAAGAAAGCCAAACGCTTCTCCCTGCACATCACAGACACCCAGCCTGGAGACTCAGCCATGTACTTCTGTGCTGCAAGTACAGGAGGTGCAGATAGACTCACCTTTGGGAAAGGAACTCAGCTGATCATCCAGCCCT
H73J2BBXY_3_IDT-DUI-NXT-40	Unique	TRAV10D_AAGCAAAGGTACAG_TRAJ40	GGAGAGAAGGTCGAGCAACACCAGTCTACACTGAGTGTTCGAGAGGGAGACAGCGCTGTCATCAACTGCACTTACACAGATACTGCCTCATCATACTTCCCTTGGTACAAGCAAGAAGCTGGAAAGAGTCTCCACTTTGTGATAGACATTCGTTCAAATGTGGACAGAAAACAGAGCCAAAGACTTACAGTTTTATTGGATAAGAAAGCCAAACGATTCTCCCTGCACATCACAGCCACACAGCCTGAAGATTCAGCCATCTACTTCTGTGCAGCAAGCAAAGGTACAGGAAACTACAAATACGTCTTTGGAGCAGGTACCAGACTGAAGGTTATAGCAC	TRBV2_CCAAGCAGGAAGCTCCT_TRBJ2-7	GACCCGAAAATTATCCAGAAACCAAAATATCTGGTGGCAGTCACAGGGAGCGAAAAAATCCTGATATGCGAACAGTATCTAGGCCACAATGCTATGTATTGGTATAGACAAAGTGCTAAGAAGCCTCTAGAGTTCATGTTTTCCTACAGCTATCAAAAACTTATGGACAATCAGACTGCCTCAAGTCGCTTCCAACCTCAAAGTTCAAAGAAAAACCATTTAGACCTTCAGATCACAGCTCTAAAGCCTGATGACTCGGCCACATACTTCTGTGCCAGCAGCCAAGCAGGAAGCTCCTATGAACAGTACTTCGGTCCCGGCACCAGGCTCACGGTTTTAG
H73J2BBXY_3_IDT-DUI-NXT-42	Unique	TRAV4D-3_TGAGGGGCCCACAA_TRAJ30	GGAGATAAGGTGAAGCAAAGTCCCTCAGCGCTGAGTCTCCAAGAGGGAACCAATTCTGCTCTGAGATGCAATTTTTCTATCGCCGCGACAACTGTGCAGTGGTTCCTACAGAATCCCAGGGGCAGCCTCATCAATCTTTTTTACCTGGTTCCAGGAACAAAGGAGAATGGGAGGTTAAAGTCAACATTCAATTCTAAGGAGAGCTACAGCACCCTGCACATCAGGGATGCCCAGCTGGAGGACTCAGGCACTTACTTCTGTGCTGCTGAGGGGCCCACAAATGCTTACAAAGTCATCTTTGGAAAAGGGACACATCTTCATGTTCTCCCTA	TRBV13-2_GGTGAACGGATTAGTGC_TRBJ2-3	GAGGCTGCAGTCACCCAAAGCCCAAGAAACAAGGTGGCAGTAACAGGAGGAAAGGTGACATTGAGCTGTAATCAGACTAATAACCACAACAACATGTACTGGTATCGGCAGGACACGGGGCATGGGCTGAGGCTGATCCATTATTCATATGGTGCTGGCAGCACTGAGAAAGGAGATATCCCTGATGGATACAAGGCCTCCAGACCAAGCCAAGAGAACTTCTCCCTCATTCTGGAGTTGGCTACCCCCTCTCAGACATCAGTGTACTTCTGTGCCAGCGGTGAACGGATTAGTGCAGAAACGCTGTATTTTGGCTCAGGAACCAGACTGACTGTTCTCG
		TRAV3D-3_AGTCAAGGGGGGCAC_TRAJ28	GGCGAGCAGGTGGAGCAGCGCCCTCCTCACCTGAGTGTCCGGGAGGGAGACAGTGCCTTTATCACCTGCACCTACACAGACCCTAACAGTTATTACTTCTTCTGGTACAAGCAAGAGCCGGGGGCAAGTCTTCAGTTGCTTATGAAGGTTTTCTCAAGTACGGAAATAAACGAAGGACAAGGATTCACTGTCCTACTGAACAAGAAAGACAAACGACTCTCTCTGAACCTCACAGCTGCCCATCCTGGGGACTCAGCCGCGTACTTCTGCGCAGTCAAGGGGGGCACTGGGAGTAACAGGCTCACTTTTGGGAAAGGCACCAAATTCTCACTCATCCCGA
H73J2BBXY_3_IDT-DUI-NXT-48	1	TRAV7D-3_GTGAGAAGAGG_TRAJ18	CAGCAGAAGGTGCAGCAGAGCCCAGAATCCCTCATTGTCCCAGAGGGAGCCATGACCTCTCTCAACTGCACTTTCAGCGACAGTGCTTCTCAGTATTTTGCATGGTACAGACAGCATTCTGGGAAAGCCCCCAAGGCACTGATGTCCATCTTCTCCAATGGTGAAAAAGAAGAAGGCAGATTCACAATTCACCTCAATAAAGCCAGTCTGCATTTCTCGCTACACATCAGAGACTCCCAGCCCAGTGACTCTGCTCTCTACCTCTGTGCAGTGAGAAGAGGTTCAGCCTTAGGGAGGCTGCATTTTGGAGCTGGGACTCAGCTGATTGTCATACCTG	TRBV2_CAAGATGGGCCGTCAAACA_TRBJ2-4	CCCGAAAATTATCCAGAAACCAAAATATCTGGTGGCAGTCACAGGGAGCGAAAAAATCCTGATATGCGAACAGTATCTAGGCCACAATGCTATGTATTGGTATAGACAAAGTGCTAAGAAGCCTCTAGAGTTCATGTTTTCCTACAGCTATCAAAAACTTATGGACAATCAGACTGCCTCAAGTCGCTTCCAACCTCAAAGTTCAAAGAAAAACCATTTAGACCTTCAGATCACAGCTCTAAAGCCTGATGACTCGGCCACATACTTCTGTGCCAGCAGCCAAGATGGGCCGTCAAACACCTTGTACTTTGGTGCGGGCACCCGACTATCGGTGCTAG
H73J2BBXY_3_IDT-DUI-NXT-49	8	TRAV5D-4_AAGTGCAGGA_TRAJ45	GGCGAGCAGGTGGAGCAGCTTCCTTCCATCCTGAGAGTCCAGGAGGGATCCAGTGCCAGCATCAACTGCAGTTATGAAGACAGTGCCTCCAACTACTTCCCTTGGTATAAGCAAGAACCTGGAGAGAATCCTAAGCTCATCATTGACATTCGTTCAAATATGGAAAGAAAGCAGACCCAAGGACTCATCGTTTTACTGGATAAGAAAGCCAAACGCTTCTCCCTGCACATCACAGACACCCAGCCTGGAGACTCAGCCATGTACTTCTGTGCTGCAAGTGCAGGAGGTGCAGATAGACTCACCTTTGGGAAAGGAACTCAGCTGATCATCCAGCCCT	TRBV5_CAGCCTTCAGGGGAACAC_TRBJ2-2	AACACTAAAATTACTCAGTCACCAAGATATCTAATCCTGGGAAGAGCAAATAAGTCTTTGGAATGTGAGCAACATCTGGGACATAATGCTATGTACTGGTATAAACAGAGCGCTGAGAAGCCGCCAGAGCTCATGTTTCTCTACAATCTTAAACAGTTGATTCGAAATGAGACGGTGCCCAGTCGTTTTATACCTGAATGCCCAGACAGCTCCAAGCTACTTTTACATATATCTGCCGTGGATCCAGAAGACTCAGCTGTCTATTTTTGTGCCAGCAGCCTTCAGGGGAACACCGGGCAGCTCTACTTTGGTGAAGGCTCAAAGCTGACAGTGCTGG
H73J2BBXY_3_IDT-DUI-NXT-5	Unique			TRBV1_TGCAGGGGCAGGGTTGCTG_TRBJ2-1	GTGACTTTGCTGGAGCAAAACCCAAGGTGGCGTCTGGTACCACGTGGTCAAGCTGTGAACCTACGCTGCATCTTGAAGAATTCCCAGTATCCCTGGATGAGCTGGTATCAGCAGGATCTCCAAAAGCAACTACAGTGGCTGTTCACTCTGCGGAGTCCTGGGGACAAAGAGGTCAAATCTCTTCCCGGTGCTGATTACCTGGCCACACGGGTCACTGATACGGAGCTGAGGCTGCAAGTGGCCAACATGAGCCAGGGCAGAACCTTGTACTGCACCTGCAGGGGCAGGGTTGCTGAGCAGTTCTTCGGACCAGGGACACGACTCACCGTCCTAG
H73J2BBXY_3_IDT-DUI-NXT-50	Unique	TRAV9-1_GTGAGGTCGAACA_TRAJ49	ACACAGACAGTTTCCCAGTCTGATGCCCATGTCACTGTCTTCGAAGGAGACTCGGTGGAGCTGAGATGCAACTATTCCTATGGTGGATCCATTTACCTCTCCTGGTACATCCAGCACCATGGCCGTGGCCTCCAGTTTCTCCTCAAGTACTATTCGGGAAACCCAGTGGTTCAAGGAGTGAACGGCTTCGAGGCTGAGTTCAGCAAGAGCGACTCTTCCTTCCACCTGCGGAAAGCCTCCGTGCACTGGAGCGACTCGGCTGTGTACTTCTGTGCTGTGAGGTCGAACACGGGTTACCAGAACTTCTATTTTGGGAAAGGAACAAGTTTGACTGTCATTCCAA	TRBV5_CCAAGCACCGGCAGAAGAC_TRBJ2-5	AACACTAAAATTACTCAGTCACCAAGATATCTAATCCTGGGAAGAGCAAATAAGTCTTTGGAATGTGAGCAACATCTGGGACATAATGCTATGTACTGGTATAAACAGAGCGCTGAGAAGCCGCCAGAGCTCATGTTTCTCTACAATCTTAAACAGTTGATTCGAAATGAGACGGTGCCCAGTCGTTTTATACCTGAATGCCCAGACAGCTCCAAGCTACTTTTACATATATCTGCCGTGGATCCAGAAGACTCAGCTGTCTATTTTTGTGCCAGCAGCCAAGCACCGGCAGAAGACACCCAGTACTTTGGGCCAGGCACTCGGCTCCTCGTGTTAG
H73J2BBXY_3_IDT-DUI-NXT-52	Unique	TRAV5D-4_TGCTGGGGGAGGTG_TRAJ45	GGCGAGCAGGTGGAGCAGCTTCCTTCCATCCTGAGAGTCCAGGAGGGATCCAGTGCCAGCATCAACTGCAGTTATGAAGACAGTGCCTCCAACTACTTCCCTTGGTATAAGCAAGAACCTGGAGAGAATCCTAAGCTCATCATTGACATTCGTTCAAATATGGAAAGAAAGCAGACCCAAGGACTCATCGTTTTACTGGATAAGAAAGCCAAACGCTTCTCCCTGCACATCACAGACACCCAGCCTGGAGACTCAGCCATGTACTTCTGTGCTGGGGGAGGTGCAGATAGACTCACCTTTGGGAAAGGAACTCAGCTGATCATCCAGCCCT	TRBV2_CAAGACAAGGGGGCAAAC_TRBJ1-1	GACCCGAAAATTATCCAGAAACCAAAATATCTGGTGGCAGTCACAGGGAGCGAAAAAATCCTGATATGCGAACAGTATCTAGGCCACAATGCTATGTATTGGTATAGACAAAGTGCTAAGAAGCCTCTAGAGTTCATGTTTTCCTACAGCTATCAAAAACTTATGGACAATCAGACTGCCTCAAGTCGCTTCCAACCTCAAAGTTCAAAGAAAAACCATTTAGACCTTCAGATCACAGCTCTAAAGCCTGATGACTCGGCCACATACTTCTGTGCCAGCAGCCAAGACAAGGGGGCAAACACAGAAGTCTTCTTTGGTAAAGGAACCAGACTCACAGTTGTAG
H73J2BBXY_3_IDT-DUI-NXT-53	Unique	TRAV10_AAGCAAGCGCACAA_TRAJ30	GGAGAGAAGGTCGAGCAACACGAGTCTACACTGAGTGTTCGAGAGGGAGACAGCGCTGTCATCAACTGCACTTACACAGATACTGCTTCATCATACTTCCCTTGGTACAAGCAAGAAGCTGGAAAGGGTCTCCACTTTGTGATAGACATTCGTTCAAATGTGGACAGAAAACAGAGCCAAAGACTTATAGTTTTGTTGGATAAGAAAGCCAAACGATTCTCCCTGCACATCACAGCCACACAGCCTGAAGATTCAGCCATCTACTTCTGTGCAGCAAGCAAGCGCACAAATGCTTACAAAGTCATCTTTGGAAAAGGGACACATCTTCATGTTCTCCCTA	TRBV13-2_TGATGGCTGGGGGGACACC_TRBJ2-4	GGGAAGGTGACATTGAGCTGTAATCAGACTAATAACCACAACAACATGTACTGGTATCGGCAGGACACGGGGCATGGGCTGAGGCTGATCCATTATTCATATGGTGCTGGCAGCACTGAGAAAGGAGATATCCCTGATGGATACAAGGCCTCCAGACCAAGCCAAGAGAACTTCTCCCTCATTCTGGAGTTGGCTACCCCCTCTCAGACATCAGTGTACTTCTGTGCCAGCGGTGATGGCTGGGGGGACACCTTGTACTTTGGTGCGGGCACCCGACTATCGGTGCTAG
H73J2BBXY_3_IDT-DUI-NXT-55	Unique	TRAV6-2_CTGGGCCATAAC_TRAJ31	GGAAATTCAGTGACCCAGATGCAAGGTCAAGTGACCCTTTCAGAAGAGGAGTTTCTATTTATAAACTGTACCTATTCAACCACAGGGTACCCGACTCTTTTCTGGTATGTCCAATATCCTGGAGAAGGTCCACAGCTCCTTTTGAAAGTCACAACAGCCAACAATAAGGGAAGCAGCAGAGGTTTTGAAGCTACATATGATAAAGGGACCACGTCCTTCCACTTGCAGAAAGCCTCAGTGCAGGAGTCAGACTCGGCTGTGTACTACTGTGTTCTGGGCCATAACAGAATCTTCTTTGGTGATGGGACGCAGCTGGTGGTGAAGCCCA	TRBV15_AGCAGACCGGGACAAAACA_TRBJ1-1	GATGCTGGAGTTACCCAGACACCCAGACATGAGGTGGCAGAGAAAGGACAAACAATAATCCTGAAGTGTGAGCCAGTTTCAGGCCACAATGACCTTTTCTGGTACAGACAGACCAAGATACAGGGACTAGAGTTGCTGAGCTACTTCCGCAGCAAGTCTCTTATGGAAGATGGTGGGGCTTTCAAGGATCGATTCAAAGCTGAGATGCTAAATTCATCCTTCTCCACTCTGAAGATTCAACCTACAGAACCCAAGGACTCAGCTGTGTATCTGTGTGCCAGCAGACCGGGACAAAACACAGAAGTCTTCTTTGGTAAAGGAACCAGACTCACAGTTGTAG
H73J2BBXY_3_IDT-DUI-NXT-57	Unique	TRAV9D-4_GAGCGATCGTGCCC_TRAJ26	GCTCAGTCAGTGACACAGCCCGATGCTCGCGTCACTGTCTCTGAAGGAGCCTCTCTGCAGCTGAGATGCAAGTATTCCTACTCTGGGACGCCTTATCTGTTCTGGTATGTCCAGTACCCGCGGCAGGGGCTGCAGCTGCTCCTCAAGTACTATTCCGGAGACCCAGTGGTTCAAGGAGTGAATGGCTTTGAGGCTGAGTTCAGCAAGAGTAACTCTTCCTTCCACCTGCGGAAAGCCTCCGTGCACTGGAGCGACTCGGCTGTGTACTTCTGTGCTCTGAGCGATCGTGCCCAGGGATTAACCTTCGGTCTTGGCACCAGAGTATCTGTGTTTCCCT	TRBV1_GCAGACATAAACA_TRBJ1-1	GTGACTTTGCTGGAGCAAAACCCAAGGTGGCGTCTGGTACCACGTGGTCAAGCTGTGAACCTACGCTGCATCTTGAAGAATTCCCAGTATCCCTGGATGAGCTGGTATCAGCAGGATCTCCAAAAGCAACTACAGTGGCTGTTCACTCTGCGGAGTCCTGGGGACAAAGAGGTCAAATCTCTTCCCGGTGCTGATTACCTGGCCACACGGGTCACTGATACGGAGCTGAGGCTGCAAGTGGCCAACATGAGCCAGGGCAGAACCTTGTACTGCACCTGCAGTGCAGACATAAACACAGAAGTCTTCTTTGGTAAAGGAACCAGACTCACAGTTGTAG
H73J2BBXY_3_IDT-DUI-NXT-58	7	TRAV5D-4_CAAGTACGAGAGG_TRAJ18	GGCGAGCAGGTGGAGCAGCTTCCTTCCATCCTGAGAGTCCAGGAGGGATCCAGTGCCAGCATCAACTGCACTTATGAGAACAGTGCCTCCAACTACTTCCCTTGGTATAAGCAAGAACCTGGAGAGAATCCTAAGCTCATCATTGACATTCGTTCAAATATGGAAAGAAAGCAGACCCAAGGACTCATCGTTTTACTGGATAAGAAAGCCAAACGCTTCTCCCTGCACATCACAGACACCCAGCCTGGAGACTCAGCCATGTACTTCTGTGCTGCAAGTACGAGAGGTTCAGCCTTAGGGAGGCTGCATTTTGGAGCTGGGACTCAGCTGATTGTCATACCTG	TRBV2_CAAGACCCGGCTCAAA_TRBJ2-4	ACCCGAAAATTATCCAGAAACCAAAATATCTGGTGGCAGTCACAGGGAGCGAAAAAATCCTGATATGCGAACAGTATCTAGGCCACAATGCTATGTATTGGTATAGACAAAGTGCTAAGAAGCCTCTAGAGTTCATGTTTTCCTACAGCTATCAAAAACTTATGGACAATCAGACTGCCTCAAGTCGCTTCCAACCTCAAAGTTCAAAGAAAAACCATTTAGACCTTCAGATCACAGCTCTAAAGCCTGATGACTCGGCCACATACTTCTGTGCCAGCAGCCAAGACCCGGCTCAAAACACCTTGTACTTTGGTGCGGGCACCCGACTATCGGTGCTAG
H73J2BBXY_3_IDT-DUI-NXT-59	32	TRAV7D-3_TGAGCAGAACTGG_TRAJ44	CAGCAGAAGGTGCAGCAGAGCCCAGAATCCCTCATTGTCCCAGAGGGAGCCATGACCTCTCTCAACTGCACTTTCAGCGACAGTGCTTCTCAGTATTTTGCATGGTACAGACAGCATTCTGGGAAAGCCCCCAAGGCACTGATGTCCATCTTCTCCAATGGTGAAAAAGAAGAAGGCAGATTCACAATTCACCTCAATAAAGCCAGTCTGCATTTCTCGCTACACATCAGAGACTCCCAGCCCAGTGACTCTGCTCTCTACCTCTGTGCAGTGAGCAGAACTGGCAGTGGTGGAAAACTCACTTTGGGGACTGGAACAAGACTTCAGGTCAACCTTG	TRBV2_CAAGAAGGACAAACTCAAA_TRBJ2-4	GACCCGAAAATTATCCAGAAACCAAAATATCTGGTGGCAGTCACAGGGAGCGAAAAAATCCTGATATGCGAACAGTATCTAGGCCACAATGCTATGTATTGGTATAGACAAAGTGCTAAGAAGCCTCTAGAGTTCATGTTTTCCTACAGCTATCAAAAACTTATGGACAATCAGACTGCCTCAAGTCGCTTCCAACCTCAAAGTTCAAAGAAAAACCATTTAGACCTTCAGATCACAGCTCTAAAGCCTGATGACTCGGCCACATACTTCTGTGCCAGCAGCCAAGAAGGACAAACTCAAAACACCTTGTACTTTGGTGCGGGCACCCGACTATCGGTGCTAG
H73J2BBXY_3_IDT-DUI-NXT-62	11	TRAV5D-4_CAAGTACAGG_TRAJ45	GGCGAGCAGGTGGAGCAGCTTCCTTCCATCCTGAGAGTCCAGGAGGGATCCAGTGCCAGCATCAACTGCAGTTATGAAGACAGTGCCTCCAACTACTTCCCTTGGTATAAGCAAGAACCTGGAGAGAATCCTAAGCTCATCATTGACATTCGTTCAAATATGGAAAGAAAGCAGACCCAAGGACTCATCGTTTTACTGGATAAGAAAGCCAAACGCTTCTCCCTGCACATCACAGACACCCAGCCTGGAGACTCAGCCATGTACTTCTGTGCTGCAAGTACAGGAGGTGCAGATAGACTCACCTTTGGGAAAGGAACTCAGCTGATCATCCAGCCCT	TRBV2_GCCAACAGGGAAACA_TRBJ2-2	GACCCGAAAATTATCCAGAAACCAAAATATCTGGTGGCAGTCACAGGGAGCGAAAAAATCCTGATATGCGAACAGTATCTAGGCCACAATGCTATGTATTGGTATAGACAAAGTGCTAAGAAGCCTCTAGAGTTCATGTTTTCCTACAGCTATCAAAAACTTATGGACAATCAGACTGCCTCAAGTCGCTTCCAACCTCAAAGTTCAAAGAAAAACCATTTAGACCTTCAGATCACAGCTCTAAAGCCTGATGACTCGGCCACATACTTCTGTGCCAGCAGCCAACAGGGAAACACCGGGCAGCTCTACTTTGGTGAAGGCTCAAAGCTGACAGTGCTGG
H73J2BBXY_3_IDT-DUI-NXT-64	40	TRAV6D-5_CTGGGGAGGTATAA_TRAJ23	GGAGACTCAGTGACTCAGACAGAAGGCCCAGTGACACTGTCTGAAGGGACTTCTCTGACTGTGAACTGTTCCTATGAAACCAAACAGTACCCAACCCTGTTCTGGTATGTGCAGTATCCCGGAGAAGGTCCACAGCTCCTCTTTAAAGTCCCAAAGGCCAACGAGAAGGGAAGCAACAGAGGTTTTGAAGCTACATACAATAAAGAAGCCACCTCCTTCCACTTGCAGAAAGCCTCAGTGCAAGAGTCAGACTCGGCTGTGTACTACTGTGCTCTGGGGAGGTATAACCAGGGGAAGCTTATCTTTGGACAGGGAACCAAGTTATCTATCAAGCCCA	TRBV2_CAAGAGTCAGGGCCAAAC_TRBJ1-1	GACCCGAAAATTATCCAGAAACCAAAATATCTGGTGGCAGTCACAGGGAGCGAAAAAATCCTGATATGCGAACAGTATCTAGGCCACAATGCTATGTATTGGTATAGACAAAGTGCTAAGAAGCCTCTAGAGTTCATGTTTTCCTACAGCTATCAAAAACTTATGGACAATCAGACTGCCTCAAGTCGCTTCCAACCTCAAAGTTCAAAGAAAAACCATTTAGACCTTCAGATCACAGCTCTAAAGCCTGATGACTCGGCCACATACTTCTGTGCCAGCAGCCAAGAGTCAGGGCCAAACACAGAAGTCTTCTTTGGTAAAGGAACCAGACTCACAGTTGTAG
H73J2BBXY_3_IDT-DUI-NXT-66	Unique			TRBV1_TGCAGTTCGGGGCGGGGGTGCA_TRBJ2-3	GTGACTTTGCTGGAGCAAAACCCAAGGTGGCGTCTGGTACCACGTGGTCAAGCTGTGAACCTACGCTGCATCTTGAAGAATTCCCAGTATCCCTGGATGAGCTGGTATCAGCAGGATCTCCAAAAGCAACTACAGTGGCTGTTCACTCTGCGGAGTCCTGGGGACAAAGAGGTCAAATCTCTTCCCGGTGCTGATTACCTGGCCACACGGGTCACTGATACGGAGCTGAGGCTGCAAGTGGCCAACATGAGCCAGGGCAGAACCTTGTACTGCACCTGCAGTGCAGTTCGGGGCGGGGGTGCAGAAACGCTGTATTTTGGCTCAGGAACCAGACTGACTGTTCTCG
H73J2BBXY_3_IDT-DUI-NXT-68	8	TRAV5D-4_AAGTGCAGGA_TRAJ45	GGCGAGCAGGTGGAGCAGCTTCCTTCCATCCTGAGAGTCCAGGAGGGATCCAGTGCCAGCATCAACTGCAGTTATGAAGACAGTGCCTCCAACTACTTCCCTTGGTATAAGCAAGAACCTGGAGAGAATCCTAAGCTCATCATTGACATTCGTTCAAATATGGAAAGAAAGCAGACCCAAGGACTCATCGTTTTACTGGATAAGAAAGCCAAACGCTTCTCCCTGCACATCACAGACACCCAGCCTGGAGACTCAGCCATGTACTTCTGTGCTGCAAGTGCAGGAGGTGCAGATAGACTCACCTTTGGGAAAGGAACTCAGCTGATCATCCAGCCCT	TRBV5_CAGCCTTCAGGGGAACAC_TRBJ2-2	AACACTAAAATTACTCAGTCACCAAGATATCTAATCCTGGGAAGAGCAAATAAGTCTTTGGAATGTGAGCAACATCTGGGACATAATGCTATGTACTGGTATAAACAGAGCGCTGAGAAGCCGCCAGAGCTCATGTTTCTCTACAATCTTAAACAGTTGATTCGAAATGAGACGGTGCCCAGTCGTTTTATACCTGAATGCCCAGACAGCTCCAAGCTACTTTTACATATATCTGCCGTGGATCCAGAAGACTCAGCTGTCTATTTTTGTGCCAGCAGCCTTCAGGGGAACACCGGGCAGCTCTACTTTGGTGAAGGCTCAAAGCTGACAGTGCTGG
H73J2BBXY_3_IDT-DUI-NXT-7	Unique	TRAV5D-4_GCAAGAGGTGCAA_TRAJ47	GGCGAGCAGGTGGAGCAGCTTCCTTCCATCCTGAGAGTCCAGGAGGGATCCAGTGCCAGCATCAACTGCAGTTATGAAGACAGTGCCTCCAACTACTTCCCTTGGTATAAGCAAGAACCTGGAGAGAATCCTAAGCTCATCATTGACATTCGTTCAAATATGGAAAGAAAGCAGACCCAAGGACTCATCGTTTTACTGGATAAGAAAGCCAAACGCTTCTCCCTGCACATCACAGACACCCAGCCTGGAGACTCAGCCATGTACTTCTGTGCTGCAAGAGGTGCAAACAAGATGATCTTTGGCTTGGGAACCATTTTGAGAGTCAGACCTC	TRBV2_CAAGATGTGGGGACCGAC_TRBJ1-2	GACCCGAAAATTATCCAGAAACCAAAATATCTGGTGGCAGTCACAGGGAGCGAAAAAATCCTGATATGCGAACAGTATCTAGGCCACAATGCTATGTATTGGTATAGACAAAGTGCTAAGAAGCCTCTAGAGTTCATGTTTTCCTACAGCTATCAAAAACTTATGGACAATCAGACTGCCTCAAGTCGCTTCCAACCTCAAAGTTCAAAGAAAAACCATTTAGACCTTCAGATCACAGCTCTAAAGCCTGATGACTCGGCCACATACTTCTGTGCCAGCAGCCAAGATGTGGGGACCGACTACACCTTCGGCTCAGGGACCAGGCTTTTGGTAATAG
H73J2BBXY_3_IDT-DUI-NXT-71	19	TRAV5D-4_GCAAGGACAGCAAA_TRAJ47	GGCGAGCAGGTGGAGCAGCTTCCTTCCATCCTGAGAGTCCAGGAGGGATCCAGTGCCAGCATCAACTGCACTTATGAGAACAGTGCCTCCAACTACTTCCCTTGGTATAAGCAAGAACCTGGAGAGAATCCTAAGCTCATCATTGACATTCGTTCAAATATGGAAAGAAAGCAGACCCAAGGACTCATCGTTTTACTGGATAAGAAAGCCAAACGCTTCTCCCTGCACATCACAGACACCCAGCCTGGAGACTCAGCCATGTACTTCTGTGCTGCAAGGACAGCAAACAAGATGATCTTTGGCTTGGGAACCATTTTGAGAGTCAGACCTC	TRBV2_CCAAGGACAGCAAGA_TRBJ2-5	GACCCGAAAATTATCCAGAAACCAAAATATCTGGTGGCAGTCACAGGGAGCGAAAAAATCCTGATATGCGAACAGTATCTAGGCCACAATGCTATGTATTGGTATAGACAAAGTGCTAAGAAGCCTCTAGAGTTCATGTTTTCCTACAGCTATCAAAAACTTATGGACAATCAGACTGCCTCAAGTCGCTTCCAACCTCAAAGTTCAAAGAAAAACCATTTAGACCTTCAGATCACAGCTCTAAAGCCTGATGACTCGGCCACATACTTCTGTGCCAGCAGCCAAGGACAGCAAGACACCCAGTACTTTGGGCCAGGCACTCGGCTCCTCGTGTTAG
H73J2BBXY_3_IDT-DUI-NXT-74	Unique	TRAV16D_DV11_GAGGGCTCGGGT_TRAJ49	GCCCAGAAGGTAACACAGACTCAGACTTCAATTTCTGTGATGGAGAAGACAACGGTGACAATGGACTGTGTGTATGAAACCCAGGACAGTTCTTACTTCTTATTCTGGTACAAGCAAACAGCAAGTGGGGAAATAGTTTTCCTTATTCGTCAGGACTCTTACAAAAAGGAAAATGCAACAGTGGGTCATTATTCTCTGAACTTTCAGAAGCCAAAAAGTTCCATCGGACTCATCATCACCGCCACACAGATTGAGGACTCAGCAGTATATTTCTGTGCTATGAGAGAGGGCTCGGGTTACCAGAACTTCTATTTTGGGAAAGGAACAAGTTTGACTGTCATTCCAA	TRBV13-2_CGGTGGACAGGGCTACTCC_TRBJ1-2	GAGGCTGCAGTCACCCAAAGCCCAAGAAACAAGGTGGCAGTAACAGGAGGAAAGGTGACATTGAGCTGTAATCAGACTAATAACCACAACAACATGTACTGGTATCGGCAGGACACGGGGCATGGGCTGAGGCTGATCCATTATTCATATGGTGCTGGCAGCACTGAGAAAGGAGATATCCCTGATGGATACAAGGCCTCCAGACCAAGCCAAGAGAACTTCTCCCTCATTCTGGAGTTGGCTACCCCCTCTCAGACATCAGTGTACTTCTGTGCCAGCGGTGGACAGGGCTACTCCGACTACACCTTCGGCTCAGGGACCAGGCTTTTGGTAATAG
H73J2BBXY_3_IDT-DUI-NXT-75	1	TRAV7D-3_GTGAGAAGAGG_TRAJ18	CAGCAGAAGGTGCAGCAGAGCCCAGAATCCCTCATTGTCCCAGAGGGAGCCATGACCTCTCTCAACTGCACTTTCAGCGACAGTGCTTCTCAGTATTTTGCATGGTACAGACAGCATTCTGGGAAAGCCCCCAAGGCACTGATGTCCATCTTCTCCAATGGTGAAAAAGAAGAAGGCAGATTCACAATTCACCTCAATAAAGCCAGTCTGCATTTCTCGCTACACATCAGAGACTCCCAGCCCAGTGACTCTGCTCTCTACCTCTGTGCAGTGAGAAGAGGTTCAGCCTTAGGGAGGCTGCATTTTGGAGCTGGGACTCAGCTGATTGTCATACCTG	TRBV2_CAAGATGGGCCGTCAAACA_TRBJ2-4	CCCGAAAATTATCCAGAAACCAAAATATCTGGTGGCAGTCACAGGGAGCGAAAAAATCCTGATATGCGAACAGTATCTAGGCCACAATGCTATGTATTGGTATAGACAAAGTGCTAAGAAGCCTCTAGAGTTCATGTTTTCCTACAGCTATCAAAAACTTATGGACAATCAGACTGCCTCAAGTCGCTTCCAACCTCAAAGTTCAAAGAAAAACCATTTAGACCTTCAGATCACAGCTCTAAAGCCTGATGACTCGGCCACATACTTCTGTGCCAGCAGCCAAGATGGGCCGTCAAACACCTTGTACTTTGGTGCGGGCACCCGACTATCGGTGCTAG
H73J2BBXY_3_IDT-DUI-NXT-79	7	TRAV5D-4_CAAGTACGAGAGG_TRAJ18	GGCGAGCAGGTGGAGCAGCTTCCTTCCATCCTGAGAGTCCAGGAGGGATCCAGTGCCAGCATCAACTGCACTTATGAGAACAGTGCCTCCAACTACTTCCCTTGGTATAAGCAAGAACCTGGAGAGAATCCTAAGCTCATCATTGACATTCGTTCAAATATGGAAAGAAAGCAGACCCAAGGACTCATCGTTTTACTGGATAAGAAAGCCAAACGCTTCTCCCTGCACATCACAGACACCCAGCCTGGAGACTCAGCCATGTACTTCTGTGCTGCAAGTACGAGAGGTTCAGCCTTAGGGAGGCTGCATTTTGGAGCTGGGACTCAGCTGATTGTCATACCTG	TRBV2_CAAGACCCGGCTCAAA_TRBJ2-4	ACCCGAAAATTATCCAGAAACCAAAATATCTGGTGGCAGTCACAGGGAGCGAAAAAATCCTGATATGCGAACAGTATCTAGGCCACAATGCTATGTATTGGTATAGACAAAGTGCTAAGAAGCCTCTAGAGTTCATGTTTTCCTACAGCTATCAAAAACTTATGGACAATCAGACTGCCTCAAGTCGCTTCCAACCTCAAAGTTCAAAGAAAAACCATTTAGACCTTCAGATCACAGCTCTAAAGCCTGATGACTCGGCCACATACTTCTGTGCCAGCAGCCAAGACCCGGCTCAAAACACCTTGTACTTTGGTGCGGGCACCCGACTATCGGTGCTAG
H73J2BBXY_3_IDT-DUI-NXT-8	Unique			TRBV19_AGCAGCCTGACAGGTTCTG_TRBJ1-3	GGTGGCATCATTACTCAGACACCCAAATTCCTGATTGGTCAGGAAGGGCAAAAACTGACCTTGAAATGTCAACAGAATTTCAATCATGATACAATGTACTGGTACCGACAGGATTCAGGGAAAGGATTGAGACTGATCTACTATTCAATAACTGAAAACGATCTTCAAAAAGGCGATCTATCTGAAGGCTATGATGCGTCTCGAGAGAAGAAGTCATCTTTTTCTCTCACTGTGACATCTGCCCAGAAGAACGAGATGGCCGTTTTTCTCTGTGCCAGCAGCCTGACAGGTTCTGGAAATACGCTCTATTTTGGAGAAGGAAGCCGGCTCATTGTTGTAG
H73J2BBXY_3_IDT-DUI-NXT-83	2	TRAV5D-4_GCAAGGTCAAACTA_TRAJ26	GGCGAGCAGGTGGAGCAGCTTCCTTCCATCCTGAGAGTCCAGGAGGGATCCAGTGCCAGCATCAACTGCACTTATGAGAACAGTGCCTCCAACTACTTCCCTTGGTATAAGCAAGAACCTGGAGAGAATCCTAAGCTCATCATTGACATTCGTTCAAATATGGAAAGAAAGCAGACCCAAGGACTCATCGTTTTACTGGATAAGAAAGCCAAACGCTTCTCCCTGCACATCACAGACACCCAGCCTGGAGACTCAGCCATGTACTTCTGTGCTGCAAGGTCAAACTATGCCCAGGGATTAACCTTCGGTCTTGGCACCAGAGTATCTGTGTTTCCCT	TRBV4_CAGCTCATATGA_TRBJ2-7	GAGACGGCTGTTTTCCAGACTCCAAACTATCATGTCACACAGGTGGGAAATGAAGTGTCTTTCAATTGTAAGCAAACTCTGGGCCACGATACTATGTATTGGTACAAGCAAGACTCTAAGAAATTGCTGAAGATTATGTTTAGCTACAATAATAAGCAACTCATTGTAAACGAAACAGTTCCAAGGCGCTTCTCACCTCAGTCTTCAGATAAAGCTCATTTGAATCTTCGAATCAAGTCTGTAGAGCCGGAGGACTCTGCTGTGTATCTCTGTGCCAGCAGCTCATATGAACAGTACTTCGGTCCCGGCACCAGGCTCACGGTTTTAG
H73J2BBXY_3_IDT-DUI-NXT-85	32	TRAV7D-3_TGAGCAGAACTGG_TRAJ44	CAGCAGAAGGTGCAGCAGAGCCCAGAATCCCTCATTGTCCCAGAGGGAGCCATGACCTCTCTCAACTGCACTTTCAGCGACAGTGCTTCTCAGTATTTTGCATGGTACAGACAGCATTCTGGGAAAGCCCCCAAGGCACTGATGTCCATCTTCTCCAATGGTGAAAAAGAAGAAGGCAGATTCACAATTCACCTCAATAAAGCCAGTCTGCATTTCTCGCTACACATCAGAGACTCCCAGCCCAGTGACTCTGCTCTCTACCTCTGTGCAGTGAGCAGAACTGGCAGTGGTGGAAAACTCACTTTGGGGACTGGAACAAGACTTCAGGTCAACCTTG	TRBV2_CAAGAAGGACAAACTCAAA_TRBJ2-4	GACCCGAAAATTATCCAGAAACCAAAATATCTGGTGGCAGTCACAGGGAGCGAAAAAATCCTGATATGCGAACAGTATCTAGGCCACAATGCTATGTATTGGTATAGACAAAGTGCTAAGAAGCCTCTAGAGTTCATGTTTTCCTACAGCTATCAAAAACTTATGGACAATCAGACTGCCTCAAGTCGCTTCCAACCTCAAAGTTCAAAGAAAAACCATTTAGACCTTCAGATCACAGCTCTAAAGCCTGATGACTCGGCCACATACTTCTGTGCCAGCAGCCAAGAAGGACAAACTCAAAACACCTTGTACTTTGGTGCGGGCACCCGACTATCGGTGCTAG
H73J2BBXY_3_IDT-DUI-NXT-91	2	TRAV5D-4_GCAAGGTCAAACTA_TRAJ26	GGCGAGCAGGTGGAGCAGCTTCCTTCCATCCTGAGAGTCCAGGAGGGATCCAGTGCCAGCATCAACTGCACTTATGAGAACAGTGCCTCCAACTACTTCCCTTGGTATAAGCAAGAACCTGGAGAGAATCCTAAGCTCATCATTGACATTCGTTCAAATATGGAAAGAAAGCAGACCCAAGGACTCATCGTTTTACTGGATAAGAAAGCCAAACGCTTCTCCCTGCACATCACAGACACCCAGCCTGGAGACTCAGCCATGTACTTCTGTGCTGCAAGGTCAAACTATGCCCAGGGATTAACCTTCGGTCTTGGCACCAGAGTATCTGTGTTTCCCT	TRBV4_CAGCTCATATGA_TRBJ2-7	GAGACGGCTGTTTTCCAGACTCCAAACTATCATGTCACACAGGTGGGAAATGAAGTGTCTTTCAATTGTAAGCAAACTCTGGGCCACGATACTATGTATTGGTACAAGCAAGACTCTAAGAAATTGCTGAAGATTATGTTTAGCTACAATAATAAGCAACTCATTGTAAACGAAACAGTTCCAAGGCGCTTCTCACCTCAGTCTTCAGATAAAGCTCATTTGAATCTTCGAATCAAGTCTGTAGAGCCGGAGGACTCTGCTGTGTATCTCTGTGCCAGCAGCTCATATGAACAGTACTTCGGTCCCGGCACCAGGCTCACGGTTTTAG
H73J2BBXY_3_IDT-DUI-NXT-93	42	TRAV8D-1_CTGATAGGACGGG_TRAJ49	AGTCAACTAGCAGAAGAGAATCTGTGGGCCCTGAGCGTCCACGAGGGTGAAAGTGTCACGGTGAATTGTAGTTACAAGACATCCATAACTGCCCTACAGTGGTACAGACAGAAGTCAGGCGAAGGCCCTGCCCAGCTAATCTTAATACGTTCAAATGAGAGAGAGAAGCGCAATGGAAGACTCAGAGCCACCCTTGACACCTCCAGCCAGAGCAGCTCCTTGTCCATCACTGCTACTCGGTGTGAAGACACCGCTGTGTACTTCTGTGCTACTGATAGGACGGGTTACCAGAACTTCTATTTTGGGAAAGGAACAAGTTTGACTGTCATTCCAA	TRBV2_CAAGATTCGGGACTGGGGTCCTATG_TRBJ2-1	GACCCGAAAATTATCCAGAAACCAAAATATCTGGTGGCAGTCACAGGGAGCGAAAAAATCCTGATATGCGAACAGTATCTAGGCCACAATGCTATGTATTGGTATAGACAAAGTGCTAAGAAGCCTCTAGAGTTCATGTTTTCCTACAGCTATCAAAAACTTATGGACAATCAGACTGCCTCAAGTCGCTTCCAACCTCAAAGTTCAAAGAAAAACCATTTAGACCTTCAGATCACAGCTCTAAAGCCTGATGACTCGGCCACATACTTCTGTGCCAGCAGCCAAGATTCGGGACTGGGGTCCTATGCTGAGCAGTTCTTCGGACCAGGGACACGACTCACCGTCCTAG
H73J2BBXY_3_IDT-DUI-NXT-96	Unique	TRAV16D_DV11_AGAGGTTAACAC_TRAJ49	GCCCAGAAGGTAACACAGACTCAGACTTCAATTTCTGTGATGGAGAAGACAACGGTGACAATGGACTGTGTGTATGAAACCCAGGACAGTTCTTACTTCTTATTCTGGTACAAGCAAACAGCAAGTGGGGAAATAGTTTTCCTTATTCGTCAGGACTCTTACAAAAAGGAAAATGCAACAGTGGGTCATTATTCTCTGAACTTTCAGAAGCCAAAAAGTTCCATCGGACTCATCATCACCGCCACACAGATTGAGGACTCAGCAGTATATTTCTGTGCTATGAGAGAGGTTAACACGGGTTACCAGAACTTCTATTTTGGGAAAGGAACAAGTTTGACTGTCATTCCAA	TRBV4_GCAGCCGGGACTGGGATAGTCA_TRBJ2-4	GAGACGGCTGTTTTCCAGACTCCAAACTATCATGTCACACAGGTGGGAAATGAAGTGTCTTTCAATTGTAAGCAAACTCTGGGCCACGATACTATGTATTGGTACAAGCAAGACTCTAAGAAATTGCTGAAGATTATGTTTAGCTACAATAATAAGCAACTCATTGTAAACGAAACAGTTCCAAGGCGCTTCTCACCTCAGTCTTCAGATAAAGCTCATTTGAATCTTCGAATCAAGTCTGTAGAGCCGGAGGACTCTGCTGTGTATCTCTGTGCCAGCAGCCGGGACTGGGATAGTCAAAACACCTTGTACTTTGGTGCGGGCACCCGACTATCGGTGCTAG
HC5HWBBXY_7_IDT-DUI-NXT-289	Unique	TRAV6D-7_CTGAGCCCAGG_TRAJ28	GGGGACTCAGTGACTCAGACGGAAGGTCAAGTGGCCCTCTCAGAAGAGGACTTTCTTACGATACACTGCAACTACTCAGCCTCAGGGTACCCAGCTCTGTTCTGGTATGTGCAGTATCCCGGAGAAGGGCCACAGTTCCTCTTTAGAGCCTCAAGGGACAAAGAGAAAGGAAGCAGCAGAGGGTTTGAAGCCACATACAATAAAGAAGCCACCTCCTTCCACTTGCAGAAAGCCTCAGTGCAAGAGTCAGACTCGGCTGTGTACTACTGCGCTCTGAGCCCAGGCACTGGGAGTAACAGGCTCACTTTTGGGAAAGGCACCAAATTCTCACTCATCCCGA	TRBV17_AGTAGCGCAGGGGGCGGCACAG_TRBJ1-1	GATACTACGGTTAAGCAGAACCCAAGATACAAGCTTGCAAGAGTTGGAAAACCAGTGAATTTGATCTGTTCTCAGACTATGAATCATGATACCATGTACTGGTACCAAAAGAAGCCAAACCAAGCACCAAAGCTTCTTCTTTTCTACTATGATAAGATTTTGAACAGGGAAGCTGACACTTTTGAGAAGTTCCAATCCAGTCGGCCTAACAATTCTTTCTGCTCTCTCTACATTGGCTCTGCAGGCCTAGAGTATTCTGCCATGTACCTCTGTGCTAGCAGTAGCGCAGGGGGCGGCACAGAAGTCTTCTTTGGTAAAGGAACCAGACTCACAGTTGTAG
HC5HWBBXY_7_IDT-DUI-NXT-290	Unique	TRAV17_GCCCTTAATTC_TRAJ42	GCCCAGTCCGTGGACCAGCCTGATGCTCACGTCACGCTCTATGAAGGAGCCTCCCTGGAGCTCAGATGCAGTTATTCATACAGTGCAGCACCTTACCTCTTCTGGTACGTGCAGTATCCTGGCCAGAGCCTCCAGTTTCTCCTCAAATACATCACAGGAGACGCCGTTGTTAAAGGCACCAAGGGCTTTGAGGCCGAGTTTAGGAAGAGTAACTCCTCTTTCAACCTGAAGAAATCCCCAGCCCATTGGAGCGACTCAGCCAAGTACTTCTGTGCCCTTAATTCTGGAGGAAGCAATGCAAAGCTAACCTTCGGGAAAGGCACTAAACTCTCTGTTAAATCAA	TRBV1_AGTGCCCCGGGCTATG_TRBJ2-7	GTGACTTTGCTGGAGCAAAACCCAAGGTGGCGTCTGGTACCACGTGGTCAAGCTGTGAACCTACGCTGCATCTTGAAGAATTCCCAGTATCCCTGGATGAGCTGGTATCAGCAGGATCTCCAAAAGCAACTACAGTGGCTGTTCACTCTGCGGAGTCCTGGGGACAAAGAGGTCAAATCTCTTCCCGGTGCTGATTACCTGGCCACACGGGTCACTGATACGGAGCTGAGGCTGCAAGTGGCCAACATGAGCCAGGGCAGAACCTTGTACTGCACCTGCAGTGCCCCGGGCTATGAACAGTACTTCGGTCCCGGCACCAGGCTCACGGTTTTAG
HC5HWBBXY_7_IDT-DUI-NXT-291	Unique	TRAV8-1_TACTGCCAGAGG_TRAJ18	AGTCAACTAGCAGAAGAGAATCCGTGGGCCCTGAGCGTCCACGAGGGTGAAAGTGTCACGGTGAATTGTAGTTACAAGACATCCATAACTGCCCTACAGTGGTACAGACAGAAGTCAGGCGAAGGCCCTGCCCAGCTAATCTTAATACGTTCAAATGAGAGAGAGAAGCGCAATGGAAGACTCAGAGCCACCCTTGACACCTCCAGCCAGAGCAGCTCCTTGTCCATCACTGCTACTCGGTGTGAAGACACCGCTGTGTACTTCTGTGCTACTGCCAGAGGTTCAGCCTTAGGGAGGCTGCATTTTGGAGCTGGGACTCAGCTGATTGTCATACCTG	TRBV5_CCAAGCAGGGCCAAAC_TRBJ1-1	AACACTAAAATTACTCAGTCACCAAGATATCTAATCCTGGGAAGAGCAAATAAGTCTTTGGAATGTGAGCAACATCTGGGACATAATGCTATGTACTGGTATAAACAGAGCGCTGAGAAGCCGCCAGAGCTCATGTTTCTCTACAATCTTAAACAGTTGATTCGAAATGAGACGGTGCCCAGTCGTTTTATACCTGAATGCCCAGACAGCTCCAAGCTACTTTTACATATATCTGCCGTGGATCCAGAAGACTCAGCTGTCTATTTTTGTGCCAGCAGCCAAGCAGGGCCAAACACAGAAGTCTTCTTTGGTAAAGGAACCAGACTCACAGTTGTAG
HC5HWBBXY_7_IDT-DUI-NXT-292	Unique	TRAV10_AGCAACTCAAG_TRAJ57	GGAGAGAAGGTCGAGCAACACGAGTCTACACTGAGTGTTCGAGAGGGAGACAGCGCTGTCATCAACTGCACTTACACAGATACTGCTTCATCATACTTCCCTTGGTACAAGCAAGAAGCTGGAAAGGGTCTCCACTTTGTGATAGACATTCGTTCAAATGTGGACAGAAAACAGAGCCAAAGACTTATAGTTTTGTTGGATAAGAAAGCCAAACGATTCTCCCTGCACATCACAGCCACACAGCCTGAAGATTCAGCCATCTACTTCTGTGCAGCAACTCAAGGAGGGTCTGCGAAGCTCATCTTTGGGGAGGGGACAAAGCTGACAGTGAGCTCAT	TRBV1_AGTGCTCAAACTGGACCGACTAGTGC_TRBJ2-3	GTGACTTTGCTGGAGCAAAACCCAAGGTGGCGTCTGGTACCACGTGGTCAAGCTGTGAACCTACGCTGCATCTTGAAGAATTCCCAGTATCCCTGGATGAGCTGGTATCAGCAGGATCTCCAAAAGCAACTACAGTGGCTGTTCACTCTGCGGAGTCCTGGGGACAAAGAGGTCAAATCTCTTCCCGGTGCTGATTACCTGGCCACACGGGTCACTGATACGGAGCTGAGGCTGCAAGTGGCCAACATGAGCCAGGGCAGAACCTTGTACTGCACCTGCAGTGCTCAAACTGGACCGACTAGTGCAGAAACGCTGTATTTTGGCTCAGGAACCAGACTGACTGTTCTCG
HC5HWBBXY_7_IDT-DUI-NXT-293	Unique			TRBV29_AGCAGCCACCAGGGAGGGGAACA_TRBJ2-7	GACATGAAAGTAACCCAGATGCCAAGATACCTGATCAAAAGAATGGGAGAGAATGTTTTGCTGGAATGTGGACAGGACATGAGCCATGAAACAATGTACTGGTATCGACAAGACCCTGGTCTGGGGCTACAGCTGATTTATATCTCATACGATGTTGATAGTAACAGCGAAGGAGACATCCCTAAAGGATACAGGGTCTCACGGAAGAAGCGGGAGCATTTCTCCCTGATTCTGGATTCTGCTAAAACAAACCAGACATCTGTGTACTTCTGTGCTAGCAGCCACCAGGGAGGGGAACAGTACTTCGGTCCCGGCACCAGGCTCACGGTTTTAG
HC5HWBBXY_7_IDT-DUI-NXT-294	Unique			TRBV13-3_AGTGAAAGGGGACAGGGGGACAC_TRBJ2-5	GAGGCTGCAGTCACCCAAAGTCCAAGAAGCAAGGTGGCAGTAACAGGAGGAAAGGTGACATTGAGCTGTCACCAGACTAATAACCATGACTATATGTACTGGTATCGGCAGGACACGGGGCATGGGCTGAGGCTGATCCATTACTCATATGTCGCTGACAGCACGGAGAAAGGAGATATCCCTGATGGGTACAAGGCCTCCAGACCAAGCCAAGAGAATTTCTCTCTCATTCTGGAGTTGGCTTCCCTTTCTCAGACAGCTGTATATTTCTGTGCCAGCAGTGAAAGGGGACAGGGGGACACCCAGTACTTTGGGCCAGGCACTCGGCTCCTCGTGTTAG
HC5HWBBXY_7_IDT-DUI-NXT-295	Unique	TRAV10_AAACACAAAT_TRAJ30	GGAGAGAAGGTCGAGCAACACGAGTCTACACTGAGTGTTCGAGAGGGAGACAGCGCTGTCATCAACTGCACTTACACAGATACTGCTTCATCATACTTCCCTTGGTACAAGCAAGAAGCTGGAAAGGGTCTCCACTTTGTGATAGACATTCGTTCAAATGTGGACAGAAAACAGAGCCAAAGACTTATAGTTTTGTTGGATAAGAAAGCCAAACGATTCTCCCTGCACATCACAGCCACACAGCCTGAAGATTCAGCCATCTACTTCTGTGCAGCAAACACAAATGCTTACAAAGTCATCTTTGGAAAAGGGACACATCTTCATGTTCTCCCTA	TRBV15_AGTTTGAGAGGGGAGGACACA_TRBJ1-1	GATGCTGGAGTTACCCAGACACCCAGACATGAGGTGGCAGAGAAAGGACAAACAATAATCCTGAAGTGTGAGCCAGTTTCAGGCCACAATGACCTTTTCTGGTACAGACAGACCAAGATACAGGGACTAGAGTTGCTGAGCTACTTCCGCAGCAAGTCTCTTATGGAAGATGGTGGGGCTTTCAAGGATCGATTCAAAGCTGAGATGCTAAATTCATCCTTCTCCACTCTGAAGATTCAACCTACAGAACCCAAGGACTCAGCTGTGTATCTGTGTGCCAGCAGTTTGAGAGGGGAGGACACAGAAGTCTTCTTTGGTAAAGGAACCAGACTCACAGTTGTAG
HC5HWBBXY_7_IDT-DUI-NXT-296	Unique	TRAV7D-4_CAGCTTCCAAC_TRAJ48	CAGCAGAAGGTGCAGCAGAGCCCAGAATCCCTCAGTGTCCCAGAGGGAGGCATGGCCTCTCTCAACTGCACTTCAAGTGATCGTAATTTTCAGTACTTCTGGTGGTACAGACAGCATTCTGGAGAAGGCCCCAAGGCACTGATGTCCATCTTCTCTGATGGTGACAAGAAAGAAGGCAGATTCACAGCTCACCTCAATAAGGCCAGCCTGCATGTTTCCCTGCACATCAGAGACTCCCAGCCCAGTGACTCCGCTCTCTACTTCTGTGCAGCTTCCAACTATGGAAATGAGAAAATAACTTTTGGGGCTGGAACCAAACTCACCATTAAACCCA	TRBV13-2_AGCGGGGGGGACTGGGGGGATTCTAGTGC_TRBJ2-3	GAGGCTGCAGTCACCCAAAGCCCAAGAAACAAGGTGGCAGTAACAGGAGGAAAGGTGACATTGAGCTGTAATCAGACTAATAACCACAACAACATGTACTGGTATCGGCAGGACACGGGGCATGGGCTGAGGCTGATCCATTATTCATATGGTGCTGGCAGCACTGAGAAAGGAGATATCCCTGATGGATACAAGGCCTCCAGACCAAGCCAAGAGAACTTCTCCCTCATTCTGGAGTTGGCTACCCCCTCTCAGACATCAGTGTACTTCTGTGCCAGCGGGGGGGACTGGGGGGATTCTAGTGCAGAAACGCTGTATTTTGGCTCAGGAACCAGACTGACTGTTCTCG
HC5HWBBXY_7_IDT-DUI-NXT-298	Unique			TRBV16_GCTTAACTGGGGGGGAGGAACA_TRBJ2-7	AATGCTGGTGTCATCCAAACACCTAGGCACAAGGTGACAGGGAAGGGACAAGAAGCAACTCTGTGGTGTGAGCCAATTTCAGGACATAGTGCTGTTTTCTGGTACAGACAGACCATTGTGCAGGGCCTGGAGTTCCTGACTTACTTTCGAAATCAAGCTCCTATAGATGATTCAGGGATGCCCAAGGAACGATTCTCAGCTCAGATGCCCAATCAGTCGCACTCAACTCTGAAGATCCAGAGCACGCAACCCCAGGACTCAGCGGTGTATCTTTGTGCAAGCAGCTTAACTGGGGGGGAGGAACAGTACTTCGGTCCCGGCACCAGGCTCACGGTTTTAG
HC5HWBBXY_7_IDT-DUI-NXT-299	Unique	TRAV7N-4_GGGCATAACA_TRAJ43	CAGCAGAAGGTGCAGCAGAGCCCAGAATCCCTCAGTGTCCCAGAGGGAGGCATGGCCTCTCTCAACTGCACTTCAAGTGATCGTAATTTTCAGTATTTCTGGTGGTACAGACAGCATTCTGGAGAAGGCCCCAAAGCACTGATGTCCATCTTCTCTGATGGTGACAAGAAGGAAGGCAGATTCACAGCTCACCTCAATAAGGCCAGCCTGCATGTTTCCCTGCACATCAGAGACTCCCAGCCCAGTGACTCTGCTCTCTACTTCTGTGCAGTTAGTGGGCATAACAACAATGCCCCACGATTTGGAGCGGGAACCAAATTAACAGTAAAACCAA	TRBV31_CGGGACATCCCAAG_TRBJ2-5	GCTCAGACTATCCATCAATGGCCAGTTGCCGAGATCAAGGCTGTGGGCAGCCCACTGTCTCTGGGGTGTACCATAAAGGGGAAATCAAGCCCTAACCTCTACTGGTACTGGCAGGCCACAGGAGGCACCCTCCAGCAACTCTTCTACTCTATTACTGTTGGCCAGGTAGAGTCGGTGGTGCAACTGAACCTCTCAGCTTCCAGGCCGAAGGACGACCAATTCATCCTAAGCACGGAGAAGCTGCTTCTCAGCCACTCTGGCTTCTACCTCTGTGCCGGGACATCCCAAGACACCCAGTACTTTGGGCCAGGCACTCGGCTCCTCGTGTTAG
HC5HWBBXY_7_IDT-DUI-NXT-302	Unique	TRAV6-5_AGTGATTGGTATAA_TRAJ23	GGAGACTCGGTGACTCAGACAGAAGGTCCAGTGACATTGTCTGAAGGAACTTCTCTGACTGTGAACTGTTCCTATGAAACCAAACAGTACCCAACCCTGTTCTGGTATGTGCAGTATCCCGGAGAAGGTCCACAGCTCCTCTTTAAAGTCCCAAAGGCCAACGAGAAGGGAAGCAGCAGAGGGTTTGAAGCCACATACAATAAAGAAGCCACCTCCTTCCACTTGCAGAAAGCCTCAGTGCAAGAGTCAGACTCGGCTGTGTACTACTGTGCTCTGAGTGATTGGTATAACCAGGGGAAGCTTATCTTTGGACAGGGAACCAAGTTATCTATCAAGCCCA	TRBV3_GCCAGGGACTGGGGGGAGGCCTAT_TRBJ2-7	GGACCCAAAGTCTTACAGATCCCAAGTCATCAAATAATAGATATGGGGCAGATGGTGACCCTCAATTGTGACCCAGTTTCTAATCACCTATATTTTTATTGGTATAAACAGATTTTAGGACAGCAGATGGAGTTTCTGGTTAATTTCTACAATGGTAAAGTCATGGAGAAGTCTAAACTGTTTAAGGATCAGTTTTCAGTTGAAAGACCAGATGGTTCATATTTCACTCTGAAAATCCAACCCACAGCACTGGAGGACTCAGCTGTGTACTTCTGTGCCAGGGACTGGGGGGAGGCCTATGAACAGTACTTCGGTCCCGGCACCAGGCTCACGGTTTTAG
				TRBV2_CAAGATGGGAACTGGGTGTACT_TRBJ2-7	GACCCGAAAATTATCCAGAAACCAAAATATCTGGTGGCAGTCACAGGGAGCGAAAAAATCCTGATATGCGAACAGTATCTAGGCCACAATGCTATGTATTGGTATAGACAAAGTGCTAAGAAGCCTCTAGAGTTCATGTTTTCCTACAGCTATCAAAAACTTATGGACAATCAGACTGCCTCAAGTCGCTTCCAACCTCAAAGTTCAAAGAAAAACCATTTAGACCTTCAGATCACAGCTCTAAAGCCTGATGACTCGGCCACATACTTCTGTGCCAGCAGCCAAGATGGGAACTGGGTGTACTTCGGTCCCGGCACCAGGCTCACGGTTTTAG
HC5HWBBXY_7_IDT-DUI-NXT-303	Unique	TRAV16_GAGGGCGCGGGTGGAG_TRAJ52	GGGAAAATAGTTTTCCTTATTCGTCAGGACTCTTACAAAAAGGAAAATGCAACAGTGGGTCATTATTCTCTGAACTTTCAGAAGCCAAAAAGTTCCATCGGACTCATCATCACCGCCACACAGATTGAGGACTCGGCAGTATATTTCTGTGCTATGAGAGAGGGCGCGGGTGGAGCTAACACTGGAAAGCTCACGTTTGGACACGGCACCATCCTTAGGGTCCATCCAA	TRBV5_CAGCCGGGACAGCACAG_TRBJ1-1	AACACTAAAATTACTCAGTCACCAAGATATCTAATCCTGGGAAGAGCAAATAAGTCTTTGGAATGTGAGCAACATCTGGGACATAATGCTATGTACTGGTATAAACAGAGCGCTGAGAAGCCGCCAGAGCTCATGTTTCTCTACAATCTTAAACAGTTGATTCGAAATGAGACGGTGCCCAGTCGTTTTATACCTGAATGCCCAGACAGCTCCAAGCTACTTTTACATATATCTGCCGTGGATCCAGAAGACTCAGCTGTCTATTTTTGTGCCAGCAGCCGGGACAGCACAGAAGTCTTCTTTGGTAAAGGAACCAGACTCACAGTTGTAG
HC5HWBBXY_7_IDT-DUI-NXT-305	Unique	TRAV7D-5_GAGCATGAGGGGTTC_TRAJ18	CAGCAGAAGGTGCAGCAGAGCCCAGAATCCCTCACTGTCTCAGAGGGAGCCATGGCCTCTCTCAACTGCACTTTCAGTGATGGTACTTCTGACAACTTCAGGTGGTACAGACAGCATTCTGGGAAAGGCCTTGAGATGCTAGTGTCCATCTTCTCTGATGGTGAAAAGGAAGAAGGCAGATTTACAGCTCACCTCAATAGAGCCAGCCTGCATGTTTCCCTACACATCAGAGAGCCGCAACCCAGTGACTCTGCTGTCTACCTCTGTGCAGTGAGCATGAGGGGTTCAGCCTTAGGGAGGCTGCATTTTGGAGCTGGGACTCAGCTGATTGTCATACCTG	TRBV5_GCCAAAAGGGACAGGGAAGTGC_TRBJ2-3	AACACTAAAATTACTCAGTCACCAAGATATCTAATCCTGGGAAGAGCAAATAAGTCTTTGGAATGTGAGCAACATCTGGGACATAATGCTATGTACTGGTATAAACAGAGCGCTGAGAAGCCGCCAGAGCTCATGTTTCTCTACAATCTTAAACAGTTGATTCGAAATGAGACGGTGCCCAGTCGTTTTATACCTGAATGCCCAGACAGCTCCAAGCTACTTTTACATATATCTGCCGTGGATCCAGAAGACTCAGCTGTCTATTTTTGTGCCAGCAGCCAAAAGGGACAGGGAAGTGCAGAAACGCTGTATTTTGGCTCAGGAACCAGACTGACTGTTCTCG
HC5HWBBXY_7_IDT-DUI-NXT-308	Unique	TRAV5D-4_GCTGCCCCGAGGGATGCA_TRAJ39	GGCGAGCAGGTGGAGCAGCTTCCTTCCATCCTGAGAGTCCAGGAGGGATCCAGTGCCAGCATCAACTGCACTTATGAGAACAGTGCCTCCAACTACTTCCCTTGGTATAAGCAAGAACCTGGAGAGAATCCTAAGCTCATCATTGACATTCGTTCAAATATGGAAAGAAAGCAGACCCAAGGACTCATCGTTTTACTGGATAAGAAAGCCAAACGCTTCTCCCTGCACATCACAGACACCCAGCCTGGAGACTCAGCCATGTACTTCTGTGCTGCCCCGAGGGATGCAGGTGCCAAGCTCACATTCGGAGGGGGAACAAGGTTAACGGTCAGACCCG	TRBV13-2_GGGATAAGGGGGCGGACTCT_TRBJ1-2	GAGGCTGCAGTCACCCAAAGCCCAAGAAACAAGGTGGCAGTAACAGGAGGAAAGGTGACATTGAGCTGTAATCAGACTAATAACCACAACAACATGTACTGGTATCGGCAGGACACGGGGCATGGGCTGAGGCTGATCCATTATTCATATGGTGCTGGCAGCACTGAGAAAGGAGATATCCCTGATGGATACAAGGCCTCCAGACCAAGCCAAGAGAACTTCTCCCTCATTCTGGAGTTGGCTACCCCCTCTCAGACATCAGTGTACTTCTGTGCCAGCGGGGATAAGGGGGCGGACTCTGACTACACCTTCGGCTCAGGGACCAGGCTTTTGGTAATAG
HC5HWBBXY_7_IDT-DUI-NXT-309	Unique			TRBV13-1_AGAGACAGGGGGCGCAGCGAAA_TRBJ1-4	GAGGCTGCAGTCACCCAAAGCCCTAGAAACAAGGTGACAGTAACAGGAGGAAACGTGACATTGAGCTGTCGCCAGACTAATAGCCACAACTACATGTACTGGTATCGGCAGGACACTGGGCATGGGCTGAGGCTGATCCATTACTCATATGGTGCTGGCAACCTTCAAATAGGAGATGTCCCTGATGGGTACAAGGCCACCAGAACAACGCAAGAAGACTTCTTCCTCCTGCTGGAATTGGCTTCTCCCTCTCAGACATCTTTGTACTTCTGTGCCAGCAGAGACAGGGGGCGCAGCGAAAGATTATTTTTCGGTCATGGAACCAAGCTGTCTGTCCTGG
HC5HWBBXY_7_IDT-DUI-NXT-310	Unique	TRAV1_TGAGGAAGAATT_TRAJ23	GGACAGGGCGTGGAGCAGCCTGACAACTTGATGTCTGTAGAGGGAACCTTTGCTCGGGTCAACTGCACATACAGCACCTCAGGGTTCAATGGGTTATCCTGGTACCAGCAACGTGAAGGCCACGCCCCCGTATTTCTTTCTTATGTTGTTTTGGATGGTTTGAAGGACAGTGGGCATTTCTCCACATTCCTGAGCCGCTCGAATGGGTACAGTTACCTGCTTCTGACAGAGCTCCAGATCAAAGACTCTGCCTCATACCTCTGTGCTGTGAGGAAGAATTATAACCAGGGGAAGCTTATCTTTGGACAGGGAACCAAGTTATCTATCAAGCCCA	TRBV13-3_GTGATTCGCCAGGGCCCTAT_TRBJ1-6	GAGGCTGCAGTCACCCAAAGTCCAAGAAGCAAGGTGGCAGTAACAGGAGGAAAGGTGACATTGAGCTGTCACCAGACTAATAACCATGACTATATGTACTGGTATCGGCAGGACACGGGGCATGGGCTGAGGCTGATCCATTACTCATATGTCGCTGACAGCACGGAGAAAGGAGATATCCCTGATGGGTACAAGGCCTCCAGACCAAGCCAAGAGAATTTCTCTCTCATTCTGGAGTTGGCTTCCCTTTCTCAGACAGCTGTATATTTCTGTGCCAGCAGTGATTCGCCAGGGCCCTATAATTCGCCCCTCTACTTTGCGGCAGGCACCCGGCTCACTGTGACAG
HC5HWBBXY_7_IDT-DUI-NXT-311	Unique	TRAV14D-3_DV8_CAGCATCAAATCA_TRAJ57	CAGCAGCAGGTGAGACAAAGTCCCCAATCTCTGACAGTCTGGGAAGGAGAGACCGCAATTCTGAACTGCAGTTATGAGAACAGTGCTTTTGACTACTTCCTATGGTACCAGCAGTTCCCTGGGGAAGGCCCTGCTCTCCTGATAGCCATACGATCAGTGTCCGATAAAAAGGAAGATGGACGATTCACAATCTTCTTCAATAAAAGGGAGCAAAAGCTCTCCTTGCACATCACAGACTCTCAGCCTGGAGACTCAGCCACCTACTTTTGTGCAGCATCAAATCAAGGAGGGTCTGCGAAGCTCATCTTTGGGGAGGGGACAAAGCTGACAGTGAGCTCAT	TRBV13-3_GTGATCTCGGGACTGGGGGCTATG_TRBJ2-7	GAGGCTGCAGTCACCCAAAGTCCAAGAAGCAAGGTGGCAGTAACAGGAGGAAAGGTGACATTGAGCTGTCACCAGACTAATAACCATGACTATATGTACTGGTATCGGCAGGACACGGGGCATGGGCTGAGGCTGATCCATTACTCATATGTCGCTGACAGCACGGAGAAAGGAGATATCCCTGATGGGTACAAGGCCTCCAGACCAAGCCAAGAGAATTTCTCTCTCATTCTGGAGTTGGCTTCCCTTTCTCAGACAGCTGTATATTTCTGTGCCAGCAGTGATCTCGGGACTGGGGGCTATGAACAGTACTTCGGTCCCGGCACCAGGCTCACGGTTTTAG
HC5HWBBXY_7_IDT-DUI-NXT-312	Unique			TRBV1_GCAGATCCCCGGGACAACAACG_TRBJ1-4	GTGACTTTGCTGGAGCAAAACCCAAGGTGGCGTCTGGTACCACGTGGTCAAGCTGTGAACCTACGCTGCATCTTGAAGAATTCCCAGTATCCCTGGATGAGCTGGTATCAGCAGGATCTCCAAAAGCAACTACAGTGGCTGTTCACTCTGCGGAGTCCTGGGGACAAAGAGGTCAAATCTCTTCCCGGTGCTGATTACCTGGCCACACGGGTCACTGATACGGAGCTGAGGCTGCAAGTGGCCAACATGAGCCAGGGCAGAACCTTGTACTGCACCTGCAGTGCAGATCCCCGGGACAACAACGAAAGATTATTTTTCGGTCATGGAACCAAGCTGTCTGTCCTGG
HC5HWBBXY_7_IDT-DUI-NXT-313	Unique	TRAV4-2_TGCTGGCTATAAT_TRAJ39	GGAATGCCGGTGGAACAGAATCCTCCAGCCCTGAGTCTTTATGAAGGAGCTGACTCTGGTCTGAGATGCAATTTTTCTACCACCATGAAAAGTGTCCAGTGGTTTCAACAAAATCACAGAGGCAGACTTATCACTCTGTTTTACCTGGCTCAAGGAACAAAGGAGAATGGAAGGTTAAAGTCAACATTCAATTCTAAGGAGCGCTACAGCACCCTGCACATCAAGGATGCACAGCTGGAGGACTCAGGCACTTACTTCTGTGCTGCTGGCTATAATGCAGGTGCCAAGCTCACATTCGGAGGGGGAACAAGGTTAACGGTCAGACCCG	TRBV19_CCAGCTCGCAGATCAATTCTG_TRBJ1-3	TCATTACTCAGACACCCAAATTCCTGATTGGTCAGGAAGGGCAAAAACTGACCTTGAAATGTCAACAGAATTTCAATCATGATACAATGTACTGGTACCGACAGGATTCAGGGAAAGGATTGAGACTGATCTACTATTCAATAACTGAAAACGATCTTCAAAAAGGCGATCTATCTGAAGGCTATGATGCGTCTCGAGAGAAGAAGTCATCTTTTTCTCTCACTGTGACATCTGCCCAGAAGAACGAGATGGCCGTTTTTCTCTGTGCCAGCTCGCAGATCAATTCTGGAAATACGCTCTATTTTGGAGAAGGAAGCCGGCTCATTGTTGTAG
HC5HWBBXY_7_IDT-DUI-NXT-314	Unique			TRBV5_CAAGACTGGGGTTTATATGA_TRBJ2-7	AACACTAAAATTACTCAGTCACCAAGATATCTAATCCTGGGAAGAGCAAATAAGTCTTTGGAATGTGAGCAACATCTGGGACATAATGCTATGTACTGGTATAAACAGAGCGCTGAGAAGCCGCCAGAGCTCATGTTTCTCTACAATCTTAAACAGTTGATTCGAAATGAGACGGTGCCCAGTCGTTTTATACCTGAATGCCCAGACAGCTCCAAGCTACTTTTACATATATCTGCCGTGGATCCAGAAGACTCAGCTGTCTATTTTTGTGCCAGCAGCCAAGACTGGGGTTTATATGAACAGTACTTCGGTCCCGGCACCAGGCTCACGGTTTTAG
HC5HWBBXY_7_IDT-DUI-NXT-315	Unique			TRBV1_TGCAGCGACAGGGCGGGCAGA_TRBJ2-3	GGTGGCGTCTGGTACCACGTGGTCAAGCTGTGAACCTACGCTGCATCTTGAAGAATTCCCAGTATCCCTGGATGAGCTGGTATCAGCAGGATCTCCAAAAGCAACTACAGTGGCTGTTCACTCTGCGGAGTCCTGGGGACAAAGAGGTCAAATCTCTTCCCGGTGCTGATTACCTGGCCACACGGGTCACTGATACGGAGCTGAGGCTGCAAGTGGCCAACATGAGCCAGGGCAGAACCTTGTACTGCACCTGCAGTGCAGCGACAGGGCGGGCAGAAACGCTGTATTTTGGCTCAGGAACCAGACTGACTGTTCTCG
HC5HWBBXY_7_IDT-DUI-NXT-317	Unique	TRAV6D-7_TCTGACGTCAGGA_TRAJ45	GGGGACTCAGTGACTCAGACGGAAGGTCAAGTGGCCCTCTCAGAAGAGGACTTTCTTACGATACACTGCAACTACTCAGCCTCAGGGTACCCAGCTCTGTTCTGGTATGTGCAGTATCCCGGAGAAGGGCCACAGTTCCTCTTTAGAGCCTCAAGGGACAAAGAGAAAGGAAGCAGCAGAGGGTTTGAAGCCACATACAATAAAGAAGCCACCCCCTTCCACTTGCAGAAAGCCTCAGTGCAAGAGTCAGACTCGGCTGTGTACTACTGTGCTCTGACGTCAGGAGGTGCAGATAGACTCACCTTTGGGAAAGGAACTCAGCTGATCATCCAGCCCT	TRBV16_TTAGAGGGGGGAATTGAAC_TRBJ2-7	AATGCTGGTGTCATCCAAACACCTAGGCACAAGGTGACAGGGAAGGGACAAGAAGCAACTCTGTGGTGTGAGCCAATTTCAGGACATAGTGCTGTTTTCTGGTACAGACAGACCATTGTGCAGGGCCTGGAGTTCCTGACTTACTTTCGAAATCAAGCTCCTATAGATGATTCAGGGATGCCCAAGGAACGATTCTCAGCTCAGATGCCCAATCAGTCGCACTCAACTCTGAAGATCCAGAGCACGCAACCCCAGGACTCAGCGGTGTATCTTTGTGCAAGCAGCTTAGAGGGGGGAATTGAACAGTACTTCGGTCCCGGCACCAGGCTCACGGTTTTAG
		TRAV5D-4_AAGTGATGGGAAC_TRAJ9	GGCGAGCAGGTGGAGCAGCTTCCTTCCATCCTGAGAGTCCAGGAGGGATCCAGTGCCAGCATCAACTGCAGTTATGAAGACAGTGCCTCCAACTACTTCCCTTGGTATAAGCAAGAACCTGGAGAGAATCCTAAGCTCATCATTGACATTCGTTCAAATATGGAAAGAAAGCAGACCCAAGGACTCATCGTTTTACTGGATAAGAAAGCCAAACGCTTCTCCCTGCACATCACAGACACCCAGCCTGGAGACTCAGCCATGTACTTCTGTGCTGCAAGTGATGGGAACATGGGCTACAAACTTACCTTCGGGACAGGAACAAGCCTGTTGGTTGATCCAA
HC5HWBBXY_7_IDT-DUI-NXT-318	Unique	TRAV9-3_CGAGCGCGCCCTATG_TRAJ48	GCTCAGTCAGTGACGCAGCCCGATGCTCGTGTCACTGTCTCTGAAGGAGCCTCTCTGCAGCTGAGATGCAAGTATTCCTACTCTGCGACACCTTATCTGTTCTGGTATGTCCAGTACCCGCGGCAGGGGCTGCAGCTGCTCCTCAAGTACTATTCTGGAGACCCAGTGGTTCAAGGAGTGAATGGCTTCGAGGCTGAGTTCAGCAAGAGTAACTCTTCCTTCCACCTGCGGAAAGCCTCCGTGCACTGGAGCGACTCGGCTGTGTACTTCTGTGCTGCGAGCGCGCCCTATGGAAATGAGAAAATAACTTTTGGGGCTGGAACCAAACTCACCATTAAACCCA	TRBV13-1_TGATGGACAATCTGG_TRBJ1-3	GAGGCTGCAGTCACCCAAAGCCCTAGAAACAAGGTGACAGTAACAGGAGGAAACGTGACATTGAGCTGTCGCCAGACTAATAGCCACAACTACATGTACTGGTATCGGCAGGACACTGGGCATGGGCTGAGGCTGATCCATTACTCATATGGTGCTGGCAACCTTCAAATAGGAGATGTCCCTGATGGGTACAAGGCCACCAGAACAACGCAAGAAGACTTCTTCCTCCTGCTGGAATTGGCTTCTCCCTCTCAGACATCTTTGTACTTCTGTGCCAGCAGTGATGGACAATCTGGAAATACGCTCTATTTTGGAGAAGGAAGCCGGCTCATTGTTGTAG
HC5HWBBXY_7_IDT-DUI-NXT-319	Unique	TRAV14D-1_AAGTGCACGGGGTTC_TRAJ18	CAGCAGCAGGTGAGACAAAGTCCCCAATCTCTGACAGTCTGGGAAGGAGGAACCACAGTTCTGACCTGCAGTTATGAGGACAGCACTTTTAACTACTTCCCATGGTACCAACAGTTCCCTGGGGAAGGCCCTGCACTTCTGATATCCATACTTTCAGTGTCCGATAAAAAGGAAGATGGACGATTCACAATCTTCTTCAATAAAAGGGAGAAAAAGCTCTCCTTGCACATCATAGACTCTCAGCCTGGAGACTCAGCCACCTACTTCTGTGCAGCAAGTGCACGGGGTTCAGCCTTAGGGAGGCTGCATTTTGGAGCTGGGACTCAGCTGATTGTCATACCTG	TRBV12-2_CTCTCCGGGACAGCAAGA_TRBJ2-5	AATTCTGGGGTTGTCCAGTCTCCAAGATACATAATCAAAGGAAAGGGAGAAAGGTCCATTCTAAAATGTATTCCCATCTCTGGACATCTCTCTGTGGCCTGGTATCAACAGACTCAGGGGCAGGAACTAAAGTTCTTCATTCAGCATTATGATAAAATGGAGAGAGATAAAGGAAACCTGCCCAGCAGATTCTCAGTCCAACAGTTTGATGACTATCACTCTGAGATGAACATGAGTGCCTTGGAGCTAGAGGACTCTGCCGTGTACTTCTGTGCCAGCTCTCCGGGACAGCAAGACACCCAGTACTTTGGGCCAGGCACTCGGCTCCTCGTGTTAG
HC5HWBBXY_7_IDT-DUI-NXT-320	Unique	TRAV6D-7_CTGAGAGGAGGT_TRAJ18	GGGGACTCAGTGACTCAGACGGAAGGTCAAGTGGCCCTCTCAGAAGAGGACTTTCTTACGATACACTGCAACTACTCAGCCTCAGGGTACCCAGCTCTGTTCTGGTATGTGCAGTATCCCGGAGAAGGGCCACAGTTCCTCTTTAGAGCCTCAAGGGACAAAGAGAAAGGAAGCAGCAGAGGGTTTGAAGCCACATACAATAAAGAAGCCACCTCCTTCCACTTGCAGAAAGCCTCAGTGCAAGAGTCAGACTCGGCTGTGTACTACTGCGCTCTGAGAGGAGGTTCAGCCTTAGGGAGGCTGCATTTTGGAGCTGGGACTCAGCTGATTGTCATACCTG	TRBV13-1_AGTGAGAGGGGTAACCA_TRBJ2-5	GAGGCTGCAGTCACCCAAAGCCCTAGAAACAAGGTGACAGTAACAGGAGGAAACGTGACATTGAGCTGTCGCCAGACTAATAGCCACAACTACATGTACTGGTATCGGCAGGACACTGGGCATGGGCTGAGGCTGATCCATTACTCATATGGTGCTGGCAACCTTCAAATAGGAGATGTCCCTGATGGGTACAAGGCCACCAGAACAACGCAAGAAGACTTCTTCCTCCTGCTGGAATTGGCTTCTCCCTCTCAGACATCTTTGTACTTCTGTGCCAGCAGTGAGAGGGGTAACCAAGACACCCAGTACTTTGGGCCAGGCACTCGGCTCCTCGTGTTAG
HC5HWBBXY_7_IDT-DUI-NXT-321	Unique	TRAV7-1_TGAGCCGAACAAA_TRAJ30	CAGCAGAAGGTGCAGCAGAGCCCAGAATCCCTCATTGTTCCAGAGGGAGGCATGGCCTCTCTCAACTGCACTTTCAGTGATCGTAATTCTCAGTATTTCTGGTGGTACAGACAGCATTCTGGGGAAGGCCCCAAGGCACTGATGTCCATCTTCTCCAATGGTGACAAGAAGGAAGGCAGATTCACAGCTCACCTCAATAAGGCCAGCCTGCATGTATCCCTGCACATCAAAGACTCCCAACCCAGTGACTCTGCTCTCTACTTCTGTGCAGTGAGCCGAACAAATGCTTACAAAGTCATCTTTGGAAAAGGGACACATCTTCATGTTCTCCCTA	TRBV19_CAGTACGAGGGGGGCCTCAAACA_TRBJ2-4	GGTGGCATCATTACTCAGACACCCAAATTCCTGATTGGTCAGGAAGGGCAAAAACTGACCTTGAAATGTCAACAGAATTTCAATCATGATACAATGTACTGGTACCGACAGGATTCAGGGAAAGGATTGAGACTGATCTACTATTCAATAACTGAAAACGATCTTCAAAAAGGCGATCTATCTGAAGGCTATGATGCGTCTCGAGAGAAGAAGTCATCTTTTTCTCTCACTGTGACATCTGCCCAGAAGAACGAGATGGCCGTTTTTCTCTGTGCCAGCAGTACGAGGGGGGCCTCAAACACCTTGTACTTTGGTGCGGGCACCCGACTATCGGTGCTAG
HC5HWBBXY_7_IDT-DUI-NXT-322	Unique	TRAV7D-4_GTCAGACAGGCTT_TRAJ35	CAGCAGAAGGTGCAGCAGAGCCCAGAATCCCTCAGTGTCCCAGAGGGAGGCATGGCCTCTCTCAACTGCACTTCAAGTGATCGTAATTTTCAGTACTTCTGGTGGTACAGACAGCATTCTGGAGAAGGCCCCAAGGCACTGATGTCCATCTTCTCTGATGGTGACAAGAAAGAAGGCAGATTCACAGCTCACCTCAATAAGGCCAGCCTGCATGTTTCCCTGCACATCAGAGACTCCCAGCCCAGTGACTCCGCTCTCTACTTCTGTGCAGCTAGTCAGACAGGCTTTGCAAGTGCGCTGACATTTGGATCTGGCACAAAAGTCATTGTTCTACCAT	TRBV31_CTGGACCCAGGGGGAAGT_TRBJ1-1	GCTCAGACTATCCATCAATGGCCAGTTGCCGAGATCAAGGCTGTGGGCAGCCCACTGTCTCTGGGGTGTACCATAAAGGGGAAATCAAGCCCTAACCTCTACTGGTACTGGCAGGCCACAGGAGGCACCCTCCAGCAACTCTTCTACTCTATTACTGTTGGCCAGGTAGAGTCGGTGGTGCAACTGAACCTCTCAGCTTCCAGGCCGAAGGACGACCAATTCATCCTAAGCACGGAGAAGCTGCTTCTCAGCCACTCTGGCTTCTACCTCTGTGCCTGGACCCAGGGGGAAGTCTTCTTTGGTAAAGGAACCAGACTCACAGTTGTAG
HC5HWBBXY_7_IDT-DUI-NXT-323	Unique	TRAV3-1_GTCAGGCCGAACA_TRAJ53	GGGGAGCAGGTGGAGCAGCGCCCTCCTCACCTGAGTGTCCGGGAGGGAGACAGCGCCATTATCATCTGCACCTACACAGACAGTGCCACTGTTTACTTCTACTGGTACAAGCAAGAGGCGGGGGCAGGTCTTCAGTTGCTTATGAGTGTCCTTTCAAATGTGGACAGAAAAGAAGAACAAGGACTCACTGTCTTACTGAACAAGAAAGACAAACAACTCTCTCTGAACCTCACAGCTGCCCATCCTGGGGACTCAGCCGTGTACTTCTGCGCAGTCAGGCCGAACAGTGGAGGCAGCAATTACAAACTGACATTTGGGAAAGGAACTCTCTTAACTGTGACTCCAA	TRBV31_AGTCTTTGGGGGTATGA_TRBJ2-7	GCTCAGACTATCCATCAATGGCCAGTTGCCGAGATCAAGGCTGTGGGCAGCCCACTGTCTCTGGGGTGTACCATAAAGGGGAAATCAAGCCCTAACCTCTACTGGTACTGGCAGGCCACAGGAGGCACCCTCCAGCAACTCTTCTACTCTATTACTGTTGGCCAGGTAGAGTCGGTGGTGCAACTGAACCTCTCAGCTTCCAGGCCGAAGGACGACCAATTCATCCTAAGCACGGAGAAGCTGCTTCTCAGCCACTCTGGCTTCTACCTCTGTGCCTGGAGTCTTTGGGGGTATGAACAGTACTTCGGTCCCGGCACCAGGCTCACGGTTTTAG
HC5HWBBXY_7_IDT-DUI-NXT-324	Unique			TRBV20_CTAGGAAGGGGAACTC_TRBJ1-2	GGAGCACTCGTCTATCAATATCCCAGAAGAACCATCTGTAAGAGTGGAACTTCCATGAGGATGGAGTGTCAAGCTGTGGGTTTTCAGGCAACTTCTGTAGCTTGGTATCGTCAATCGCCTCAAAAGACATTTGAACTGATAGCACTTTCTACTGTGAACTCAGCAATCAAATATGAACAAAATTTTACCCAGGAAAAATTTCCCATCAGTCATCCCAACTTATCCTTTTCATCTATGACAGTTTTAAATGCATATCTTGAAGACAGAGGCTTATATCTCTGTGGTGCTAGGAAGGGGAACTCCGACTACACCTTCGGCTCAGGGACCAGGCTTTTGGTAATAG
HC5HWBBXY_7_IDT-DUI-NXT-325	Unique			TRBV13-2_GTGATTCCTCGACTGGGGGGGTCTCCT_TRBJ2-7	GAGGCTGCAGTCACCCAAAGCCCAAGAAACAAGGTGGCAGTAACAGGAGGAAAGGTGACATTGAGCTGTAATCAGACTAATAACCACAACAACATGTACTGGTATCGGCAGGACACGGGGCATGGGCTGAGGCTGATCCATTATTCATATGGTGCTGGCAGCACTGAGAAAGGAGATATCCCTGATGGATACAAGGCCTCCAGACCAAGCCAAGAGAACTTCTCCCTCATTCTGGAGTTGGCTACCCCCTCTCAGACATCAGTGTACTTCTGTGCCAGCGGTGATTCCTCGACTGGGGGGGTCTCCTATGAACAGTACTTCGGTCCCGGCACCAGGCTCACGGTTTTAG
HC5HWBBXY_7_IDT-DUI-NXT-326	Unique	TRAV7-3_AGTGATGGGCAGTG_TRAJ17	CAGCAGAATGTGCAGCAGAGCCCAGAATCCCTCATTGTCCCAGAGGGAGCCATGACCTCTCTCAACTGCACTTTCAGTGACAGTGCTTCTCAGTATTTCTGGTGGTACAGACAGCATTCTGGGAAAGCCCCCAAGGCACTGATGTCCATCTTCTCCAATGGTGAAAAAGAAGAAGGGAGATTCACAATTCACCTCAATAAAGCCAGTCTGCATTTCTCCCTGCACATCAGAGACTCCCAGCCCAGTGACTCTGCTCTCTATCTCTGTGCAGTGATGGGCAGTGCAGGGAACAAGCTAACTTTTGGAATTGGAACCAGGGTGCTGGTCAGGCCAG	TRBV15_AGTTTGGAACAGGAAACCTAT_TRBJ2-7	GATGCTGGAGTTACCCAGACACCCAGACATGAGGTGGCAGAGAAAGGACAAACAATAATCCTGAAGTGTGAGCCAGTTTCAGGCCACAATGACCTTTTCTGGTACAGACAGACCAAGATACAGGGACTAGAGTTGCTGAGCTACTTCCGCAGCAAGTCTCTTATGGAAGATGGTGGGGCTTTCAAGGATCGATTCAAAGCTGAGATGCTAAATTCATCCTTCTCCACTCTGAAGATTCAACCTACAGAACCCAAGGACTCAGCTGTGTATCTGTGTGCCAGCAGTTTGGAACAGGAAACCTATGAACAGTACTTCGGTCCCGGCACCAGGCTCACGGTTTTAG
HC5HWBBXY_7_IDT-DUI-NXT-328	Unique	TRAV13D-2_ATGGAGTCCTC_TRAJ50	GGACAGCAAGTGCAGCAGAGTCCCGCATCCTTGGTTCTGCAGGAGGGGGAGAACGCAGAGCTGCAGTGTAACTTTTCCTCCACAGCAACCCGGCTGCAGTGGTTTTACCAACATCCTGGGGGAAGACTCGTCAGCCTGTTCTACAATCCTTCTGGGACAAAGCACACTGGAAGACTGACATCCACCACAGTCACTAACGAACGTCGCGGCTCTTTGCACATTTCCTCCTCCCAGACAACAGACTCAGGCACTTATCTCTGTGCTATGGAGTCCTCCTCCTTCAGCAAGCTGGTGTTTGGGCAGGGGACATCCTTATCAGTCGTTCCAA	TRBV16_CAAGCCAGGCAAAC_TRBJ2-2	AATGCTGGTGTCATCCAAACACCTAGGCACAAGGTGACAGGGAAGGGACAAGAAGCAACTCTGTGGTGTGAGCCAATTTCAGGACATAGTGCTGTTTTCTGGTACAGACAGACCATTGTGCAGGGCCTGGAGTTCCTGACTTACTTTCGAAATCAAGCTCCTATAGATGATTCAGGGATGCCCAAGGAACGATTCTCAGCTCAGATGCCCAATCAGTCGCACTCAACTCTGAAGATCCAGAGCACGCAACCCCAGGACTCAGCGGTGTATCTTTGTGCAAGCCAGGCAAACACCGGGCAGCTCTACTTTGGTGAAGGCTCAAAGCTGACAGTGCTGG
HC5HWBBXY_7_IDT-DUI-NXT-329	Unique	TRAV14D-2_CAAGTACTGG_TRAJ12	CAGCAGCAGGTGAGACAAAGTCCCCAATCTCTGACAGTCTGGGAAGGAGAGACCACAATTCTGAACTGCAGTTATGAGGACAGCACTTTTGACTACTTCCCATGGTACCGGCAGTTCCCTGGGAAAAGCCCTGCACTCCTGATAGCCATAAGTTTGGTGTCCAATAAAAAGGAAGATGGACGATTCACAATCTTCTTCAATAAAAGGGAGAAAAAGCTCTCCTTGCACATCACAGACTCTCAGCCTGGAGACTCAGCCACCTACTTCTGTGCAGCAAGTACTGGAGGCTATAAAGTGGTCTTTGGAAGTGGGACTCGATTGCTGGTAAGCCCTG	TRBV16_TTAGACTGGGGCCAAG_TRBJ2-5	AAGGCTGGTGTCATCCAAACACCTAGGCACAAGGTGACAGGGAAGGGACAAGAAGCAACTCTGTGGTGTGAGCCAATTTCAGGACATAGTGCTGTTTTCTGGTACAGACAGACCATTGTGCAGGGCCTGGAGTTCCTGACTTACTTTCGAAATCAAGCTCCTATAGATGATTCAGGGATGCCCAAGGAACGATTCTCAGCTCAGATGCCCAATCAGTCGCACTCAACTCTGAAGATCCAGAGCACGCAACCCCAGGACTCAGCGGTGTATCTTTGTGCAAGCAGCTTAGACTGGGGCCAAGACACCCAGTACTTTGGGCCAGGCACTCGGCTCCTCGTGTTAG
HC5HWBBXY_7_IDT-DUI-NXT-330	Unique	TRAV10_AAGCAGAGCCGGAGG_TRAJ56	GGAGAGAAGGTCGAGCAACACGAGTCTACACTGAGTGTTCGAGAGGGAGACAGCGCTGTCATCAACTGCACTTACACAGATACTGCTTCATCATACTTCCCTTGGTACAAGCAAGAAGCTGGAAAGGGTCTCCACTTTGTGATAGACATTCGTTCAAATGTGGACAGAAAACAGAGCCAAAGACTTATAGTTTTGTTGGATAAGAAAGCCAAACGATTCTCCCTGCACATCACAGCCACACAGCCTGAAGATTCAGCCATCTACTTCTGTGCAGCAAGCAGAGCCGGAGGCAATAATAAGCTGACTTTTGGTCAAGGAACCGTTCTGAGTGTTATACCAG	TRBV2_CAAGAATATTCGGTGGACAC_TRBJ2-5	GACCCGAAAATTATCCAGAAACCAAAATATCTGGTGGCAGTCACAGGGAGCGAAAAAATCCTGATATGCGAACAGTATCTAGGCCACAATGCTATGTATTGGTATAGACAAAGTGCTAAGAAGCCTCTAGAGTTCATGTTTTCCTACAGCTATCAAAAACTTATGGACAATCAGACTGCCTCAAGTCGCTTCCAACCTCAAAGTTCAAAGAAAAACCATTTAGACCTTCAGATCACAGCTCTAAAGCCTGATGACTCGGCCACATACTTCTGTGCCAGCAGCCAAGAATATTCGGTGGACACCCAGTACTTTGGGCCAGGCACTCGGCTCCTCGTGTTAG
HC5HWBBXY_7_IDT-DUI-NXT-331	Unique	TRAV6D-7_AGTGATCGGGCAGGC_TRAJ28	GGGGACTCAGTGACTCAGACGGAAGGTCAAGTGGCCCTCTCAGAAGAGGACTTTCTTACGATACACTGCAACTACTCAGCCTCAGGGTACCCAGCTCTGTTCTGGTATGTGCAGTATCCCGGAGAAGGGCCACAGTTCCTCTTTAGAGCCTCAAGGGACAAAGAGAAAGGAAGCAGCAGAGGGTTTGAAGCCACATACAATAAAGAAGCCACCTCCTTCCACTTGCAGAAAGCCTCAGTGCAAGAGTCAGACTCGGCTGTGTACTACTGCGCTCTGAGTGATCGGGCAGGCACTGGGAGTAACAGGCTCACTTTTGGGAAAGGCACCAAATTCTCACTCATCCCGA	TRBV1_GCAGAACAGGGATCTGG_TRBJ1-3	GTGACTTTGCTGGAGCAAAACCCAAGGTGGCGTCTGGTACCACGTGGTCAAGCTGTGAACCTACGCTGCATCTTGAAGAATTCCCAGTATCCCTGGATGAGCTGGTATCAGCAGGATCTCCAAAAGCAACTACAGTGGCTGTTCACTCTGCGGAGTCCTGGGGACAAAGAGGTCAAATCTCTTCCCGGTGCTGATTACCTGGCCACACGGGTCACTGATACGGAGCTGAGGCTGCAAGTGGCCAACATGAGCCAGGGCAGAACCTTGTACTGCACCTGCAGTGCAGAACAGGGATCTGGAAATACGCTCTATTTTGGAGAAGGAAGCCGGCTCATTGTTGTAG
HC5HWBBXY_7_IDT-DUI-NXT-332	Unique	TRAV10_AAGCAACCCCAAT_TRAJ27	GGAGAGAAGGTCGAGCAACACGAGTCTACACTGAGTGTTCGAGAGGGAGACAGCGCTGTCATCAACTGCACTTACACAGATACTGCTTCATCATACTTCCCTTGGTACAAGCAAGAAGCTGGAAAGGGTCTCCACTTTGTGATAGACATTCGTTCAAATGTGGACAGAAAACAGAGCCAAAGACTTATAGTTTTGTTGGATAAGAAAGCCAAACGATTCTCCCTGCACATCACAGCCACACAGCCTGAAGATTCAGCCATCTACTTCTGTGCAGCAAGCAACCCCAATACAGGCAAATTAACCTTTGGGGATGGGACCGTGCTCACAGTGAAGCCAA	TRBV4_AGCAGTCGGACAGGGACCAAC_TRBJ1-4	GAGACGGCTGTTTTCCAGACTCCAAACTATCATGTCACACAGGTGGGAAATGAAGTGTCTTTCAATTGTAAGCAAACTCTGGGCCACGATACTATGTATTGGTACAAGCAAGACTCTAAGAAATTGCTGAAGATTATGTTTAGCTACAATAATAAGCAACTCATTGTAAACGAAACAGTTCCAAGGCGCTTCTCACCTCAGTCTTCAGATAAAGCTCATTTGAATCTTCGAATCAAGTCTGTAGAGCCGGAGGACTCTGCTGTGTATCTCTGTGCCAGCAGTCGGACAGGGACCAACGAAAGATTATTTTTCGGTCATGGAACCAAGCTGTCTGTCCTGG
HC5HWBBXY_7_IDT-DUI-NXT-333	Unique	TRAV21_DV12_TGAGACCCGATTCCA_TRAJ34	GATGCTAAGACTACACAACCAGATTCAATGGAAAGTACTGAAGGAGAAACGGTGCACTTGCCTTGTAGCCACGCCACAATCAGTGGAAACGAGTACATCTATTGGTACCGACAGGTTCCTCTTCAGGGTCCAGAATACGTGACTCACGGTCTACAACAAAATACAACCAATAGTATGGCTTTCCTGGCTATTGCCTCTGACAGAAAGTCAAGCACCTTGATCCTGACTCATGTCAGCCTGAGAGACGCGGCTGTGTACCACTGTATCCTGAGACCCGATTCCAATACCGACAAAGTCGTCTTTGGAACAGGGACCAGATTACAAGTCTCACCAA	TRBV13-2_GGTGAAAGGGTGTACACC_TRBJ2-4	ACCCAAAGCCCAAGAAACAAGGTGGCAGTAACAGGAGGAAAGGTGACATTGAGCTGTAATCAGACTAATAACCACAACAACATGTACTGGTATCGGCAGGACACGGGGCATGGGCTGAGGCTGATCCATTATTCATATGGTGCTGGCAGCACTGAGAAAGGAGATATCCCTGATGGATACAAGGCCTCCAGACCAAGCCAAGAGAACTTCTCCCTCATTCTGGAGTTGGCTACCCCCTCTCAGACATCAGTGTACTTCTGTGCCAGCGGTGAAAGGGTGTACACCTTGTACTTTGGTGCGGGCACCCGACTATCGGTGCTAG
		TRAV14-1_AGCAACTAATA_TRAJ39	CAGCAGCAGGTGAGACAAAGTCCCCAATCTCTGACAGTCTGGGAAGGAGAGACCGCAATTCTGAACTGCAGTTATGAGGACAGCACTTTTAACTACTTCCCATGGTACCAGCAGTTCCCTGGGGAAGGCCCTGCACTCCTGATATCCATAAGTTCAGTGTCCGATAAAAAGGAAGATGGACGATTCACAATCTTCTTCAATAAAAGGGAGAAAAAGCTCTCCTTGCACATCACAGACTCTCAGCCTGGAGACTCAGCCACCTACTTCTGTGCAGCAACTAATAATGCAGGTGCCAAGCTCACATTCGGAGGGGGAACAAGGTTAACGGTCAGACCCG
HC5HWBBXY_7_IDT-DUI-NXT-334	Unique			TRBV3_CAGCTACCGGGACTGGGATGAA_TRBJ2-7	GGACCCAAAGTCTTACAGATCCCAAGTCATCAAATAATAGATATGGGGCAGATGGTGACCCTCAATTGTGACCCAGTTTCTAATCACCTATATTTTTATTGGTATAAACAGATTTTAGGACAGCAGATGGAGTTTCTGGTTAATTTCTACAATGGTAAAGTCATGGAGAAGTCTAAACTGTTTAAGGATCAGTTTTCAGTTGAAAGACCAGATGGTTCATATTTCACTCTGAAAATCCAACCCACAGCACTGGAGGACTCAGCTGTGTACTTCTGTGCCAGCAGCTACCGGGACTGGGATGAACAGTACTTCGGTCCCGGCACCAGGCTCACGGTTTTAG
HC5HWBBXY_7_IDT-DUI-NXT-335	Unique	TRAV4-2_TGTGGCCGGGGCTGGTGGCTTTTTTGTGGT_TRAJ12	CACATCAAGGATGCACAGCTGGTGGTCTCTGGCTCTTTCTTCTGTGCTGCTGTGGCCGGGGCTGGTGGCTTTTTTGTGGTCTTTGGAAGTGGGACTCGATTGCTGGTAAGCCCTG	TRBV13-2_GTGATTTAGGGGACAC_TRBJ2-5	GAGGCTGCAGTCACCCAAAGCCCAAGAAACAAGGTGGCAGTAACAGGAGGAAAGGTGACATTGAGCTGTAATCAGACTAATAACCACAACAACATGTACTGGTATCGGCAGGACACGGGGCATGGGCTGAGGCTGATCCATTATTCATATGGTGCTGGCAGCACTGAGAAAGGAGATATCCCTGATGGATACAAGGCCTCCAGACCAAGCCAAGAGAACTTCTCCCTCATTCTGGAGTTGGCTACCCCCTCTCAGACATCAGTGTACTTCTGTGCCAGCGGTGATTTAGGGGACACCCAGTACTTTGGGCCAGGCACTCGGCTCCTCGTGTTAG
		TRAV4-2_TGAGGCCGGGGC_TRAJ12	GGAATGCCGGTGGAACAGAATCCTCCAGCCCTGAGTCTTTATGAAGGAGCTGACTCTGGTCTGAGATGCAATTTTTCTACCACCATGAAAAGTGTCCAGTGGTTTCAACAAAATCACAGAGGCAGACTTATCACTCTGTTTTACCTGGCTCAAGGAACAAAGGAGAATGGAAGGTTAAAGTCAACATTCAATTCTAAGGAGCGCTACAGCACCCTGCACATCAAGGATGCACAGCTGGAGGACTCAGGCACTTACTTCTGTGCTGCTGAGGCCGGGGCTGGAGGCTATAAAGTGGTCTTTGGAAGTGGGACTCGAAAGCAGGAAAGCCC
HC5HWBBXY_7_IDT-DUI-NXT-336	Unique	TRAV7-4_GCTAGCCTCAATA_TRAJ34	CAGCAGAAGGTGCAGCAGAGCCCAGAATCCCTCAGTGTCCCAGAGGGAGGCATGGCCTCTTTCAACTGCACTTCAAGTGATCGTAATTTTCAGTACTTCTGGTGGTACAGACAGCATTCTGGAGAAGGCCCCAAGGCACTGATGTCAATCTTCTCTGATGGTGACAAGAAAGAAGGCAGATTCACAGCTCACCTCAATAAGGCCAGCCTGCATGTTTCCCTGCACATCAGAGACTCCCAGCCCAGTGACTCCGCTCTCTACTTCTGTGCAGCTAGCCTCAATACCGACAAAGTCGTCTTTGGAACAGGGACCAGATTACAAGTCTCACCAA	TRBV1_CAGTGGGGACTGGTCAGACA_TRBJ2-5	GTGACTTTGCTGGAGCAAAACCCAAGGTGGCGTCTGGTACCACGTGGTCAAGCTGTGAACCTACGCTGCATCTTGAAGAATTCCCAGTATCCCTGGATGAGCTGGTATCAGCAGGATCTCCAAAAGCAACTACAGTGGCTGTTCACTCTGCGGAGTCCTGGGGACAAAGAGGTCAAATCTCTTCCCGGTGCTGATTACCTGGCCACACGGGTCACTGATACGGAGCTGAGGCTGCAAGTGGCCAACATGAGCCAGGGCAGAACCTTGTACTGCACCTGCAGTGGGGACTGGTCAGACACCCAGTACTTTGGGCCAGGCACTCGGCTCCTCGTGTTAG
HC5HWBBXY_7_IDT-DUI-NXT-337	Unique			TRBV19_GCAGTCCTACAGGGGGCTGGAACAA_TRBJ1-5	GGTGGCATCATTACTCAGACACCCAAATTCCTGATTGGTCAGGAAGGGCAAAAACTGACCTTGAAATGTCAACAGAATTTCAATCATGATACAATGTACTGGTACCGACAGGATTCAGGGAAAGGATTGAGACTGATCTACTATTCAATAACTGAAAACGATCTTCAAAAAGGCGATCTATCTGAAGGCTATGATGCGTCTCGAGAGAAGAAGTCATCTTTTTCTCTCACTGTGACATCTGCCCAGAAGAACGAGATGGCCGTTTTTCTCTGTGCCAGCAGTCCTACAGGGGGCTGGAACAACCAGGCTCCGCTTTTTGGAGAGGGGACTCGACTCTCTGTTCTAG
HC5HWBBXY_7_IDT-DUI-NXT-340	Unique	TRAV7-4_CTAGTATGAAT_TRAJ23	CAGCAGAAGGTGCAGCAGAGCCCAGAATCCCTCAGTGTCCCAGAGGGAGGCATGGCCTCTTTCAACTGCACTTCAAGTGATCGTAATTTTCAGTACTTCTGGTGGTACAGACAGCATTCTGGAGAAGGCCCCAAGGCACTGATGTCAATCTTCTCTGATGGTGACAAGAAAGAAGGCAGATTCACAGCTCACCTCAATAAGGCCAGCCTGCATGTTTCCCTGCACATCAGAGACTCCCAGCCCAGTGACTCCGCTCTCTACTTCTGTGCAGCTAGTATGAATTATAACCAGGGGAAGCTTATCTTTGGACAGGGAACCAAGTTATCTATCAAGCCCA	TRBV2_AGCCAGCAGGGGGACTAT_TRBJ2-1	TCCTGATATGCGAACAGTATCTAGGCCACAATGCTATGTATTGGTATAGACAAAGTGCTAAGAAGCCTCTAGAGTTCATGTTTTCCTACAGCTATCAAAAACTTATGGACAATCAGACTGCCTCAAGTCGCTTCCAACCTCAAAGTTCAAAGAAAAACCATTTAGACCTTCAGATCACAGCTCTAAAGCCTGATGACTCGGCCACATACTTCTGTGCCAGCAGCCAGCAGGGGGACTATGCTGAGCAGTTCTTCGGACCAGGGACACGACTCACCGTCCTAG
HC5HWBBXY_7_IDT-DUI-NXT-342	Unique	TRAV16D_DV11_GAGGGATGGAGGGGAGC_TRAJ52	GCCCAGAAGGTAACACAGACTCAGACTTCAATTTCTGTGATGGAGAAGACAACGGTGACAATGGACTGTGTGTATGAAACCCAGGACAGTTCTTACTTCTTATTCTGGTACAAGCAAACAGCAAGTGGGGAAATAGTTTTCCTTATTCGTCAGGACTCTTACAAAAAGGAAAATGCAACAGTGGGTCATTATTCTCTGAACTTTCAGAAGCCAAAAAGTTCCATCGGACTCATCATCACCGCCACACAGATTGAGGACTCAGCAGTATATTTCTGTGCTATGAGAGAGGGATGGAGGGGAGCTAACACTGGAAAGCTCACGTTTGGACACGGCACCATCCTTAGGGTCCATCCAA	TRBV14_AGCAGACGGACTGGGGGGAGTCA_TRBJ2-4	GAAGCTGGAGTCACCCAGTCTCCCAGATATGCAGTCCTACAGGAAGGGCAAGCTGTTTCCTTTTGGTGTGACCCTATTTCTGGACATGATACCCTTTACTGGTATCAGCAGCCCAGAGACCAGGGGCCCCAGCTTCTAGTTTACTTTCGGGATGAGGCTGTTATAGATAATTCACAGTTGCCCTCGGATCGATTTTCTGCTGTGAGGCCTAAAGGAACTAACTCCACTCTCAAGATCCAGTCTGCAAAGCAGGGCGACACAGCCACCTATCTCTGTGCCAGCAGACGGACTGGGGGGAGTCAAAACACCTTGTACTTTGGTGCGGGCACCCGACTATCGGTGCTAG
HC5HWBBXY_7_IDT-DUI-NXT-344	Unique	TRAV14D-3_DV8_CAGCAGCTAACA_TRAJ31	CAGCAGCAGGTGAGACAAAGTCCCCAATCTCTGACAGTCTGGGAAGGAGAGACCGCAATTCTGAACTGCAGTTATGAGAACAGTGCTTTTGACTACTTCCCATGGTACCAGCAGTTCCCTGGGGAAGGCCCTGCTCTCCTGATAGCCATACGTTCAGTGTCCGATAAAAAGGAAGATGGAGGATTCACAATCTTCTTCAATAAAAGGGAGAAAAATCTCTCCTTGCACATCAAAGACTCTCAGCCTGGAGACTCAGCCACCTACTTCTGTGCAGCAGCTAACAATAACAGAATCTTCTTTGGTGATGGGACGCAGCTGGTGGTGAAGCCCA	TRBV29_CAGTTCCTCTCCGGGACAGGGGGACACC_TRBJ2-2	GACATGAAAGTAACCCAGATGCCAAGATACCTGATCAAAAGAATGGGAGAGAATGTTTTGCTGGAATGTGGACAGGACATGAGCCATGAAACAATGTACTGGTATCGACAAGACCCTGGTCTGGGGCTACAGCTGATTTATATCTCATACGATGTTGATAGTAACAGCGAAGGAGACATCCCTAAAGGATACAGGGTCTCACGGAAGAAGCGGGAGCATTTCTCCCTGATTCTGGATTCTGCTAAAACAAACCAGACATCTGTGTACTTCTGTGCTAGCAGTTCCTCTCCGGGACAGGGGGACACCGGGCAGCTCTACTTTGGTGAAGGCTCAAAGCTGACAGTGCTGG
HC5HWBBXY_7_IDT-DUI-NXT-346	Unique	TRAV7-2_CAGCAGCAAAGGGAAACAC_TRAJ49	CAACAGAAGGTGCAGCAGAGCCCAGAATCCCTCATTGTTCCAGAGGGAGGCATGGCCTCTCTCAACTGCACTTCCAGTGATCGTAATGTTGACTACTTCTGGTGGTACAGACAGCACTCTGGGAAAAGCCCCAAGATGCTGATGTCTATCTTCTCCAATGGTGAAAAGGAAGAAGGCAGATTCACAGTTCACCTCAATAAAGCCAGCCTGCATACTTCCCTGCACATCAGAGACTCCCAGCCCAGTGACTCTGCTCTCTACCTCTGTGCAGCAGCAAAGGGAAACACGGGTTACCAGAACTTCTATTTTGGGAAAGGAACAAGTTTGACTGTCATTCCAA	TRBV16_TTAGATCCAATCCAAG_TRBJ2-5	AATGCTGGTGTCATCCAAACACCTAGGCACAAGGTGACAGGGAAGGGACAAGAAGCAACTCTGTGGTGTGAGCCAATTTCAGGACATAGTGCTGTTTTCTGGTACAGACAGACCATTGTGCAGGGCCTGGAGTTCCTGACTTACTTTCGAAATCAAGCTCCTATAGATGATTCAGGGATGCCCAAGGAACGATTCTCAGCTCAGATGCCCAATCAGTCGCACTCAACTCTGAAGATCCAGAGCACGCAACCCCAGGACTCAGCGGTGTATCTTTGTGCAAGCAGCTTAGATCCAATCCAAGACACCCAGTACTTTGGGCCAGGCACTCGGCTCCTCGTGTTAG
HC5HWBBXY_7_IDT-DUI-NXT-347	Unique	TRAV9-3_GAGCAATAAC_TRAJ31	GCTCAGTCAGTGACGCAGCCCGATGCTCGTGTCACTGTCTCTGAAGGAGCCTCTCTGCAGCTGAGATGCAAGTATTCCTACTCTGCGACACCTTATCTGTTCTGGTATGTCCAGTACCCGCGGCAGGGGCTGCAGCTGCTCCTCAAGTACTATTCTGGAGACCCAGTGGTTCAAGGAGTGAATGGCTTCGAGGCTGAGTTCAGCAAGAGTAACTCTTCCTTCCACCTGCGGAAAGCCTCCGTGCACTGGAGCGACTCGGCTGTGTACTTCTGTGCTGCGAGCAATAACAATAACAGAATCTTCTTTGGTGATGGGACGCAGCTGGTGGTGAAGCCCA	TRBV15_GCAGTCTTAAAAAC_TRBJ2-4	GATGCTGGAGTTACCCAGACACCCAGACATGAGGTGGCAGAGAAAGGACAAACAATAATCCTGAAGTGTGAGCCAGTTTCAGGCCACAATGACCTTTTCTGGTACAGACAGACCAAGATACAGGGACTAGAGTTGCTGAGCTACTTCCGCAGCAAGTCTCTTATGGAAGATGGTGGGGCTTTCAAGGATCGATTCAAAGCTGAGATGCTAAATTCATCCTTCTCCACTCTGAAGATTCAACCTACAGAACCCAAGGACTCAGCTGTGTATCTGTGTGCCAGCAGTCTTAAAAACACCTTGTACTTTGGTGCGGGCACCCGACTATCGGTGCTAG
HC5HWBBXY_7_IDT-DUI-NXT-349	Unique			TRBV13-1_GTAATCGACCCTCACATCATTCCT_TRBJ1-6	GAGGCTGCAGTCACCCAAAGCCCTAGAAACAAGGTGACAGTAACAGGAGGAAACGTGACATTGAGCTGTCGCCAGACTAATAGCCACAACTACATGTACTGGTATCGGCAGGACACTGGGCATGGGCTGAGGCTGATCCATTACTCATATGGTGCTGGCAACCTTCAAATAGGAGATGTCCCTGATGGGTACAAGGCCACCAGAACAACGCAAGAAGACTTCTTCCTCCTGCTGGAATTGGCTTCTCCCTCTCAGACATCTTTGTACTTCTGTGCCAGCAGTAATCGACCCTCACATCATTCCTATAATTCGCCCCTCTACTTTGCGGCAGGCACCCGGCTCACTGTGACAG
HC5HWBBXY_7_IDT-DUI-NXT-350	Unique			TRBV13-1_GTGATCACAGGGGTGACACA_TRBJ1-1	GAGGCTGCAGTCACCCAAAGCCCTAGAAACAAGGTGACAGTAACAGGAGGAAACGTGACATTGAGCTGTCGCCAGACTAATAGCCACAACTACATGTACTGGTATCGGCAGGACACTGGGCATGGGCTGAGGCTGATCCATTACTCATATGGTGCTGGCAACCTTCAAATAGGAGATGTCCCTGATGGGTACAAGGCCACCAGAACAACGCAAGAAGACTTCTTCCTCCTGCTGGAATTGGCTTCTCCCTCTCAGACATCTTTGTACTTCTGTGCCAGCAGTGATCACAGGGGTGACACAGAAGTCTTCTTTGGTAAAGGAACCAGACTCACAGTTGTAG
HC5HWBBXY_7_IDT-DUI-NXT-352	Unique			TRBV16_GCAGCAACGGACGAACAGA_TRBJ1-1	GGTGACAGGGAAGGGACAAGAAGCAACTCTGTGGTGTGAGCCAATTTCAGGACATAGTGCTGTTTTCTGGTACAGACAGACCATTGTGCAGGGCCTGGAGTTCCTGACTTACTTTCGAAATCAAGCTCCTATAGATGATTCAGGGATGCCCAAGGAACGATTCTCAGCTCAGATGCCCAATCAGTCGCACTCAACTCTGAAGATCCAGAGCACGCAACCCCAGGACTCAGCGGTGTATCTTTGTGCAAGCAGCAACGGACGAACAGAAGTCTTCTTTGGTAAAGGAACCAGACTCACAGTTGTAG
HC5HWBBXY_7_IDT-DUI-NXT-353	Unique			TRBV13-3_CAGTGCGCCGGGACCGAATAAT_TRBJ1-6	GAGGCTGCAGTCACCCAAAGTCCAAGAAGCAAGGTGGCAGTAACAGGAGGAAAGGTGACATTGAGCTGTCACCAGACTAATAACCATGACTATATGTACTGGTATCGGCAGGACACGGGGCATGGGCTGAGGCTGATCCATTACTCATATGTCGCTGACAGCACGGAGAAAGGAGATATCCCTGATGGGTACAAGGCCTCCAGACCAAGCCAAGAGAATTTCTCTCTCATTCTGGAGTTGGCTTCCCTTTCTCAGACAGCTGTATATTTCTGTGCCAGCAGTGCGCCGGGACCGAATAATTCGCCCCTCTACTTTGCGGCAGGCACCCGGCTCACTGTGACAG
HC5HWBBXY_7_IDT-DUI-NXT-354	Unique	TRAV7D-4_GAGCAGGGCACGG_TRAJ49	GCAGAAGGTGCAGCAGAGCCCAGAATCCCTCAGTGTCCCAGAGGGAGGCATGGCCTCTCTCAACTGCACTTCAAGTGATCGTAATTTTCAGTACTTCTGGTGGTACAGACAGCATTCTGGAGAAGGCCCCAAGGCACTGATGTCCATCTTCTCTGATGGTGACAAGAAAGAAGGCAGATTCACAGCTCACCTCAATAAGGCCAGCCTGCATGTTTCCCTGCACATCAGAGACTCCCAGCCCAGTGACTCCGCTCTCTACTTCTGTGCAGCTAGTGAGCAGGGCACGGGTTACCAGAACTTCTATTTTGGGAAAGGAACAAGTTTGACTGTCATTCCAAGTA	TRBV29_CAGTTATGAGGGAAACA_TRBJ1-1	GACATGAAAGTAACCCAGATGCCAAGATACCTGATCAAAAGAATGGGAGAGAATGTTTTGCTGGAATGTGGACAGGACATGAGCCATGAAACAATGTACTGGTATCGACAAGACCCTGGTCTGGGGCTACAGCTGATTTATATCTCATACGATGTTGATAGTAACAGCGAAGGAGACATCCCTAAAGGATACAGGGTCTCACGGAAGAAGCGGGAGCATTTCTCCCTGATTCTGGATTCTGCTAAAACAAACCAGACATCTGTGTACTTCTGTGCTAGCAGTTATGAGGGAAACACAGAAGTCTTCTTTGGTAAAGGAACCAGACTCACAGTTGTAG
HC5HWBBXY_7_IDT-DUI-NXT-355	Unique	TRAV5D-4_AAGTGCACACAATAA_TRAJ39	GGCGAGCAGGTGGAGCAGCTTCCTTCCATCCTGAGAGTCCAGGAGGGATCCAGTGCCAGCATCAACTGCACTTATGAGAACAGTGCCTCCAACTACTTCCCTTGGTATAAGCAAGAACCTGGAGAGAATCCTAAGCTCATCATTGACATTCGTTCAAATATGGAAAGAAAGCAGACCCAAGGACTCATCGTTTTACTGGATAAGAAAGCCAAACGCTTCTCCCTGCACATCACAGACACCCAGCCTGGAGACTCAGCCATGTACTTCTGTGCTGCAAGTGCACACAATAATGCAGGTGCCAAGCTCACATTCGGAGGGGGAACAAGGTTAACGGTCAGACCCG	TRBV2_CAAGAAGCAGATGGGTCCAA_TRBJ1-4	GACCCGAAAATTATCCAGAAACCAAAATATCTGGTGGCAGTCACAGGGAGCGAAAAAATCCTGATATGCGAACAGTATCTAGGCCACAATGCTATGTATTGGTATAGACAAAGTGCTAAGAAGCCTCTAGAGTTCATGTTTTCCTACAGCTATCAAAAACTTATGGACAATCAGACTGCCTCAAGTCGCTTCCAACCTCAAAGTTCAAAGAAAAACCATTTAGACCTTCAGATCACAGCTCTAAAGCCTGATGACTCGGCCACATACTTCTGTGCCAGCAGCCAAGAAGCAGATGGGTCCAACGAAAGATTATTTTTCGGTCATGGAACCAAGCTGTCTGTCCTGG
		TRAV16D_DV11_AGAGGTCGACAC_TRAJ30	GCCCAGAAGGTAACACAGACTCAGACTTCAATTTCTGTGATGGAGAAGACAACGGTGACAATGGACTGTGTGTATGAAACCCAGGACAGTTCTTACTTCTTATTCTGGTACAAGCAAACAGCAAGTGGGGAAATAGTTTTCCTTATTCGTCAGGACTCTTACAAAAAGGAAAATGCAACAGTGGGTCATTATTCTCTGAACTTTCAGAAGCCAAAAAGTTCCATCGGACTCATCATCACCGCCACACAGATTGAGGACTCAGCAGTATATTTCTGTGCTATGAGAGAGGTCGACACAAATGCTTACAAAGTCATCTTTGGAAAAGGGACACATCTTCATGTTCTCCCTA
HC5HWBBXY_7_IDT-DUI-NXT-357	Unique	TRAV7-4_CTAGTCCTAATAA_TRAJ26	CAGCAGAAGGTGCAGCAGAGCCCAGAATCCCTCAGTGTCCCAGAGGGAGGCATGGCCTCTTTCAACTGCACTTCAAGTGATCGTAATTTTCAGTACTTCTGGTGGTACAGACAGCATTCTGGAGAAGGCCCCAAGGCACTGATGTCAATCTTCTCTGATGGTGACAAGAAAGAAGGCAGATTCACAGCTCACCTCAATAAGGCCAGCCTGCATGTTTCCCTGCACATCAGAGACTCCCAGCCCAGTGACTCCGCTCTCTACTTCTGTGCAGCTAGTCCTAATAACTATGCCCAGGGATTAACCTTCGGTCTTGGCACCAGAGTATCTGTGTTTCCCT	TRBV13-3_AGCAGAAATCCTGACTGGGGGGGCGCAGA_TRBJ2-3	GAGGCTGCAGTCACCCAAAGTCCAAGAAGCAAGGTGGCAGTAACAGGAGGAAAGGTGACATTGAGCTGTCACCAGACTAATAACCATGACTATATGTACTGGTATCGGCAGGACACGGGGCATGGGCTGAGGCTGATCCATTACTCATATGTCGCTGACAGCACGGAGAAAGGAGATATCCCTGATGGGTACAAGGCCTCCAGACCAAGCCAAGAGAATTTCTCTCTCATTCTGGAGTTGGCTTCCCTTTCTCAGACAGCTGTATATTTCTGTGCCAGCAGAAATCCTGACTGGGGGGGCGCAGAAACGCTGTATTTTGGCTCAGGAACCAGACTGACTGTTCTCG
HC5HWBBXY_7_IDT-DUI-NXT-358	Unique	TRAV4D-4_GCTGACCGGGCAGGA_TRAJ40	GAGATCAGGTGGAGCAGAGTCCTTCAGCCCTGAGCCTCCACGAGGGAACCAGTTCTGCTCTGAGATGCAATTTTACGACCACCACGAGGAGTGTGCAGTGGTTCCGACAGAATTCCAGGGGCAGCCTCATCAATCTGTTCTACTTGGCTTCAGGAACAAAGGAGAATGGGAGGCTAAAGTCAGCATTTGATTCTAAGGAGCTCTACAGCACCCTGCACATCAGGGATGCCCAGCTGGAGGACTCAGGCACTTACTTCTGTGCTGCTGACCGGGCAGGAAACTACAAATACGTCTTTGGAGCAGGTACCAGACTGAAGGTTATAGCAC	TRBV13-3_AGCAGCAACCGGGACAGGGTGAACACC_TRBJ2-5	GTCCAAGAAGCAAGGTGGCAGTAACAGGAGGAAAGGTGACATTGAGCTGTCACCAGACTAATAACCATGACTATATGTACTGGTATCGGCAGGACACGGGGCATGGGCTGAGGCTGATCCATTACTCATATGTCGCTGACAGCACGGAGAAAGGAGATATCCCTGATGGGTACAAGGCCTCCAGACCAAGCCAAGAGAATTTCTCTCTCATTCTGGAGTTGGCTTCCCTTTCTCAGACAGCTGTATATTTCTGTGCCAGCAGCAACCGGGACAGGGTGAACACCCAGTACTTTGGGCCAGGCACTCGGCTCCTCGTGTTAG
		TRAV3-3_TCAGTCCCAATA_TRAJ31	GGCGAGCAGGTGGAGCAGCGCCCTCCTCACCTGAGTGTCCGGGAGGGAGACAGTGCCGTTATCACCTGCACCTACACAGACCCTAACAGTTATTACTTCTTCTGGTACAAGCAAGAGCCGGGGGCAAGTCTTCAGTTGCTTATGAAGGTTTTCTCAAGTACGGAAATAAACGAAGGACAAGGATTCACTGTCCTACTGAACAAGAAAGACAAACGACTCTCTCTGAACCTCACAGCTGCCCATCCTGGGGACTCAGCCGCGTACTTCTGCGCAGTCAGTCCCAATAACAGAATCTTCTTTGGTGATGGGACGCAGCTGGTGGTGAAGCCCA
HC5HWBBXY_7_IDT-DUI-NXT-359	Unique			TRBV31_GAGTCCCACGGGGGCTTATGC_TRBJ2-1	GCTCAGACTATCCATCAATGGCCAGTTGCCGAGATCAAGGCTGTGGGCAGCCCACTGTCTCTGGGGTGTACCATAAAGGGGAAATCAAGCCCTAACCTCTACTGGTACTGGCAGGCCACAGGAGGCACCCTCCAGCAACTCTTCTACTCTATTACTGTTGGCCAGGTAGAGTCGGTGGTGCAACTGAACCTCTCAGCTTCCAGGCCGAAGGACGACCAATTCATCCTAAGCACGGAGAAGCTGCTTCTCAGCCACTCTGGCTTCTACCTCTGTGCCTGGAGTCCCACGGGGGCTTATGCTGAGCAGTTCTTCGGACCAGGGACACGACTCACCGTCCTAG
HC5HWBBXY_7_IDT-DUI-NXT-360	Unique			TRBV15_AGTTTGGGGGTTAATTCTG_TRBJ1-3	GATGCTGGAGTTACCCAGACACCCAGACATGAGGTGGCAGAGAAAGGACAAACAATAATCCTGAAGTGTGAGCCAGTTTCAGGCCACAATGACCTTTTCTGGTACAGACAGACCAAGATACAGGGACTAGAGTTGCTGAGCTACTTCCGCAGCAAGTCTCTTATGGAAGATGGTGGGGCTTTCAAGGATCGATTCAAAGCTGAGATGCTAAATTCATCCTTCTCCACTCTGAAGATTCAACCTACAGAACCCAAGGACTCAGCTGTGTATCTGTGTGCCAGCAGTTTGGGGGTTAATTCTGGAAATACGCTCTATTTTGGAGAAGGAAGCCGGCTCATTGTTGTAG
HC5HWBBXY_7_IDT-DUI-NXT-362	Unique	TRAV10_CAAGCCCGAACA_TRAJ49	GGAGAGAAGGTCGAGCAACACGAGTCTACACTGAGTGTTCGAGAGGGAGACAGCGCTGTCATCAACTGCACTTACACAGATACTGCTTCATCATACTTCCCTTGGTACAAGCAAGAAGCTGGAAAGGGTCTCCACTTTGTGATAGACATTCGTTCAAATGTGGACAGAAAACAGAGCCAAAGACTTATAGTTTTGTTGGATAAGAAAGCCAAACGATTCTCCCTGCACATCACAGCCACACAGCCTGAAGATTCAGCCATCTACTTCTGTGCAGCAAGCCCGAACACGGGTTACCAGAACTTCTATTTTGGGAAAGGAACAAGTTTGACTGTCATTCCAA	TRBV13-2_CAGCGAGGGCTTCAACG_TRBJ1-4	GAGGCTGCAGTCACCCAAAGCCCAAGAAACAAGGTGGCAGTAACAGGAGGAAAGGTGACATTGAGCTGTAATCAGACTAATAACCACAACAACATGTACTGGTATCGGCAGGACACGGGGCATGGGCTGAGGCTGATCCATTATTCATATGGTGCTGGCAGCACTGAGAAAGGAGATATCCCTGATGGATACAAGGCCTCCAGACCAAGCCAAGAGAACTTCTCCCTCATTCTGGAGTTGGCTACCCCCTCTCAGACATCAGTGTACTTCTGTGCCAGCGAGGGCTTCAACGAAAGATTATTTTTCGGTCATGGAACCAAGCTGTCTGTCCTGG
HC5HWBBXY_7_IDT-DUI-NXT-365	Unique	TRAV16_GGGGGGAACA_TRAJ49	GCCCAGAAGGTAACACAGACTCAGACTTCAATTTCTGTGATGGAGAAGACAACGGTGACAATGGACTGTGTGTATGAAACCCAGGACAGTTCTTACTTCTTATTCTGGTACAAGCAAACAGCAAGTGGGAAAATAGTTTTCCTTATTCGTCAGGACTCTTACAAAAAGGAAAATGCAACAGTGGGTCATTATTCTCTGAACTTTCAGAAGCCAAAAAGTTCCATCGGACTCATCATCACCGCCACACAGATTGAGGACTCGGCAGTATATTTCTGTGCTATGAGGGGGGGGAACACGGGTTACCAGAACTTCTATTTTGGGAAAGGAACAAGTTTGACTGTCATTCCAA	TRBV15_CAGTTGGGGGGGCGCGGACCAA_TRBJ2-5	GATGCTGGAGTTACCCAGACACCCAGACATGAGGTGGCAGAGAAAGGACAAACAATAATCCTGAAGTGTGAGCCAGTTTCAGGCCACAATGACCTTTTCTGGTACAGACAGACCAAGATACAGGGACTAGAGTTGCTGAGCTACTTCCGCAGCAAGTCTCTTATGGAAGATGGTGGGGCTTTCAAGGATCGATTCAAAGCTGAGATGCTAAATTCATCCTTCTCCACTCTGAAGATTCAACCTACAGAACCCAAGGACTCAGCTGTGTATCTGTGTGCCAGCAGTTGGGGGGGCGCGGACCAAGACACCCAGTACTTTGGGCCAGGCACTCGGCTCCTCGTGTTAG
HC5HWBBXY_7_IDT-DUI-NXT-366	Unique			TRBV1_AGTGCCACTGGGTCTAGTGC_TRBJ2-3	GTGACTTTGCTGGAGCAAAACCCAAGGTGGCGTCTGGTACCACGTGGTCAAGCTGTGAACCTACGCTGCATCTTGAAGAATTCCCAGTATCCCTGGATGAGCTGGTATCAGCAGGATCTCCAAAAGCAACTACAGTGGCTGTTCACTCTGCGGAGTCCTGGGGACAAAGAGGTCAAATCTCTTCCCGGTGCTGATTACCTGGCCACACGGGTCACTGATACGGAGCTGAGGCTGCAAGTGGCCAACATGAGCCAGGGCAGAACCTTGTACTGCACCTGCAGTGCCACTGGGTCTAGTGCAGAAACGCTGTATTTTGGCTCAGGAACCAGACTGACTGTTCTCG
HC5HWBBXY_7_IDT-DUI-NXT-367	Unique	TRAV12D-3_AGTGACGACTAT_TRAJ48	GGAGACTCCGTGACCCAGACAGAAGGCCTGGTCACTCTCACAGAAGGGTTGCCTGTGATGCTGAACTGCACCTATCAGACTATTTACTCAAATGCTTTCCTTTTCTGGTATGTGCACTATCTCAATGAATCCCCTCGGCTACTCCTGCGGAGCTCCACAGACAACAAGAGGACCGAGCACCAAGGGTTCCACGCCACTCTCCATAAGAGCAGCAGCTCCTTCCATCTGCAGAAGTCCTCAGCGCAGCTGTCAGACTCTGGCCTGTACTACTGTGCTTTGAGTGACGACTATGGAAATGAGAAAATAACTTTTGGGGCTGGAACCAAACTCACCATTAAACCCA	TRBV3_GCAGCCGGGACTGGGTTAACCA_TRBJ2-5	GGACCCAAAGTCTTACAGATCCCAAGTCATCAAATAATAGATATGGGGCAGATGGTGACCCTCAATTGTGACCCAGTTTCTAATCACCTATATTTTTATTGGTATAAACAGATTTTAGGACAGCAGATGGAGTTTCTGGTTAATTTCTACAATGGTAAAGTCATGGAGAAGTCTAAACTGTTTAAGGATCAGTTTTCAGTTGAAAGACCAGATGGTTCATATTTCACTCTGAAAATCCAACCCACAGCACTGGAGGACTCAGCTGTGTACTTCTGTGCCAGCAGCCGGGACTGGGTTAACCAAGACACCCAGTACTTTGGGCCAGGCACTCGGCTCCTCGTGTTAG
HC5HWBBXY_7_IDT-DUI-NXT-368	Unique	TRAV6D-7_CTCTGGGTTA_TRAJ49	GGGGACTCAGTGACTCAGACGGAAGGTCAAGTGGCCCTCTCAGAAGAGGACTTTCTTACGATACACTGCAACTACTCAGCCTCAGGGTACCCAGCTCTGTTCTGGTATGTGCAGTATCCCGGAGAAGGGCCACAGTTCCTCTTTAGAGCCTCAAGGGACAAAGAGAAAGGAAGCAGCAGAGGGTTTGAAGCCACATACAATAAAGAAGCCACCTCCTTCCACTTGCAGAAAGCCTCAGTGCAAGAGTCAGACTCGGCTGTGTACTACTGCGCTCTGGGTTACCAGAACTTCTATTTTGGGAAAGGAACAAGTTTGACTGTCATTCCAA	TRBV20_GGTGCCCGACAGGGGGCAAAC_TRBJ1-2	GGAGCACTCGTCTATCAATATCCCAGAAGAACCATCTGTAAGAGTGGAACTTCCATGAGGATGGAGTGTCAAGCTGTGGGTTTTCAGGCAACTTCTGTAGCTTGGTATCGTCAATCGCCTCAAAAGACATTTGAACTGATAGCACTTTCTACTGTGAACTCAGCAATCAAATATGAACAAAATTTTACCCAGGAAAAATTTCCCATCAGTCATCCCAACTTATCCTTTTCATCTATGACAGTTTTAAATGCATATCTTGAAGACAGAGGCTTATATCTCTGTGGTGCCCGACAGGGGGCAAACTCCGACTACACCTTCGGCTCAGGGACCAGGCTTTTGGTAATAG
HC5HWBBXY_7_IDT-DUI-NXT-369	Unique	TRAV5D-4_GCTGCTTACCA_TRAJ15	GGCGAGCAGGTGGAGCAGCTTCCTTCCATCCTGAGAGTCCAGGAGGGATCCAGTGCCAGCATCAACTGCACTTATGAGAACAGTGCCTCCAACTACTTCCCTTGGTATAAGCAAGAACCTGGAGAGAATCCTAAGCTCATCATTGACATTCGTTCAAATATGGAAAGAAAGCAGACCCAAGGACTCATCGTTTTACTGGATAAGAAAGCCAAACGCTTCTCCCTGCACATCACAGACACCCAGCCTGGAGACTCAGCCATGTACTTCTGTGCTGCTTACCAGGGAGGCAGAGCTCTGATATTTGGAACAGGAACCACGGTATCAGTCAGCCCCA	TRBV20_TGCTACGTCCGGGACAGGGCCCGAAA_TRBJ1-4	CGTCTATCAATATCCCAGAAGAACCATCTGTAAGAGTGGAACTTCCATGAGGATGGAGTGTCAAGCTGTGGGTTTTCAGGCAACTTCTGTAGCTTGGTATCGTCAATCGCCTCAAAAGACATTTGAACTGATAGCACTTTCTACTGTGAACTCAGCAATCAAATATGAACAAAATTTTACCCAGGAAAAATTTCCCATCAGTCATCCCAACTTATCCTTTTCATCTATGACAGTTTTAAATGCATATCTTGAAGACAGAGGCTTATATCTCTGTGGTGCTACGTCCGGGACAGGGCCCGAAAGATTATTTTTCGGTCATGGAACCAAGCTGTCTGTCCTGG
HC5HWBBXY_7_IDT-DUI-NXT-370	Unique			TRBV5_CAGCCTCGGGACTGGGGGCTTTAACCA_TRBJ2-5	AACACTAAAATTACTCAGTCACCAAGATATCTAATCCTGGGAAGAGCAAATAAGTCTTTGGAATGTGAGCAACATCTGGGACATAATGCTATGTACTGGTATAAACAGAGCGCTGAGAAGCCGCCAGAGCTCATGTTTCTCTACAATCTTAAACAGTTGATTCGAAATGAGACGGTGCCCAGTCGTTTTATACCTGAATGCCCAGACAGCTCCAAGCTACTTTTACATATATCTGCCGTGGATCCAGAAGACTCAGCTGTCTATTTTTGTGCCAGCAGCCTCGGGACTGGGGGCTTTAACCAAGACACCCAGTACTTTGGGCCAGGCACTCGGCTCCTCGTGTTAG
HC5HWBBXY_7_IDT-DUI-NXT-371	Unique			TRBV13-1_AGTGAGAGGGACAGGGGCAACG_TRBJ1-4	GAGGCTGCAGTCACCCAAAGCCCTAGAAACAAGGTGACAGTAACAGGAGGAAACGTGACATTGAGCTGTCGCCAGACTAATAGCCACAACTACATGTACTGGTATCGGCAGGACACTGGGCATGGGCTGAGGCTGATCCATTACTCATATGGTGCTGGCAACCTTCAAATAGGAGATGTCCCTGATGGGTACAAGGCCACCAGAACAACGCAAGAAGACTTCTTCCTCCTGCTGGAATTGGCTTCTCCCTCTCAGACATCTTTGTACTTCTGTGCCAGCAGTGAGAGGGACAGGGGCAACGAAAGATTATTTTTCGGTCATGGAACCAAGCTGTCTGTCCTGG
HC5HWBBXY_7_IDT-DUI-NXT-372	Unique	TRAV7N-4_GTGAGGGCACCA_TRAJ27	CAGCAGAAGGTGCAGCAGAGCCCAGAATCCCTCAGTGTCCCAGAGGGAGGCATGGCCTCTCTCAACTGCACTTCAAGTGATCGTAATTTTCAGTATTTCTGGTGGTACAGACAGCATTCTGGAGAAGGCCCCAAAGCACTGATGTCCATCTTCTCTGATGGTGACAAGAAGGAAGGCAGATTCACAGCTCACCTCAATAAGGCCAGCCTGCATGTTTCCCTGCACATCAGAGACTCCCAGCCCAGTGACTCTGCTCTCTACTTCTGTGCAGTTAGTGAGGGCACCAATACAGGCAAATTAACCTTTGGGGATGGGACCGTGCTCACAGTGAAGCCAA	TRBV16_TTAGAGGGGGGGGCTGGAGACA_TRBJ2-5	AATGCTGGTGTCATCCAAACACCTAGGCACAAGGTGACAGGGAAGGGACAAGAAGCAACTCTGTGGTGTGAGCCAATTTCAGGACATAGTGCTGTTTTCTGGTACAGACAGACCATTGTGCAGGGCCTGGAGTTCCTGACTTACTTTCGAAATCAAGCTCCTATAGATGATTCAGGGATGCCCAAGGAACGATTCTCAGCTCAGATGCCCAATCAGTCGCACTCAACTCTGAAGATCCAGAGCACGCAACCCCAGGACTCAGCGGTGTATCTTTGTGCAAGCAGCTTAGAGGGGGGGGCTGGAGACACCCAGTACTTTGGGCCAGGCACTCGGCTCCTCGTGTTAG
HC5HWBBXY_7_IDT-DUI-NXT-374	Unique	TRAV5D-4_AAGTGGAGGTACAG_TRAJ40	GGCGAGCAGGTGGAGCAGCTTCCTTCCATCCTGAGAGTCCAGGAGGGATCCAGTGCCAGCATCAACTGCAGTTATGAAGACAGTGCCTCCAACTACTTCCCTTGGTATAAGCAAGAACCTGGAGAGAATCCTAAGCTCATCATTGACATTCGTTCAAATATGGAAAGAAAGCAGACCCAAGGACTCATCGTTTTACTGGATAAGAAAGCCAAACGCTTCTCCCTGCACATCACAGACACCCAGCCTGGAGACTCAGCCATGTACTTCTGTGCTGCAAGTGGAGGTACAGGAAACTACAAATACGTCTTTGGAGCAGGTACCAGACTGAAGGTTATAGCAC	TRBV20_AGGGACGTAAACA_TRBJ2-4	GTCTATCAATATCCCAGAAGAACCATCTGTAAGAGTGGAACTTCCATGAGGATGGAGTGTCAAGCTGTGGGTTTTCAGGCAACTTCTGTAGCTTGGTATCGTCAATCGCCTCAAAAGACATTTGAACTGATAGCACTTTCTACTGTGAACTCAGCAATCAAATATGAACAAAATTTTACCCAGGAAAAATTTCCCATCAGTCATCCCAACTTATCCTTTTCATCTATGACAGTTTTAAATGCATATCTTGAAGACAGAGGCTTATATCTCTGTGGTGCTAGGGACGTAAACACCTTGTACTTTGGTGCGGGCACCCGACTATCGGTGCTAG
HC5HWBBXY_7_IDT-DUI-NXT-375	Unique	TRAV6-6_GGTGAAACTGG_TRAJ44	GGAGATTCCGTGACTCAAACAGAAGGCCAAGTGACCGTCTCAGAAAGCAAGTCCCTGATAATAAATTGCACGTATTCAACCACAAGCATAGCTTACCCTAATCTTTTCTGGTATGTTCGATATCCTGGAGAAGGTCTACAACTCCTCCTGAAAGTCATTACGGCTGGCCAGAAGGGAAGCAGCAGAGGGTTTGAAGCCACATACAATAAAGAAACCACCTCCTTCCACTTGCAGAAAGCCTCAGTGCAAGAGTCAGACTCGGCTGTGTACTACTGTGCTCTGGGTGAAACTGGCAGTGGTGGAAAACTCACTTTGGGGACTGGAACAAGACTTCAGGTCAACCTTG	TRBV2_CAGCCGACAAAACT_TRBJ1-2	GACCCGAAAATTATCCAGAAACCAAAATATCTGGTGGCAGTCACAGGGAGCGAAAAAATCCTGATATGCGAACAGTATCTAGGCCACAATGCTATGTATTGGTATAGACAAAGTGCTAAGAAGCCTCTAGAGTTCATGTTTTCCTACAGCTATCAAAAACTTATGGACAATCAGACTGCCTCAAGTCGCTTCCAACCTCAAAGTTCAAAGAAAAACCATTTAGACCTTCAGATCACAGCTCTAAAGCCTGATGACTCGGCCACATACTTCTGTGCCAGCAGCCGACAAAACTCCGACTACACCTTCGGCTCAGGGACCAGGCTTTTGGTAATAG
HC5HWBBXY_7_IDT-DUI-NXT-376	Unique	TRAV4D-3_GCTGAAGCTGGA_TRAJ52	GGAGATAAGGTGAAGCAAAGTCCCTCAGCGCTGAGTCTCCAAGAGGGAACCAATTCTGCTCTGAGATGCAATTTTTCTTTCGCCGCGACAACTGTGCAGTGGTTCCTACAGAATCCCAGGGGCAGCCTCATGAATCATTTTTACCTGGTTCCAGGAACAAAGGAGAATGGGAGGTTAAAGTCAACATTCAATTCTAAGGAGAGCTACAGCACCCTGCACATCAGGGATGCCCAGCTGGAAGACTCAGGCACTTACTTCTGTGCTGCTGAAGCTGGAGCTAACACTGGAAAGCTCACGTTTGGACACGGCACCATCCTTAGGGTCCATCCAA	TRBV5_GCCAAACAGCAAAC_TRBJ1-2	AACACTAAAATTACTCAGTCACCAAGATATCTAATCCTGGGAAGAGCAAATAAGTCTTTGGAATGTGAGCAACATCTGGGACATAATGCTATGTACTGGTATAAACAGAGCGCTGAGAAGCCGCCAGAGCTCATGTTTCTCTACAATCTTAAACAGTTGATTCGAAATGAGACGGTGCCCAGTCGTTTTATACCTGAATGCCCAGACAGCTCCAAGCTACTTTTACATATATCTGCCGTGGATCCAGAAGACTCAGCTGTCTATTTTTGTGCCAGCAGCCAAACAGCAAACTCCGACTACACCTTCGGCTCAGGGACCAGGCTTTTGGTAATAG
		TRAV14D-3_DV8_AGCAAGTGCCAACAA_TRAJ43	CAGCAGCAGGTGAGACAAAGTCCCCAATCTCTGACAGTCTGGGAAGGAGAGACCGCAATTCTGAACTGCAGTTATGAGAACAGTGCTTTTGACTACTTCCTATGGTACCAGCAGTTCCCTGGGGAAGGCCCTGCTCTCCTGATATTCATACGATCAGTGTCCGATAAAAAGGAAGATGGACGATTCACAATCTTCTTCAATAAAAGGGAGCAAAAGCTCTCCTTGCACATCACAGACTCTCAGCCTGGAGACTCAGCCACCTACTTTTGTGCAGCAAGTGCCAACAACAATGCCCCACGATTTGGAGCGGGAACCAAATTAACAGTAAAACCAA
HC5HWBBXY_7_IDT-DUI-NXT-377	Unique	TRAV13-1_GTGCTCCAGGCA_TRAJ15	GGACAGCAAGTGCAGCAGAGCCCCGTGTCCTTGGTTCTGCAGGAGGGGGAGAATGCAGAGCTGCAGTGTAACTTTTCCACAACTTTGAACAGTATGCAGTGGTTTTACCAACGTCCTGGGGGAAGACTCGTCAGACTGTTCTATAATCCTTCTGGGACAAAGCAGAGTGGGAGACTGACATCCACAACAGTCACTAAGGAACGTCGCAGCTCTTTGCACATTTCCTCCTCCCAGATCACAGACTCAGGCACTTATCTCTGTGCTCCAGGCAGAGCTCTGATATTTGGAACAGGAACCACGGTATCAGTCAGCCCCA	TRBV4_GCAGCCCTCCGGGACATAGCTCCT_TRBJ2-7	GAGACGGCTGTTTTCCAGACTCCAAACTATCATGTCACACAGGTGGGAAATGAAGTGTCTTTCAATTGTAAGCAAACTCTGGGCCACGATACTATGTATTGGTACAAGCAAGACTCTAAGAAATTGCTGAAGATTATGTTTAGCTACAATAATAAGCAACTCATTGTAAACGAAACAGTTCCAAGGCGCTTCTCACCTCAGTCTTCAGATAAAGCTCATTTGAATCTTCGAATCAAGTCTGTAGAGCCGGAGGACTCTGCTGTGTATCTCTGTGCCAGCAGCCCTCCGGGACATAGCTCCTATGAACAGTACTTCGGTCCCGGCACCAGGCTCACGGTTTTAG
HC5HWBBXY_7_IDT-DUI-NXT-378	Unique	TRAV10_AAGCAGAAATT_TRAJ13	GGAGAGAAGGTCGAGCAACACGAGTCTACACTGAGTGTTCGAGAGGGAGACAGCGCTGTCATCAACTGCACTTACACAGATACTGCTTCATCATACTTCCCTTGGTACAAGCAAGAAGCTGGAAAGGGTCTCCACTTTGTGATAGACATTCGTTCAAATGTGGACAGAAAACAGAGCCAAAGACTTATAGTTTTGTTGGATAAGAAAGCCAAACGATTCTCCCTGCACATCACAGCCACACAGCCTGAAGATTCAGCCATCTACTTCTGTGCAGCAAGCAGAAATTCTGGGACTTACCAGAGGTTTGGAACTGGGACAAAACTCCAAGTCGTTCCAA	TRBV19_AGTATGGGGCAGGCCAAC_TRBJ1-4	GGTGGCATCATTACTCAGACACCCAAATTCCTGATTGGTCAGGAAGGGCAAAAACTGACCTTGAAATGTCAACAGAATTTCAATCATGATACAATGTACTGGTACCGACAGGATTCAGGGAAAGGATTGAGACTGATCTACTATTCAATAACTGAAAACGATCTTCAAAAAGGCGATCTATCTGAAGGCTATGATGCGTCTCGAGAGAAGAAGTCATCTTTTTCTCTCACTGTGACATCTGCCCAGAAGAACGAGATGGCCGTTTTTCTCTGTGCCAGCAGTATGGGGCAGGCCAACGAAAGATTATTTTTCGGTCATGGAACCAAGCTGTCTGTCCTGG
		TRAV7-1_GAGCATTGGTACAG_TRAJ40	CAGCAGAAGGTGCAGCAGAGCCCAGAATCCCTCATTGTTCCAGAGGGAGGCATGGCCTCTCTCAACTGCACTTTCAGTGATCGTAATTCTCAGTATTTCTGGTGGTACAGACAGCATTCTGGGGAAGGCCCCAAGGCACTGATGTCCATCTTCTCCAATGGTGACAAGAAGGAAGGCAGATTCACAGCTCACCTCAATAAGGCCAGCCTGCATGTATCCCTGCACATCAAAGACTCCCAACCCAGTGACTCTGCTCTCTACTTCTGTGCAGTGAGCATTGGTACAGGAAACTACAAATACGTCTTTGGAGCAGGTACCAGACTGAAGGTTATAGCAC
HC5HWBBXY_7_IDT-DUI-NXT-379	Unique	TRAV14D-2_CAAGTCTCCTCATGAAT_TRAJ57	CAGCAGCAGGTGAGACAAAGTCCCCAATCTCTGACAGTCTGGGAAGGAGAGACCACAATTCTGAACTGCAGTTATGAGGACAGCACTTTTGACTACTTCCCATGGTACCGGCAGTTCCCTGGGAAAAGCCCTGCACTCCTGATAGCCATAAGTTTGGTGTCCAATAAAAAGGAAGATGGACGATTCACAATCTTCTTCAATAAAAGGGAGAAAAAGCTCTCCTTGCACATCACAGACTCTCAGCCTGGAGACTCAGCCACCTACTTCTGTGCAGCAAGTCTCCTCATGAATCAAGGAGGGTCTGCGAAGCTCATCTTTGGGGAGGGGACAAAGCTGACAGTGAGCTCAT	TRBV14_AGCAGCATCAGGGGCCCCAAC_TRBJ1-4	GAAGCTGGAGTCACCCAGTCTCCCAGATATGCAGTCCTACAGGAAGGGCAAGCTGTTTCCTTTTGGTGTGACCCTATTTCTGGACATGATACCCTTTACTGGTATCAGCAGCCCAGAGACCAGGGGCCCCAGCTTCTAGTTTACTTTCGGGATGAGGCTGTTATAGATAATTCACAGTTGCCCTCGGATCGATTTTCTGCTGTGAGGCCTAAAGGAACTAACTCCACTCTCAAGATCCAGTCTGCAAAGCAGGGCGACACAGCCACCTATCTCTGTGCCAGCAGCATCAGGGGCCCCAACGAAAGATTATTTTTCGGTCATGGAACCAAGCTGTCTGTCCTGG
HC5HWBBXY_7_IDT-DUI-NXT-380	Unique	TRAV4-2_TGAGGCGACTGCCAG_TRAJ24	GGAATGCCGGTGGAACAGAATCCTCCAGCCCTGAGTCTTTATGAAGGAGCTGACTCTGGTCTGAGATGCAATTTTTCTACCACCATGAAAAGTGTCCAGTGGTTTCAACAAAATCACAGAGGCAGACTTATCACTCTGTTTTACCTGGCTCAAGGAACAAAGGAGAATGGAAGGTTAAAGTCAACATTCAATTCTAAGGAGCGCTACAGCACCCTGCACATCAAGGATGCACAGCTGGAGGACTCAGGCACTTACTTCTGTGCTGCTGAGGCGACTGCCAGTTTGGGGAAACTGCAGTTTGGAACAGGAACCCAGGTTGTGGTGACCCCAG	TRBV15_AGCAGCTCCGGGACAGGGGTTTATGA_TRBJ2-7	GATGCTGGAGTTACCCAGACACCCAGACATGAGGTGGCAGAGAAAGGACAAACAATAATCCTGAAGTGTGAGCCAGTTTCAGGCCACAATGACCTTTTCTGGTACAGACAGACCAAGATACAGGGACTAGAGTTGCTGAGCTACTTCCGCAGCAAGTCTCTTATGGAAGATGGTGGGGCTTTCAAGGATCGATTCAAAGCTGAGATGCTAAATTCATCCTTCTCCACTCTGAAGATTCAACCTACAGAACCCAAGGACTCAGCTGTGTATCTGTGTGCCAGCAGCTCCGGGACAGGGGTTTATGAACAGTACTTCGGTCCCGGCACCAGGCTCACGGTTTTAG
HC5HWBBXY_7_IDT-DUI-NXT-381	Unique	TRAV9N-3_TGAGCGCTTACCA_TRAJ15	GCTCAGTCAGTGACGCAGCCCGATGCTCGTGTCACTGTCTCTGAAGGAGTCTCTCTGCAGCTGAGATGCAAGTATTCCTACTTTGGGACACCTTATCTGTTCTGGTATGTCCAGTACCCGCGGCAGGGGCTGCAGCTGCTCCTCAAGTACTATCCAGGAGACCCAGTGGTTCAAGGAGTGAATGGCTTTGAGGCTGAGTTCAGCAAGAGTAACTCTTCCTTCCACCTGCGGAAAGCCTCCGTGCACTGGAGCGACTCGGCTGTGTACTTCTGTGCTGTGAGCGCTTACCAGGGAGGCAGAGCTCTGATATTTGGAACAGGAACCACGGTATCAGTCAGCCCCA	TRBV16_CTTAGGGGGTTCCA_TRBJ1-4	AATGCTGGTGTCATCCAAACACCTAGGCACAAGGTGACAGGGAAGGGACAAGAAGCAACTCTGTGGTGTGAGCCAATTTCAGGACATAGTGCTGTTTTCTGGTACAGACAGACCATTGTGCAGGGCCTGGAGTTCCTGACTTACTTTCGAAATCAAGCTCCTATAGATGATTCAGGGATGCCCAAGGAACGATTCTCAGCTCAGATGCCCAATCAGTCGCACTCAACTCTGAAGATCCAGAGCACGCAACCCCAGGACTCAGCGGTGTATCTTTGTGCAAGCAGCTTAGGGGGTTCCAACGAAAGATTATTTTTCGGTCATGGAACCAAGCTGTCTGTCCTGG
HC5HWBBXY_7_IDT-DUI-NXT-382	Unique	TRAV6-4_TGTGCCGTTTCATCC_TRAJ50	GGAGATTCAGTGACCCAGAAACAAGGTCAAGTGACCCTTTCAGAAGATGACTTCCTATTTATAAATTGCACTTATTCTACCACAACATACCCAACTCTTTTGTGGTATGTCCAATATCCTGGACAAGGTCCACAGCTCCTTCTGAAAGTGACAACTGCCAACAACAAGGGAATCAGCAGAGGCTTTGAAGCTACATATGACAAAGGGACCACGTCCTTCCACTTGCAGAAAGCCTCAGTGCAGGAGTCAGATTCAGCCGTGTACTTCTGTGCCGTTTCATCCTCCTCCTTCAGCAAGCTGGTGTTTGGGCAGGGGACATCCTTATCAGTCGTTCCAA	TRBV13-3_GCAGTCCGGGACAAAAATATGA_TRBJ2-7	GAGGCTGCAGTCACCCAAAGTCCAAGAAGCAAGGTGGCAGTAACAGGAGGAAAGGTGACATTGAGCTGTCACCAGACTAATAACCATGACTATATGTACTGGTATCGGCAGGACACGGGGCATGGGCTGAGGCTGATCCATTACTCATATGTCGCTGACAGCACGGAGAAAGGAGATATCCCTGATGGGTACAAGGCCTCCAGACCAAGCCAAGAGAATTTCTCTCTCATTCTGGAGTTGGCTTCCCTTTCTCAGACAGCTGTATATTTCTGTGCCAGCAGTCCGGGACAAAAATATGAACAGTACTTCGGTCCCGGCACCAGGCTCACGGTTTTAG
HC5HWBBXY_7_IDT-DUI-NXT-383	Unique	TRAV7-4_AGCTACCCACGTTAC_TRAJ44	CAGCAGAAGGTGCAGCAGAGCCCAGAATCCCTCAGTGTCCCAGAGGGAGGCATGGCCTCTTTCAACTGCACTTCAAGTGATCGTAATTTTCAGTACTTCTGGTGGTACAGACAGCATTCTGGAGAAGGCCCCAAGGCACTGATGTCAATCTTCTCTGATGGTGACAAGAAAGAAGGCAGATTCACAGCTCACCTCAATAAGGCCAGCCTGCATGTTTCCCTGCACATCAGAGACTCCCAGCCCAGTGACTCCGCTCTCTACTTCTGTGCAGCTACCCACGTTACTGGCAGTGGTGGAAAACTCACTTTGGGGACTGGAACAAGACTTCAGGTCAACCTTG	TRBV1_TGGAGCAAAC_TRBJ1-1	GTGACTTTGCTGGAGCAAAACCCAAGGTGGCGTCTGGTACCACGTGGTCAAGCTGTGAACCTACGCTGCATCTTGAAGAATTCCCAGTATCCCTGGATGAGCTGGTATCAGCAGGATCTCCAAAAGCAACTACAGTGGCTGTTCACTCTGCGGAGTCCTGGGGACAAAGAGGTCAAATCTCTTCCCGGTGCTGATTACCTGGCCACACGGGTCACTGATACGGAGCTGAGGCTGCAAGTGGCCAACATGAGCCAGGGCAGAACCTTGTACTGCACCTGCAGTGGAGCAAACACAGAAGTCTTCTTTGGTAAAGGAACCAGACTCACAGTTGTAG
HC5HWBBXY_7_IDT-DUI-NXT-384	Unique	TRAV14D-2_GTGCACCCCATAAC_TRAJ31	CAGCAGCAGGTGAGACAAAGTCCCCAATCTCTGACAGTCTGGGAAGGAGAGACCACAATTCTGAACTGCAGTTATGAGGACAGCACTTTTGACTACTTCCCATGGTACCGGCAGTTCCCTGGGAAAAGCCCTGCACTCCTGATAGCCATAAGTTTGGTGTCCAATAAAAAGGAAGATGGACGATTCACAATCTTCTTCAATAAAAGGGAGAAAAAGCTCTCCTTGCACATCACAGACTCTCAGCCTGGAGACTCAGCCACCTACTTCTGTGCACCCCATAACAATAACAGAATCTTCTTTGGTGATGGGACGCAGCTGGTGGTGAAGCCCA	TRBV5_CAAGATCCGACAGGGGGCTCATACACC_TRBJ2-5	AACACTAAAATTACTCAGTCACCAAGATATCTAATCCTGGGAAGAGCAAATAAGTCTTTGGAATGTGAGCAACATCTGGGACATAATGCTATGTACTGGTATAAACAGAGCGCTGAGAAGCCGCCAGAGCTCATGTTTCTCTACAATCTTAAACAGTTGATTCGAAATGAGACGGTGCCCAGTCGTTTTATACCTGAATGCCCAGACAGCTCCAAGCTACTTTTACATATATCTGCCGTGGATCCAGAAGACTCAGCTGTCTATTTTTGTGCCAGCAGCCAAGATCCGACAGGGGGCTCATACACCCAGTACTTTGGGCCAGGCACTCGGCTCCTCGTGTTAG
