# Supplementary material for: Transcriptional re-programming of insulin B-chain epitope-specific T-follicular helper cells into anti-diabetogenic T-regulatory type-1 cells
Source: Front Immunol. 2023 Apr 19;14:1177722. doi: 10.3389/fimmu.2023.1177722 (PMC10154693; doi:10.3389/fimmu.2023.1177722)
Supplement: Supplementary file 3 [file DataSheet_2.xlsx]

## Sheet: 12-20_CDR3A
cell_name	Clonal group	A_productive	CDR3	LENGTH	-2	1	0	1	2	3	4	5	6	7	8	9	10	11	12	13	14	15
H73J2BBXY_3_IDT-DUI-NXT-100	Unique	TRAV14D-1_GCAGCTCGAACCT_TRAJ6	CAARTSGGNYKPTF	14	C	A	A	R	T	S	G	G	N	Y	K	P	T	F
H73J2BBXY_3_IDT-DUI-NXT-101	Unique	TRAV8D-2_CAGATTATAACA_TRAJ27	CATDYNTNTGKLTF	14	C	A	T	D	Y	N	T	N	T	G	K	L	T	F
H73J2BBXY_3_IDT-DUI-NXT-104	Unique	TRAV16D_DV11_GAGGGATGGGACAGT_TRAJ53	CAMREGWDSGGSNYKLTF	18	C	A	M	R	E	G	W	D	S	G	G	S	N	Y	K	L	T	F
H73J2BBXY_3_IDT-DUI-NXT-104_2		TRAV5D-4_AAGTGCAGATACTG_TRAJ56	CAASADTGGNNKLTF	15	C	A	A	S	A	D	T	G	G	N	N	K	L	T	F
H73J2BBXY_3_IDT-DUI-NXT-105	Unique	TRAV6D-4_GTTGAGTTAACA_TRAJ37	CALVELTGNTRKLIF	15	C	A	L	V	E	L	T	G	N	T	R	K	L	I	F
H73J2BBXY_3_IDT-DUI-NXT-109	Unique	TRAV5D-4_CAAGTAATAA_TRAJ43	CAASNNNNAPRF	12	C	A	A	S	N	N	N	N	A	P	R	F
H73J2BBXY_3_IDT-DUI-NXT-111	Unique	TRAV12D-2_GAGTGTTTATGG_TRAJ48	CALSVYGNEKITF	13	C	A	L	S	V	Y	G	N	E	K	I	T	F
H73J2BBXY_3_IDT-DUI-NXT-112	Unique	TRAV9D-4_TCTGACCAACAC_TRAJ27	CALTNTNTGKLTF	13	C	A	L	T	N	T	N	T	G	K	L	T	F
H73J2BBXY_3_IDT-DUI-NXT-113	Unique	TRAV4-2_TGAGGATAGA_TRAJ18	CAAEDRGSALGRLHF	15	C	A	A	E	D	R	G	S	A	L	G	R	L	H	F
H73J2BBXY_3_IDT-DUI-NXT-113_2		TRAV6-1_GGTGAGGGCTACA_TRAJ7	CVLGEGYSNNRLTL	14	C	V	L	G	E	G	Y	S	N	N	R	L	T	L
H73J2BBXY_3_IDT-DUI-NXT-115	Unique	TRAV12D-2_TTGAGGCAAAATT_TRAJ13	CALRQNSGTYQRF	13	C	A	L	R	Q	N	S	G	T	Y	Q	R	F
H73J2BBXY_3_IDT-DUI-NXT-116	Unique	TRAV14D-2_AAGTGCAAATAGC_TRAJ33	CAASANSNYQLIW	13	C	A	A	S	A	N	S	N	Y	Q	L	I	W
H73J2BBXY_3_IDT-DUI-NXT-117	Unique	TRAV6-2_GGGTGATCTCGGCAATA_TRAJ34	CVLGDLGNTDKVVF	14	C	V	L	G	D	L	G	N	T	D	K	V	V	F
H73J2BBXY_3_IDT-DUI-NXT-118	Unique	TRAV6D-7_TGAGTAGGGGCTACA_TRAJ7	CALSRGYSNNRLTL	14	C	A	L	S	R	G	Y	S	N	N	R	L	T	L
H73J2BBXY_3_IDT-DUI-NXT-119	Unique	TRAV12D-3_TTGAGCTTAACTT_TRAJ16	CALSLTSSGQKLVF	14	C	A	L	S	L	T	S	S	G	Q	K	L	V	F
H73J2BBXY_3_IDT-DUI-NXT-122	Unique	TRAV14D-3_DV8_AGCAAGCCGCACTG_TRAJ52	CAASRTGANTGKLTF	15	C	A	A	S	R	T	G	A	N	T	G	K	L	T	F
H73J2BBXY_3_IDT-DUI-NXT-122_2		TRAV12-1_TTTGACCAACAC_TRAJ49	CALTNTGYQNFYF	13	C	A	L	T	N	T	G	Y	Q	N	F	Y	F
H73J2BBXY_3_IDT-DUI-NXT-123	Unique	TRAV6D-7_GAGTGCCAGGACT_TRAJ12	CALSARTGGYKVVF	14	C	A	L	S	A	R	T	G	G	Y	K	V	V	F
H73J2BBXY_3_IDT-DUI-NXT-124	Unique	TRAV7D-3_TGAGCATGAACA_TRAJ9	CAVSMNMGYKLTF	13	C	A	V	S	M	N	M	G	Y	K	L	T	F
H73J2BBXY_3_IDT-DUI-NXT-126	Unique	TRAV6D-7_CTCTGCTAACGGG_TRAJ49	CALLTGYQNFYF	12	C	A	L	L	T	G	Y	Q	N	F	Y	F
H73J2BBXY_3_IDT-DUI-NXT-127	Unique	TRAV6-5_AGTGAGAGCCAGG_TRAJ15	CALSESQGGRALIF	14	C	A	L	S	E	S	Q	G	G	R	A	L	I	F
H73J2BBXY_3_IDT-DUI-NXT-128	Unique	TRAV13-1_TATGGTCTCTGG_TRAJ4	CAMVSGSFNKLTF	13	C	A	M	V	S	G	S	F	N	K	L	T	F
H73J2BBXY_3_IDT-DUI-NXT-129	Unique	TRAV10_AGCAATGCCTAAT_TRAJ21	CAAMPNYNVLYF	12	C	A	A	M	P	N	Y	N	V	L	Y	F
H73J2BBXY_3_IDT-DUI-NXT-130	Unique	TRAV12D-3_TGAGTCATACA_TRAJ40	CALSHTGNYKYVF	13	C	A	L	S	H	T	G	N	Y	K	Y	V	F
H73J2BBXY_3_IDT-DUI-NXT-130_2		TRAV13-4_DV7_CTATGCCGCGCAAT_TRAJ43	CAMPRNNNNAPRF	13	C	A	M	P	R	N	N	N	N	A	P	R	F
H73J2BBXY_3_IDT-DUI-NXT-131	Unique	TRAV10_CAAGCCTGATAGCA_TRAJ50	CAASLIASSSFSKLVF	16	C	A	A	S	L	I	A	S	S	S	F	S	K	L	V	F
H73J2BBXY_3_IDT-DUI-NXT-132	Unique	TRAV5D-4_CAAGTAATGC_TRAJ39	CAASNAGAKLTF	12	C	A	A	S	N	A	G	A	K	L	T	F
H73J2BBXY_3_IDT-DUI-NXT-134	Unique	TRAV14D-2_GCAGCCAACT_TRAJ48	CAANYGNEKITF	12	C	A	A	N	Y	G	N	E	K	I	T	F
H73J2BBXY_3_IDT-DUI-NXT-135	Unique	TRAV7-2_AGCAAACCAG_TRAJ15	CAANQGGRALIF	12	C	A	A	N	Q	G	G	R	A	L	I	F
H73J2BBXY_3_IDT-DUI-NXT-136	Unique	TRAV14D-2_CAGCATCTAGGAA_TRAJ9	CAASRNMGYKLTF	13	C	A	A	S	R	N	M	G	Y	K	L	T	F
H73J2BBXY_3_IDT-DUI-NXT-137	Unique	TRAV3-1_GTCAGGAGCGGCAC_TRAJ58	CAVRSGTGSKLSF	13	C	A	V	R	S	G	T	G	S	K	L	S	F
H73J2BBXY_3_IDT-DUI-NXT-138	Unique	TRAV7D-3_GTGAGATTTGGAG_TRAJ42	CAVRFGGSNAKLTF	14	C	A	V	R	F	G	G	S	N	A	K	L	T	F
H73J2BBXY_3_IDT-DUI-NXT-138_2		TRAV6-4_TCTGGGCCCTAATA_TRAJ40	CALGPNTGNYKYVF	14	C	A	L	G	P	N	T	G	N	Y	K	Y	V	F
H73J2BBXY_3_IDT-DUI-NXT-139	Unique	TRAV12D-2_TTTGACCTATGGAG_TRAJ12	CALTYGGYKVVF	12	C	A	L	T	Y	G	G	Y	K	V	V	F
H73J2BBXY_3_IDT-DUI-NXT-144	Unique	TRAV6-6_CTGGGGGGGAAGGGTT_TRAJ49	CALGGKGYQNFYF	13	C	A	L	G	G	K	G	Y	Q	N	F	Y	F
H73J2BBXY_3_IDT-DUI-NXT-145	Unique	TRAV14-1_CAAGTCTATTTGGAG_TRAJ52	CAASLFGANTGKLTF	15	C	A	A	S	L	F	G	A	N	T	G	K	L	T	F
H73J2BBXY_3_IDT-DUI-NXT-146	Unique	TRAV14D-3_DV8_CAAGTAGGAGGACAGG_TRAJ45	CAASRRTGGADRLTF	15	C	A	A	S	R	R	T	G	G	A	D	R	L	T	F
H73J2BBXY_3_IDT-DUI-NXT-148	Unique	TRAV7D-4_TAGTGTGGGTAACT_TRAJ26	CAASVGNYAQGLTF	14	C	A	A	S	V	G	N	Y	A	Q	G	L	T	F
H73J2BBXY_3_IDT-DUI-NXT-150	Unique	TRAV4D-3_TGAGGACACC_TRAJ27	CAAEDTNTGKLTF	13	C	A	A	E	D	T	N	T	G	K	L	T	F
H73J2BBXY_3_IDT-DUI-NXT-153	Unique	TRAV6D-6_GAGTGTCGGTAG_TRAJ4	CALSVGSFNKLTF	13	C	A	L	S	V	G	S	F	N	K	L	T	F
H73J2BBXY_3_IDT-DUI-NXT-155	Unique	TRAV7N-4_CAGTTGCATC_TRAJ50	CAVASSSFSKLVF	13	C	A	V	A	S	S	S	F	S	K	L	V	F
H73J2BBXY_3_IDT-DUI-NXT-155_2		TRAV3-1_GTCAGGGTTTCTG_TRAJ42	CAVRVSGGSNAKLTF	15	C	A	V	R	V	S	G	G	S	N	A	K	L	T	F
H73J2BBXY_3_IDT-DUI-NXT-156	Unique	TRAV14D-2_AAGTGGTATAGCA_TRAJ50	CAASGIASSSFSKLVF	16	C	A	A	S	G	I	A	S	S	S	F	S	K	L	V	F
H73J2BBXY_3_IDT-DUI-NXT-157	Unique	TRAV7-4_AGTGATGACACC_TRAJ27	CAASDDTNTGKLTF	14	C	A	A	S	D	D	T	N	T	G	K	L	T	F
H73J2BBXY_3_IDT-DUI-NXT-158	Unique	TRAV9D-4_GAGCGTTAAT_TRAJ40	CALSVNTGNYKYVF	14	C	A	L	S	V	N	T	G	N	Y	K	Y	V	F
H73J2BBXY_3_IDT-DUI-NXT-159	Unique	TRAV12-2_AGTGAACCCAAT_TRAJ34	CALSEPNTDKVVF	13	C	A	L	S	E	P	N	T	D	K	V	V	F
H73J2BBXY_3_IDT-DUI-NXT-160	Unique	TRAV6D-7_GAGTGGGAATAA_TRAJ43	CALSGNNNNAPRF	13	C	A	L	S	G	N	N	N	N	A	P	R	F
H73J2BBXY_3_IDT-DUI-NXT-162	Unique	TRAV9-1_TGTGATCATAGCA_TRAJ50	CAVIIASSSFSKLVF	15	C	A	V	I	I	A	S	S	S	F	S	K	L	V	F
H73J2BBXY_3_IDT-DUI-NXT-163	Unique	TRAV8D-2_TACAGGTAGCA_TRAJ33	CATGSNYQLIW	11	C	A	T	G	S	N	Y	Q	L	I	W
H73J2BBXY_3_IDT-DUI-NXT-165	Unique	TRAV13-1_TATGGCTCGGAAT_TRAJ31	CAMARNNNNRIFF	13	C	A	M	A	R	N	N	N	N	R	I	F	F
H73J2BBXY_3_IDT-DUI-NXT-166	Unique	TRAV13-1_GGAACGCAAT_TRAJ31	CAMERNNRIFF	11	C	A	M	E	R	N	N	R	I	F	F
H73J2BBXY_3_IDT-DUI-NXT-167	Unique	TRAV3-1_CGCAGCCTTAACA_TRAJ37	CAALTGNTRKLIF	13	C	A	A	L	T	G	N	T	R	K	L	I	F
H73J2BBXY_3_IDT-DUI-NXT-168	Unique	TRAV9-1_TGTGACGGGT_TRAJ49	CAVTGYQNFYF	11	C	A	V	T	G	Y	Q	N	F	Y	F
H73J2BBXY_3_IDT-DUI-NXT-169	Unique	TRAV7D-4_GCAGCCTCCGGGAC_TRAJ12	CAASGTGGYKVVF	13	C	A	A	S	G	T	G	G	Y	K	V	V	F
H73J2BBXY_3_IDT-DUI-NXT-171	Unique	TRAV13-4_DV7_ATGGAACCGAATC_TRAJ57	CAMEPNQGGSAKLIF	15	C	A	M	E	P	N	Q	G	G	S	A	K	L	I	F
H73J2BBXY_3_IDT-DUI-NXT-172	Unique	TRAV4-2_GCTGCCATGCCTAAT_TRAJ21	CAAMPNYNVLYF	12	C	A	A	M	P	N	Y	N	V	L	Y	F
H73J2BBXY_3_IDT-DUI-NXT-173	Unique	TRAV13-4_DV7_TGCTACCGAGGGTT_TRAJ49	CATEGYQNFYF	11	C	A	T	E	G	Y	Q	N	F	Y	F
H73J2BBXY_3_IDT-DUI-NXT-174	Unique	TRAV10_CAAGCGGGGAAAATAA_TRAJ39	CAASGENNAGAKLTF	15	C	A	A	S	G	E	N	N	A	G	A	K	L	T	F
H73J2BBXY_3_IDT-DUI-NXT-175	Unique	TRAV7-3_GAGCACTGGA_TRAJ52	CAVSTGANTGKLTF	14	C	A	V	S	T	G	A	N	T	G	K	L	T	F
H73J2BBXY_3_IDT-DUI-NXT-176	Unique	TRAV7N-4_TTAGTAGGGGCTATG_TRAJ47	CAVSRGYANKMIF	13	C	A	V	S	R	G	Y	A	N	K	M	I	F
H73J2BBXY_3_IDT-DUI-NXT-177	Unique	TRAV5-1_CAAGTCCGGGGA_TRAJ5	CSASPGTQVVGQLTF	15	C	S	A	S	P	G	T	Q	V	V	G	Q	L	T	F
H73J2BBXY_3_IDT-DUI-NXT-178	Unique	TRAV4-2_TGAGGCAGGAGGCA_TRAJ37	CAAEAGGNTRKLIF	14	C	A	A	E	A	G	G	N	T	R	K	L	I	F
H73J2BBXY_3_IDT-DUI-NXT-178_2		TRAV6D-7_AGTGATCAGAGAAATAA_TRAJ31	CALSDQRNNNNRIFF	15	C	A	L	S	D	Q	R	N	N	N	N	R	I	F	F
H73J2BBXY_3_IDT-DUI-NXT-179	Unique	TRAV3-3_CAGTGCAGATAAT_TRAJ39	CAVSADNAGAKLTF	14	C	A	V	S	A	D	N	A	G	A	K	L	T	F
H73J2BBXY_3_IDT-DUI-NXT-180	Unique	TRAV13-4_DV7_ATGGAACGGAGTTCA_TRAJ18	CAMERSSALGRLHF	14	C	A	M	E	R	S	S	A	L	G	R	L	H	F
H73J2BBXY_3_IDT-DUI-NXT-181	Unique	TRAV13D-1_GGAACGGGGTTATA_TRAJ23	CAMERGYNQGKLIF	14	C	A	M	E	R	G	Y	N	Q	G	K	L	I	F
H73J2BBXY_3_IDT-DUI-NXT-182	Unique	TRAV14D-3_DV8_CAAGTGGAGGGAACAA_TRAJ31	CAASGGNNNRIFF	13	C	A	A	S	G	G	N	N	N	R	I	F	F
H73J2BBXY_3_IDT-DUI-NXT-182_2		TRAV9-1_GTGAGGTATAATG_TRAJ38	CAVRYNVGDNSKLIW	15	C	A	V	R	Y	N	V	G	D	N	S	K	L	I	W
H73J2BBXY_3_IDT-DUI-NXT-185	Unique	TRAV6D-6_AGGGATAATA_TRAJ39	CALRDNNAGAKLTF	14	C	A	L	R	D	N	N	A	G	A	K	L	T	F
H73J2BBXY_3_IDT-DUI-NXT-186	Unique	TRAV10D_AAGCAGAGGCAGTG_TRAJ17	CAASRGSAGNKLTF	14	C	A	A	S	R	G	S	A	G	N	K	L	T	F
H73J2BBXY_3_IDT-DUI-NXT-187	Unique	TRAV13-4_DV7_ATGGATAACA_TRAJ52	CAMDNTGANTGKLTF	15	C	A	M	D	N	T	G	A	N	T	G	K	L	T	F
H73J2BBXY_3_IDT-DUI-NXT-189	Unique	TRAV9D-3_GAGCGCGTCCAA_TRAJ34	CAVSASNTDKVVF	13	C	A	V	S	A	S	N	T	D	K	V	V	F
H73J2BBXY_3_IDT-DUI-NXT-189_2		TRAV6D-7_AGTGATTATG_TRAJ32	CALSDYGGSGNKLIF	15	C	A	L	S	D	Y	G	G	S	G	N	K	L	I	F
H73J2BBXY_3_IDT-DUI-NXT-190	Unique	TRAV16D_DV11_AGAGGCTTATTCT_TRAJ42	CAMREAYSGGSNAKLTF	17	C	A	M	R	E	A	Y	S	G	G	S	N	A	K	L	T	F
H73J2BBXY_3_IDT-DUI-NXT-191	Unique	TRAV21_DV12_AGAGTGAGGGCTA_TRAJ56	CILRVRATGGNNKLTF	16	C	I	L	R	V	R	A	T	G	G	N	N	K	L	T	F
H73J2BBXY_3_IDT-DUI-NXT-97	Unique	TRAV6-6_GGGTGCCTCAAATTA_TRAJ32	CALGASNYGGSGNKLIF	17	C	A	L	G	A	S	N	Y	G	G	S	G	N	K	L	I	F
H73J2BBXY_3_IDT-DUI-NXT-98	Unique	TRAV12D-3_CTGTGGGGGTGGA_TRAJ53	CGGGGSNYKLTF	12	C	G	G	G	G	S	N	Y	K	L	T	F
H73J2BBXY_3_IDT-DUI-NXT-99	Unique	TRAV3-3_TCAGTCTCACTACTG_TRAJ44	CAVSLTTGSGGKLTL	15	C	A	V	S	L	T	T	G	S	G	G	K	L	T	L
H73J2BBXY_3_IDT-DUI-NXT-99_2		TRAV7-3_GTGAGGGCAGGC_TRAJ37	CAVRAGNTRKLIF	13	C	A	V	R	A	G	N	T	R	K	L	I	F
HC5H7BBXY_7_IDT-DUI-NXT-193	Unique	TRAV10_CAAGCGGCAAGGGCAAT_TRAJ31	CAASGKGNNRIFF	13	C	A	A	S	G	K	G	N	N	R	I	F	F
HC5H7BBXY_7_IDT-DUI-NXT-195	32	TRAV7D-3_TGAGCAGAACTGG_TRAJ44	CAVSRTGSGGKLTL	14	C	A	V	S	R	T	G	S	G	G	K	L	T	L
HC5H7BBXY_7_IDT-DUI-NXT-196	Unique	TRAV8-1_ACTGACAGAGG_TRAJ18	CATDRGSALGRLHF	14	C	A	T	D	R	G	S	A	L	G	R	L	H	F
HC5H7BBXY_7_IDT-DUI-NXT-198	2	TRAV5D-4_GCAAGGTCAAACTA_TRAJ26	CAARSNYAQGLTF	13	C	A	A	R	S	N	Y	A	Q	G	L	T	F
HC5H7BBXY_7_IDT-DUI-NXT-199	Unique	TRAV2_TGACTACAGATA_TRAJ18	CIVTTDRGSALGRLHF	16	C	I	V	T	T	D	R	G	S	A	L	G	R	L	H	F
HC5H7BBXY_7_IDT-DUI-NXT-200	Unique	TRAV7D-3_TGAGCAAGGGA_TRAJ15	CAVSKGGRALIF	12	C	A	V	S	K	G	G	R	A	L	I	F
HC5H7BBXY_7_IDT-DUI-NXT-201	Unique	TRAV5D-4_AAGTGCTGGTAATA_TRAJ40	CAASAGNTGNYKYVF	15	C	A	A	S	A	G	N	T	G	N	Y	K	Y	V	F
HC5H7BBXY_7_IDT-DUI-NXT-202	Unique	TRAV14D-3_DV8_CAGCAGGAGATCAA_TRAJ57	CAAGDQGGSAKLIF	14	C	A	A	G	D	Q	G	G	S	A	K	L	I	F
HC5H7BBXY_7_IDT-DUI-NXT-203	7	TRAV5D-4_CAAGTACGAGAGG_TRAJ18	CAASTRGSALGRLHF	15	C	A	A	S	T	R	G	S	A	L	G	R	L	H	F
HC5H7BBXY_7_IDT-DUI-NXT-205	Unique	TRAV10_AAGCAAGGGGGACACC_TRAJ27	CAASKGDTNTGKLTF	15	C	A	A	S	K	G	D	T	N	T	G	K	L	T	F
HC5H7BBXY_7_IDT-DUI-NXT-206	7	TRAV5D-4_CAAGTACGAGAGG_TRAJ18	CAASTRGSALGRLHF	15	C	A	A	S	T	R	G	S	A	L	G	R	L	H	F
HC5H7BBXY_7_IDT-DUI-NXT-213	19	TRAV5D-4_GCAAGGACAGCAAA_TRAJ47	CAARTANKMIF	11	C	A	A	R	T	A	N	K	M	I	F
HC5H7BBXY_7_IDT-DUI-NXT-230	19	TRAV5D-4_GCAAGGACAGCAAA_TRAJ47	CAARTANKMIF	11	C	A	A	R	T	A	N	K	M	I	F
HC5H7BBXY_7_IDT-DUI-NXT-231	2	TRAV5D-4_GCAAGGTCAAACTA_TRAJ26	CAARSNYAQGLTF	13	C	A	A	R	S	N	Y	A	Q	G	L	T	F
HC5H7BBXY_7_IDT-DUI-NXT-232	Unique	TRAV10_GCAGCTTCAG_TRAJ18	CAASALGRLHF	11	C	A	A	S	A	L	G	R	L	H	F
HC5H7BBXY_7_IDT-DUI-NXT-234	2	TRAV5D-4_GCAAGGTCAAACTA_TRAJ26	CAARSNYAQGLTF	13	C	A	A	R	S	N	Y	A	Q	G	L	T	F
HC5H7BBXY_7_IDT-DUI-NXT-235	Unique	TRAV4D-3_GCTGCCCTGAATT_TRAJ32	CAALNYGGSGNKLIF	15	C	A	A	L	N	Y	G	G	S	G	N	K	L	I	F
HC5H7BBXY_7_IDT-DUI-NXT-237	Unique	TRAV13-1_ATGGAGCTTTATG_TRAJ32	CAMELYGGSGNKLIF	15	C	A	M	E	L	Y	G	G	S	G	N	K	L	I	F
HC5H7BBXY_7_IDT-DUI-NXT-239	Unique	TRAV14D-1_GCAAGGCTGAAT_TRAJ23	CAARLNYNQGKLIF	14	C	A	A	R	L	N	Y	N	Q	G	K	L	I	F
HC5H7BBXY_7_IDT-DUI-NXT-242	Unique	TRAV21_DV12_GAGAGCCAGTAATTC_TRAJ42	CILRASNSGGSNAKLTF	17	C	I	L	R	A	S	N	S	G	G	S	N	A	K	L	T	F
HC5H7BBXY_7_IDT-DUI-NXT-243	19	TRAV5D-4_GCAAGGACAGCAAA_TRAJ47	CAARTANKMIF	11	C	A	A	R	T	A	N	K	M	I	F
HC5H7BBXY_7_IDT-DUI-NXT-246	28	TRAV5-1_AAGTAAGCCTTCC_TRAJ34	CSASKPSNTDKVVF	14	C	S	A	S	K	P	S	N	T	D	K	V	V	F
HC5H7BBXY_7_IDT-DUI-NXT-247	1	TRAV7D-3_GTGAGAAGAGG_TRAJ18	CAVRRGSALGRLHF	14	C	A	V	R	R	G	S	A	L	G	R	L	H	F
HC5H7BBXY_7_IDT-DUI-NXT-250	32	TRAV7D-3_TGAGCAGAACTGG_TRAJ44	CAVSRTGSGGKLTL	14	C	A	V	S	R	T	G	S	G	G	K	L	T	L
HC5H7BBXY_7_IDT-DUI-NXT-251	8	TRAV5D-4_AAGTGCAGGA_TRAJ45	CAASAGGADRLTF	13	C	A	A	S	A	G	G	A	D	R	L	T	F
HC5H7BBXY_7_IDT-DUI-NXT-258	26	TRAV5D-4_CAAGTAAAGTGGGAGG_TRAJ42	CAASKVGGSNAKLTF	15	C	A	A	S	K	V	G	G	S	N	A	K	L	T	F
HC5H7BBXY_7_IDT-DUI-NXT-259	40	TRAV6D-5_CTGGGGAGGTATAA_TRAJ23	CALGRYNQGKLIF	13	C	A	L	G	R	Y	N	Q	G	K	L	I	F
HC5H7BBXY_7_IDT-DUI-NXT-260	26	TRAV5D-4_CAAGTAAAGTGGGAGG_TRAJ42	CAASKVGGSNAKLTF	15	C	A	A	S	K	V	G	G	S	N	A	K	L	T	F
HC5H7BBXY_7_IDT-DUI-NXT-263	42	TRAV8D-1_CTGATAGGACGGG_TRAJ49	CATDRTGYQNFYF	13	C	A	T	D	R	T	G	Y	Q	N	F	Y	F
HC5H7BBXY_7_IDT-DUI-NXT-264	2	TRAV5D-4_GCAAGGTCAAACTA_TRAJ26	CAARSNYAQGLTF	13	C	A	A	R	S	N	Y	A	Q	G	L	T	F
HC5H7BBXY_7_IDT-DUI-NXT-270	Unique	TRAV12D-3_TTTGAATACA_TRAJ45	CALNTGGADRLTF	13	C	A	L	N	T	G	G	A	D	R	L	T	F
HC5H7BBXY_7_IDT-DUI-NXT-272	8	TRAV5D-4_AAGTGCAGGA_TRAJ45	CAASAGGADRLTF	13	C	A	A	S	A	G	G	A	D	R	L	T	F
HC5H7BBXY_7_IDT-DUI-NXT-274	2	TRAV5D-4_GCAAGGTCAAACTA_TRAJ26	CAARSNYAQGLTF	13	C	A	A	R	S	N	Y	A	Q	G	L	T	F
HC5H7BBXY_7_IDT-DUI-NXT-275	Unique	TRAV3-1_CAGTGCAGGC_TRAJ37	CAVSAGNTRKLIF	13	C	A	V	S	A	G	N	T	R	K	L	I	F
HC5H7BBXY_7_IDT-DUI-NXT-276	2	TRAV5D-4_GCAAGGTCAAACTA_TRAJ26	CAARSNYAQGLTF	13	C	A	A	R	S	N	Y	A	Q	G	L	T	F
HC5H7BBXY_7_IDT-DUI-NXT-277	Unique	TRAV6-6_GGTGAGGACAC_TRAJ30	CALGEDTNAYKVIF	14	C	A	L	G	E	D	T	N	A	Y	K	V	I	F
HC5H7BBXY_7_IDT-DUI-NXT-282	8	TRAV5D-4_AAGTGCAGGA_TRAJ45	CAASAGGADRLTF	13	C	A	A	S	A	G	G	A	D	R	L	T	F
				Total	116	116	116	116	116	116	116	116	116	116	116	108	98	60	36	8	4	1
				%D	0	0	0	3.44828	6.89655	4.31034	0.862069	0.862069	6.03448	1.72414	0.862069	0	0	0	0	0	0	0
				%E	0	0	0	7.75862	6.03448	0.862069	0	0.862069	0.862069	0	0	0	0	0	0	0	0	0

## Sheet: 12-20_CDR3B
cell_name	Clonal group	B_productive	CDR3	LENGTH	-2	1	0	1	2	3	4	5	6	7	8	9	10	11	12	13	14	15	16
H73J2BBXY_3_IDT-DUI-NXT-100	Unique	TRBV1_TGCAGGATGGGGGGGTCAAGA_TRBJ2-5	CTCSAGWGGQDTQYF	15	C	T	C	S	A	G	W	G	G	Q	D	T	Q	Y	F
H73J2BBXY_3_IDT-DUI-NXT-101	Unique	TRBV13-3_AGTGACAGGGGGGGAAAAGAC_TRBJ2-5	CASSDRGGKDTQYF	14	C	A	S	S	D	R	G	G	K	D	T	Q	Y	F
H73J2BBXY_3_IDT-DUI-NXT-102	Unique	TRBV13-2_CGGTGGGACAGGCTATG_TRBJ2-7	CASGGTGYEQYF	12	C	A	S	G	G	T	G	Y	E	Q	Y	F
H73J2BBXY_3_IDT-DUI-NXT-104	Unique	TRBV31_AGTCTAGACAGGGGAGTGGTCACAG_TRBJ1-1	CAWSLDRGVVTEVFF	15	C	A	W	S	L	D	R	G	V	V	T	E	V	F	F
H73J2BBXY_3_IDT-DUI-NXT-105	Unique	TRBV13-2_GGTGAGAGACTGGGGGGTCAA_TRBJ2-4	CASGERLGGQNTLYF	15	C	A	S	G	E	R	L	G	G	Q	N	T	L	Y	F
H73J2BBXY_3_IDT-DUI-NXT-106	Unique	TRBV13-1_CAGTGGCTGGGGGGGCCCAGAA_TRBJ2-3	CASSGWGGPETLYF	14	C	A	S	S	G	W	G	G	P	E	T	L	Y	F
H73J2BBXY_3_IDT-DUI-NXT-107	Unique	TRBV13-3_AGTGAGAGGACTGGGGTACTCTCCT_TRBJ2-7	CASSERTGVLSYEQYF	16	C	A	S	S	E	R	T	G	V	L	S	Y	E	Q	Y	F
H73J2BBXY_3_IDT-DUI-NXT-108	Unique	TRBV3_GCAGCGACAGGGGTAACT_TRBJ2-1	CASSDRGNYAEQFF	14	C	A	S	S	D	R	G	N	Y	A	E	Q	F	F
H73J2BBXY_3_IDT-DUI-NXT-109	Unique	TRBV2_CAAGAAGGGACTGGGGTCTATG_TRBJ2-7	CASSQEGTGVYEQYF	15	C	A	S	S	Q	E	G	T	G	V	Y	E	Q	Y	F
H73J2BBXY_3_IDT-DUI-NXT-111	Unique	TRBV15_GCAGTCGACAGGGGAATGAA_TRBJ2-7	CASSRQGNEQYF	12	C	A	S	S	R	Q	G	N	E	Q	Y	F
H73J2BBXY_3_IDT-DUI-NXT-112	Unique	TRBV31_AGTCTAACAGCAAAC_TRBJ1-1	CAWSLTANTEVFF	13	C	A	W	S	L	T	A	N	T	E	V	F	F
H73J2BBXY_3_IDT-DUI-NXT-113	Unique	TRBV13-3_AGCAGGCTCCGGGACAGCTCCT_TRBJ2-7	CASRLRDSSYEQYF	14	C	A	S	R	L	R	D	S	S	Y	E	Q	Y	F
H73J2BBXY_3_IDT-DUI-NXT-115	Unique	TRBV19_AGCAGGCGGACAGATCAAGA_TRBJ2-5	CASRRTDQDTQYF	13	C	A	S	R	R	T	D	Q	D	T	Q	Y	F
H73J2BBXY_3_IDT-DUI-NXT-116	Unique	TRBV13-3_GCAGTCCTGGGACAGGGGGCATTGACGAA_TRBJ1-4	CASSPGTGGIDERLFF	16	C	A	S	S	P	G	T	G	G	I	D	E	R	L	F	F
H73J2BBXY_3_IDT-DUI-NXT-117	Unique	TRBV5_CAAGAAAGCAGTGC_TRBJ2-3	CASSQESSAETLYF	14	C	A	S	S	Q	E	S	S	A	E	T	L	Y	F
H73J2BBXY_3_IDT-DUI-NXT-118	Unique	TRBV20_TAGGGGAAATTCTG_TRBJ1-3	CGARGNSGNTLYF	13	C	G	A	R	G	N	S	G	N	T	L	Y	F
H73J2BBXY_3_IDT-DUI-NXT-119	Unique	TRBV2_CAAGATCAGGGATCCTA_TRBJ1-6	CASSQDQGSYNSPLYF	16	C	A	S	S	Q	D	Q	G	S	Y	N	S	P	L	Y	F
H73J2BBXY_3_IDT-DUI-NXT-120	Unique	TRBV14_AGTTTTCACAGAAACA_TRBJ1-1	CASSFHRNTEVFF	13	C	A	S	S	F	H	R	N	T	E	V	F	F
H73J2BBXY_3_IDT-DUI-NXT-122	Unique	TRBV5_CCCAGGACTGGGGGGTGCTG_TRBJ2-1	CASSPGLGGAEQFF	14	C	A	S	S	P	G	L	G	G	A	E	Q	F	F
H73J2BBXY_3_IDT-DUI-NXT-123	Unique	TRBV16_TTAGATAAAGGGGCGAGCTCCT_TRBJ2-7	CASSLDKGASSYEQYF	16	C	A	S	S	L	D	K	G	A	S	S	Y	E	Q	Y	F
H73J2BBXY_3_IDT-DUI-NXT-124	Unique	TRBV13-1_CAGTGGCTCCT_TRBJ2-7	CASSGSYEQYF	11	C	A	S	S	G	S	Y	E	Q	Y	F
H73J2BBXY_3_IDT-DUI-NXT-125	Unique	TRBV5_AGCAGTCCCGACAGGGCTTCTG_TRBJ1-3	CASSPDRASGNTLYF	15	C	A	S	S	P	D	R	A	S	G	N	T	L	Y	F
H73J2BBXY_3_IDT-DUI-NXT-126	Unique	TRBV31_AGTCTAGGGGGGTATAGTGC_TRBJ2-3	CAWSLGGYSAETLYF	15	C	A	W	S	L	G	G	Y	S	A	E	T	L	Y	F
H73J2BBXY_3_IDT-DUI-NXT-127	Unique	TRBV13-2_GGTGAACGGGACTGGGGTGAAGAC_TRBJ2-5	CASGERDWGEDTQYF	15	C	A	S	G	E	R	D	W	G	E	D	T	Q	Y	F
H73J2BBXY_3_IDT-DUI-NXT-128	Unique	TRBV29_AGTTTCAGATATAA_TRBJ1-6	CASSFRYNSPLYF	13	C	A	S	S	F	R	Y	N	S	P	L	Y	F
H73J2BBXY_3_IDT-DUI-NXT-129	Unique	TRBV19_CAGTACGGGACAGGGTGAAC_TRBJ2-7	CASSTGQGEQYF	12	C	A	S	S	T	G	Q	G	E	Q	Y	F
H73J2BBXY_3_IDT-DUI-NXT-130	Unique	TRBV13-2_TGATGGGCCTAACCA_TRBJ2-5	CASGDGPNQDTQYF	14	C	A	S	G	D	G	P	N	Q	D	T	Q	Y	F
H73J2BBXY_3_IDT-DUI-NXT-131	Unique	TRBV2_CAAGACAGGGATGGAA_TRBJ1-3	CASSQDRDGNTLYF	14	C	A	S	S	Q	D	R	D	G	N	T	L	Y	F
H73J2BBXY_3_IDT-DUI-NXT-132	Unique	TRBV5_CAAGAAATCCCGGGACTGGGGGATGAA_TRBJ2-7	CASSQEIPGLGDEQYF	16	C	A	S	S	Q	E	I	P	G	L	G	D	E	Q	Y	F
H73J2BBXY_3_IDT-DUI-NXT-133	Unique	TRBV5_CAAGACAGGGGGCGAGCTC_TRBJ1-5	CASSQDRGRAPLF	13	C	A	S	S	Q	D	R	G	R	A	P	L	F
H73J2BBXY_3_IDT-DUI-NXT-134	Unique	TRBV3_AGCTTCAGACAGGGGTCCACCG_TRBJ2-2	CASSFRQGSTGQLYF	15	C	A	S	S	F	R	Q	G	S	T	G	Q	L	Y	F
H73J2BBXY_3_IDT-DUI-NXT-135	Unique	TRBV13-1_CAGCACAGCTTCTG_TRBJ1-3	CASTASGNTLYF	12	C	A	S	T	A	S	G	N	T	L	Y	F
H73J2BBXY_3_IDT-DUI-NXT-136	Unique	TRBV13-2_TGATGCAACTGGTGGTGCA_TRBJ2-3	CASGDATGGAETLYF	15	C	A	S	G	D	A	T	G	G	A	E	T	L	Y	F
H73J2BBXY_3_IDT-DUI-NXT-137	Unique	TRBV13-2_CGGTGGACAGGGTTATAACA_TRBJ1-5	CASGGQGYNNQAPLF	15	C	A	S	G	G	Q	G	Y	N	N	Q	A	P	L	F
H73J2BBXY_3_IDT-DUI-NXT-138	Unique	TRBV16_TTAGATGGGGGCGCTGGA_TRBJ1-3	CASSLDGGAGNTLYF	15	C	A	S	S	L	D	G	G	A	G	N	T	L	Y	F
H73J2BBXY_3_IDT-DUI-NXT-139	Unique	TRBV19_TATAGAGAGGGGGCTAGAACA_TRBJ2-7	CASSIERGLEQYF	13	C	A	S	S	I	E	R	G	L	E	Q	Y	F
H73J2BBXY_3_IDT-DUI-NXT-140	Unique	TRBV13-2_TGATGCAAGGGGGCGCTATG_TRBJ2-7	CASGDARGRYEQYF	14	C	A	S	G	D	A	R	G	R	Y	E	Q	Y	F
H73J2BBXY_3_IDT-DUI-NXT-141	Unique	TRBV16_AGCTTCGGACAGGGGAACCA_TRBJ1-5	CASSFGQGNQAPLF	14	C	A	S	S	F	G	Q	G	N	Q	A	P	L	F
H73J2BBXY_3_IDT-DUI-NXT-144	Unique	TRBV13-2_AGCGGAGGACAGGGGAATGCT_TRBJ2-1	CASGGQGNAEQFF	13	C	A	S	G	G	Q	G	N	A	E	Q	F	F
H73J2BBXY_3_IDT-DUI-NXT-145	Unique	TRBV20_TGGGGGACAGGGCGTAAGTCA_TRBJ2-4	CGAGGQGVSQNTLYF	15	C	G	A	G	G	Q	G	V	S	Q	N	T	L	Y	F
H73J2BBXY_3_IDT-DUI-NXT-146	Unique	TRBV17_AGAGATCGACGGGGGCCGAACAC_TRBJ2-2	CASSRDRRGPNTGQLYF	17	C	A	S	S	R	D	R	R	G	P	N	T	G	Q	L	Y	F
H73J2BBXY_3_IDT-DUI-NXT-147	Unique	TRBV19_GTATAAGGGCGACTGCTAGTGC_TRBJ2-3	CASSIRATASAETLYF	16	C	A	S	S	I	R	A	T	A	S	A	E	T	L	Y	F
H73J2BBXY_3_IDT-DUI-NXT-148	Unique	TRBV16_CTTAGGAGGGGACAGGGGCGCCGAC_TRBJ1-2	CASSLGGDRGADYTF	15	C	A	S	S	L	G	G	D	R	G	A	D	Y	T	F
H73J2BBXY_3_IDT-DUI-NXT-150	Unique	TRBV17_GTAGATACAGGGTCAACAC_TRBJ2-2	CASSRYRVNTGQLYF	15	C	A	S	S	R	Y	R	V	N	T	G	Q	L	Y	F
H73J2BBXY_3_IDT-DUI-NXT-151	Unique	TRBV13-2_CGGTGTTTATTCTG_TRBJ1-3	CASGVYSGNTLYF	13	C	A	S	G	V	Y	S	G	N	T	L	Y	F
H73J2BBXY_3_IDT-DUI-NXT-152	Unique	TRBV5_CCAAGGGGGGGACTGGGGGGACACC_TRBJ2-2	CASSQGGDWGDTGQLYF	17	C	A	S	S	Q	G	G	D	W	G	D	T	G	Q	L	Y	F
H73J2BBXY_3_IDT-DUI-NXT-153	Unique	TRBV17_TAGAGGCAGGGAGAGTGC_TRBJ2-3	CASSRGRESAETLYF	15	C	A	S	S	R	G	R	E	S	A	E	T	L	Y	F
H73J2BBXY_3_IDT-DUI-NXT-155	Unique	TRBV5_CAGCCCGACAGTTAACCA_TRBJ2-5	CASSPTVNQDTQYF	14	C	A	S	S	P	T	V	N	Q	D	T	Q	Y	F
H73J2BBXY_3_IDT-DUI-NXT-156	Unique	TRBV13-2_GCGGTAGCTGGGGGGCGAGTGC_TRBJ2-3	CASGSWGASAETLYF	15	C	A	S	G	S	W	G	A	S	A	E	T	L	Y	F
H73J2BBXY_3_IDT-DUI-NXT-157	Unique	TRBV13-3_CAGTGGACTGGGGGTGAAAGAC_TRBJ2-5	CASSGLGVKDTQYF	14	C	A	S	S	G	L	G	V	K	D	T	Q	Y	F
H73J2BBXY_3_IDT-DUI-NXT-158	Unique	TRBV4_GCAGCCCCAGGGGAGGCAACC_TRBJ1-5	CASSPRGGNQAPLF	14	C	A	S	S	P	R	G	G	N	Q	A	P	L	F
H73J2BBXY_3_IDT-DUI-NXT-159	Unique	TRBV29_TTCTCAGGAGATGCAG_TRBJ2-3	CASSFSGDAETLYF	14	C	A	S	S	F	S	G	D	A	E	T	L	Y	F
H73J2BBXY_3_IDT-DUI-NXT-160	Unique	TRBV15_GTTTACACTGGGATCTCTCCT_TRBJ2-7	CASSLHWDLSYEQYF	15	C	A	S	S	L	H	W	D	L	S	Y	E	Q	Y	F
H73J2BBXY_3_IDT-DUI-NXT-162	Unique	TRBV16_AGCTTCCGGGACAACCA_TRBJ2-5	CASSFRDNQDTQYF	14	C	A	S	S	F	R	D	N	Q	D	T	Q	Y	F
H73J2BBXY_3_IDT-DUI-NXT-163	Unique	TRBV5_CAAGATGGGGGGGGGGTCTCCT_TRBJ2-7	CASSQDGGGVSYEQYF	16	C	A	S	S	Q	D	G	G	G	V	S	Y	E	Q	Y	F
H73J2BBXY_3_IDT-DUI-NXT-164	Unique	TRBV1_CAGTGGACTGGGGGGTGACACC_TRBJ2-2	CTCSGLGGDTGQLYF	15	C	T	C	S	G	L	G	G	D	T	G	Q	L	Y	F
H73J2BBXY_3_IDT-DUI-NXT-165	Unique	TRBV13-3_AGCAGACAGGGCAGCTATG_TRBJ2-7	CASRQGSYEQYF	12	C	A	S	R	Q	G	S	Y	E	Q	Y	F
H73J2BBXY_3_IDT-DUI-NXT-166	Unique	TRBV13-3_GCAGTAGGGGGAACGA_TRBJ1-4	CASSRGNERLFF	12	C	A	S	S	R	G	N	E	R	L	F	F
H73J2BBXY_3_IDT-DUI-NXT-167	Unique	TRBV3_CTTAGAAGGGATCACCG_TRBJ2-2	CASSLEGITGQLYF	14	C	A	S	S	L	E	G	I	T	G	Q	L	Y	F
H73J2BBXY_3_IDT-DUI-NXT-168	Unique	TRBV14_AGTTTTCTGGGGGGAAACA_TRBJ2-2	CASSFLGGNTGQLYF	15	C	A	S	S	F	L	G	G	N	T	G	Q	L	Y	F
H73J2BBXY_3_IDT-DUI-NXT-169	Unique	TRBV31_AGTCTACTGGGGGGTGGTGCA_TRBJ2-3	CAWSLLGGGAETLYF	15	C	A	W	S	L	L	G	G	G	A	E	T	L	Y	F
H73J2BBXY_3_IDT-DUI-NXT-170	Unique	TRBV13-1_CCAGCTCCCACGAGGGGACAGA_TRBJ1-1	CASSHEGTEVFF	12	C	A	S	S	H	E	G	T	E	V	F	F
H73J2BBXY_3_IDT-DUI-NXT-171	Unique	TRBV19_GTATACTCCCTTTGTATGA_TRBJ2-7	CASSILPLYEQYF	13	C	A	S	S	I	L	P	L	Y	E	Q	Y	F
H73J2BBXY_3_IDT-DUI-NXT-172	Unique	TRBV13-1_CAGTGCCACCGGGACAGGGTACGAA_TRBJ1-4	CASSATGTGYERLFF	15	C	A	S	S	A	T	G	T	G	Y	E	R	L	F	F
H73J2BBXY_3_IDT-DUI-NXT-172_2		TRBV13-1_AGTGACGGGTGGGAAGAC_TRBJ2-5	CASSDGWEDTQYF	13	C	A	S	S	D	G	W	E	D	T	Q	Y	F
H73J2BBXY_3_IDT-DUI-NXT-173	Unique	TRBV5_CAGCCCGGGACAGGGAGACACA_TRBJ1-1	CASSPGQGDTEVFF	14	C	A	S	S	P	G	Q	G	D	T	E	V	F	F
H73J2BBXY_3_IDT-DUI-NXT-174	Unique	TRBV13-3_GTGATTTGGGGAGTCA_TRBJ2-4	CASSDLGSQNTLYF	14	C	A	S	S	D	L	G	S	Q	N	T	L	Y	F
H73J2BBXY_3_IDT-DUI-NXT-175	Unique	TRBV15_AGTTTGGGGAACAC_TRBJ2-2	CASSLGNTGQLYF	13	C	A	S	S	L	G	N	T	G	Q	L	Y	F
H73J2BBXY_3_IDT-DUI-NXT-176	Unique	TRBV13-2_GTGATCCCCCGGGACAGGGGGGTGAAC_TRBJ2-7	CASGDPPGQGGEQYF	15	C	A	S	G	D	P	P	G	Q	G	G	E	Q	Y	F
H73J2BBXY_3_IDT-DUI-NXT-177	Unique	TRBV1_GCAGATACTGGGGGGAGATATGC_TRBJ2-1	CTCSADTGGRYAEQFF	16	C	T	C	S	A	D	T	G	G	R	Y	A	E	Q	F	F
H73J2BBXY_3_IDT-DUI-NXT-178	Unique	TRBV5_CCAAGTCTCAGGGGGCATTGAAC_TRBJ2-7	CASSQVSGGIEQYF	14	C	A	S	S	Q	V	S	G	G	I	E	Q	Y	F
H73J2BBXY_3_IDT-DUI-NXT-179	Unique	TRBV13-3_CAGTGCGGACAGACTTAGTGC_TRBJ2-3	CASSADRLSAETLYF	15	C	A	S	S	A	D	R	L	S	A	E	T	L	Y	F
H73J2BBXY_3_IDT-DUI-NXT-179_2		TRBV20_AGGGATCTTGGGCAGGGGTGGGATTCCT_TRBJ1-6	CGARDLGQGWDSYNSPLYF	19	C	G	A	R	D	L	G	Q	G	W	D	S	Y	N	S	P	L	Y	F
H73J2BBXY_3_IDT-DUI-NXT-180	Unique	TRBV19_AGTATTACGGGGACTAGTGC_TRBJ2-3	CASSITGTSAETLYF	15	C	A	S	S	I	T	G	T	S	A	E	T	L	Y	F
H73J2BBXY_3_IDT-DUI-NXT-181	Unique	TRBV19_AGCAGCCTGGGGGGGGCTGACACC_TRBJ2-2	CASSLGGADTGQLYF	15	C	A	S	S	L	G	G	A	D	T	G	Q	L	Y	F
H73J2BBXY_3_IDT-DUI-NXT-182	Unique	TRBV2_CGAGACAGGGCCAACC_TRBJ1-5	CASSRDRANQAPLF	14	C	A	S	S	R	D	R	A	N	Q	A	P	L	F
H73J2BBXY_3_IDT-DUI-NXT-185	Unique	TRBV13-3_AGTGAGCGGCAAAATTCTG_TRBJ1-3	CASSERQNSGNTLYF	15	C	A	S	S	E	R	Q	N	S	G	N	T	L	Y	F
H73J2BBXY_3_IDT-DUI-NXT-186	Unique	TRBV13-2_GGTGAGGGACATTCTG_TRBJ1-3	CASGEGHSGNTLYF	14	C	A	S	G	E	G	H	S	G	N	T	L	Y	F
H73J2BBXY_3_IDT-DUI-NXT-187	Unique	TRBV13-2_TGATGCTACTGGGGGGTATGA_TRBJ2-7	CASGDATGGYEQYF	14	C	A	S	G	D	A	T	G	G	Y	E	Q	Y	F
H73J2BBXY_3_IDT-DUI-NXT-189	Unique	TRBV15_AGCAGAACAGGGAGCTCCT_TRBJ2-7	CASRTGSSYEQYF	13	C	A	S	R	T	G	S	S	Y	E	Q	Y	F
H73J2BBXY_3_IDT-DUI-NXT-190	Unique	TRBV1_GCAGATCCCAGGGGAAACA_TRBJ2-2	CTCSADPRGNTGQLYF	16	C	T	C	S	A	D	P	R	G	N	T	G	Q	L	Y	F
H73J2BBXY_3_IDT-DUI-NXT-191	Unique	TRBV16_CTTAGTGGCAGGGGGGATATATGA_TRBJ2-7	CASSLVAGGIYEQYF	15	C	A	S	S	L	V	A	G	G	I	Y	E	Q	Y	F
H73J2BBXY_3_IDT-DUI-NXT-192	Unique	TRBV1_GCAGAGCGGTTCTATA_TRBJ1-6	CTCSAERFYNSPLYF	15	C	T	C	S	A	E	R	F	Y	N	S	P	L	Y	F
H73J2BBXY_3_IDT-DUI-NXT-97	Unique	TRBV14_CAGCACCGGACAGGGCCCAAAC_TRBJ1-1	CASTGQGPNTEVFF	14	C	A	S	T	G	Q	G	P	N	T	E	V	F	F
H73J2BBXY_3_IDT-DUI-NXT-98	Unique	TRBV15_AGCAGCCCACAAGCAAAC_TRBJ2-2	CASSPQANTGQLYF	14	C	A	S	S	P	Q	A	N	T	G	Q	L	Y	F
H73J2BBXY_3_IDT-DUI-NXT-99	Unique	TRBV31_GAGTCAAGATTCTG_TRBJ1-3	CAWSQDSGNTLYF	13	C	A	W	S	Q	D	S	G	N	T	L	Y	F
HC5H7BBXY_7_IDT-DUI-NXT-193	Unique	TRBV2_AGCCAGGGACAGGGATATGA_TRBJ2-7	CASSQGQGYEQYF	13	C	A	S	S	Q	G	Q	G	Y	E	Q	Y	F
HC5H7BBXY_7_IDT-DUI-NXT-195	32	TRBV2_CAAGAAGGACAAACTCAAA_TRBJ2-4	CASSQEGQTQNTLYF	15	C	A	S	S	Q	E	G	Q	T	Q	N	T	L	Y	F
HC5H7BBXY_7_IDT-DUI-NXT-196	Unique	TRBV2_AGCCATCCGGGACTGGGGGGACGGGCTGA_TRBJ2-1	CASSHPGLGGRAEQFF	16	C	A	S	S	H	P	G	L	G	G	R	A	E	Q	F	F
HC5H7BBXY_7_IDT-DUI-NXT-198	2	TRBV4_CAGCTCATATGA_TRBJ2-7	CASSSYEQYF	10	C	A	S	S	S	Y	E	Q	Y	F
HC5H7BBXY_7_IDT-DUI-NXT-199	Unique	TRBV1_GTGCACCCCGGGAGGCT_TRBJ1-5	CTCSAPREAPLF	12	C	T	C	S	A	P	R	E	A	P	L	F
HC5H7BBXY_7_IDT-DUI-NXT-200	Unique	TRBV15_AGTTTCTGGGGGGCAGA_TRBJ2-3	CASSFWGAETLYF	13	C	A	S	S	F	W	G	A	E	T	L	Y	F
HC5H7BBXY_7_IDT-DUI-NXT-200_2		TRBV5_CAGCCTCCAAAACT_TRBJ1-2	CASSLQNSDYTF	12	C	A	S	S	L	Q	N	S	D	Y	T	F
HC5H7BBXY_7_IDT-DUI-NXT-201	Unique	TRBV2_CCAAGGACTGGGGGGCTATG_TRBJ2-7	CASSQGLGGYEQYF	14	C	A	S	S	Q	G	L	G	G	Y	E	Q	Y	F
HC5H7BBXY_7_IDT-DUI-NXT-202	Unique	TRBV5_AGCCAGACAGGGGATGCT_TRBJ2-1	CASSQTGDAEQFF	13	C	A	S	S	Q	T	G	D	A	E	Q	F	F
HC5H7BBXY_7_IDT-DUI-NXT-203	7	TRBV2_CAAGACCCGGCTCAAA_TRBJ2-4	CASSQDPAQNTLYF	14	C	A	S	S	Q	D	P	A	Q	N	T	L	Y	F
HC5H7BBXY_7_IDT-DUI-NXT-205	Unique	TRBV1_TGCAGTTGGTCAA_TRBJ2-4	CTCSAVGQNTLYF	13	C	T	C	S	A	V	G	Q	N	T	L	Y	F
HC5H7BBXY_7_IDT-DUI-NXT-206	7	TRBV2_CAAGACCCGGCTCAAA_TRBJ2-4	CASSQDPAQNTLYF	14	C	A	S	S	Q	D	P	A	Q	N	T	L	Y	F
HC5H7BBXY_7_IDT-DUI-NXT-213	19	TRBV2_CCAAGGACAGCAAGA_TRBJ2-5	CASSQGQQDTQYF	13	C	A	S	S	Q	G	Q	Q	D	T	Q	Y	F
HC5H7BBXY_7_IDT-DUI-NXT-216	40	TRBV2_CAAGAGTCAGGGCCAAAC_TRBJ1-1	CASSQESGPNTEVFF	15	C	A	S	S	Q	E	S	G	P	N	T	E	V	F	F
HC5H7BBXY_7_IDT-DUI-NXT-224	Unique	TRBV19_AGCAGGGACAACCA_TRBJ2-5	CASRDNQDTQYF	12	C	A	S	R	D	N	Q	D	T	Q	Y	F
HC5H7BBXY_7_IDT-DUI-NXT-230	19	TRBV2_CCAAGGACAGCAAGA_TRBJ2-5	CASSQGQQDTQYF	13	C	A	S	S	Q	G	Q	Q	D	T	Q	Y	F
HC5H7BBXY_7_IDT-DUI-NXT-231	2	TRBV4_CAGCTCATATGA_TRBJ2-7	CASSSYEQYF	10	C	A	S	S	S	Y	E	Q	Y	F
HC5H7BBXY_7_IDT-DUI-NXT-232	Unique	TRBV2_CAAGATGGTGGACAGGGGGACACA_TRBJ1-1	CASSQDGGQGDTEVFF	16	C	A	S	S	Q	D	G	G	Q	G	D	T	E	V	F	F
HC5H7BBXY_7_IDT-DUI-NXT-234	2	TRBV4_CAGCTCATATGA_TRBJ2-7	CASSSYEQYF	10	C	A	S	S	S	Y	E	Q	Y	F
HC5H7BBXY_7_IDT-DUI-NXT-235	Unique	TRBV5_AGCAGGCCGGGACTGGGGAGCTATG_TRBJ2-7	CASRPGLGSYEQYF	14	C	A	S	R	P	G	L	G	S	Y	E	Q	Y	F
HC5H7BBXY_7_IDT-DUI-NXT-237	Unique	TRBV29_TAGCACCCCGAGGGGGGGGCTGGAACA_TRBJ2-7	CASTPRGGLEQYF	13	C	A	S	T	P	R	G	G	L	E	Q	Y	F
HC5H7BBXY_7_IDT-DUI-NXT-237_2		TRBV5_GCCAACTGGGGGCTGGCACCC_TRBJ2-5	CASSQLGAGTQYF	13	C	A	S	S	Q	L	G	A	G	T	Q	Y	F
HC5H7BBXY_7_IDT-DUI-NXT-239	Unique	TRBV13-2_TGATGCAAGGACAGGGGTCTATG_TRBJ2-7	CASGDARTGVYEQYF	15	C	A	S	G	D	A	R	T	G	V	Y	E	Q	Y	F
HC5H7BBXY_7_IDT-DUI-NXT-242	Unique	TRBV2_CAAGAACTGGGGGGTTATGC_TRBJ2-1	CASSQELGGYAEQFF	15	C	A	S	S	Q	E	L	G	G	Y	A	E	Q	F	F
HC5H7BBXY_7_IDT-DUI-NXT-243	19	TRBV2_CCAAGGACAGCAAGA_TRBJ2-5	CASSQGQQDTQYF	13	C	A	S	S	Q	G	Q	Q	D	T	Q	Y	F
HC5H7BBXY_7_IDT-DUI-NXT-246	28	TRBV2_CAGCCCCGGACAATCCTA_TRBJ2-7	CASSPGQSYEQYF	13	C	A	S	S	P	G	Q	S	Y	E	Q	Y	F
HC5H7BBXY_7_IDT-DUI-NXT-247	1	TRBV2_CAAGATGGGCCGTCAAACA_TRBJ2-4	CASSQDGPSNTLYF	14	C	A	S	S	Q	D	G	P	S	N	T	L	Y	F
HC5H7BBXY_7_IDT-DUI-NXT-250	32	TRBV2_CAAGAAGGACAAACTCAAA_TRBJ2-4	CASSQEGQTQNTLYF	15	C	A	S	S	Q	E	G	Q	T	Q	N	T	L	Y	F
HC5H7BBXY_7_IDT-DUI-NXT-251	8	TRBV5_CAGCCTTCAGGGGAACAC_TRBJ2-2	CASSLQGNTGQLYF	14	C	A	S	S	L	Q	G	N	T	G	Q	L	Y	F
HC5H7BBXY_7_IDT-DUI-NXT-258	26	TRBV30_AGTTCAAAGACAGGGTATGGGGAAGAC_TRBJ2-5	CSSKTGYGEDTQYF	14	C	S	S	K	T	G	Y	G	E	D	T	Q	Y	F
HC5H7BBXY_7_IDT-DUI-NXT-259	40	TRBV2_CAAGAGTCAGGGCCAAAC_TRBJ1-1	CASSQESGPNTEVFF	15	C	A	S	S	Q	E	S	G	P	N	T	E	V	F	F
HC5H7BBXY_7_IDT-DUI-NXT-260	26	TRBV30_AGTTCAAAGACAGGGTATGGGGAAGAC_TRBJ2-5	CSSKTGYGEDTQYF	14	C	S	S	K	T	G	Y	G	E	D	T	Q	Y	F
HC5H7BBXY_7_IDT-DUI-NXT-263	42	TRBV2_CAAGATTCGGGACTGGGGTCCTATG_TRBJ2-1	CASSQDSGLGSYAEQFF	17	C	A	S	S	Q	D	S	G	L	G	S	Y	A	E	Q	F	F
HC5H7BBXY_7_IDT-DUI-NXT-264	2	TRBV4_CAGCTCATATGA_TRBJ2-7	CASSSYEQYF	10	C	A	S	S	S	Y	E	Q	Y	F
HC5H7BBXY_7_IDT-DUI-NXT-265	28	TRBV2_CAGCCCCGGACAATCCTA_TRBJ2-7	CASSPGQSYEQYF	13	C	A	S	S	P	G	Q	S	Y	E	Q	Y	F
HC5H7BBXY_7_IDT-DUI-NXT-270	Unique	TRBV14_GCAGTCGGACAGGGGGCAATAAT_TRBJ1-6	CASSRTGGNNSPLYF	15	C	A	S	S	R	T	G	G	N	N	S	P	L	Y	F
HC5H7BBXY_7_IDT-DUI-NXT-271	Unique	TRBV20_TGCTACACAGGGGGCACGGAACAC_TRBJ2-4	CGATQGARNTLYF	13	C	G	A	T	Q	G	A	R	N	T	L	Y	F
HC5H7BBXY_7_IDT-DUI-NXT-272	8	TRBV5_CAGCCTTCAGGGGAACAC_TRBJ2-2	CASSLQGNTGQLYF	14	C	A	S	S	L	Q	G	N	T	G	Q	L	Y	F
HC5H7BBXY_7_IDT-DUI-NXT-274	2	TRBV4_CAGCTCATATGA_TRBJ2-7	CASSSYEQYF	10	C	A	S	S	S	Y	E	Q	Y	F
HC5H7BBXY_7_IDT-DUI-NXT-275	Unique	TRBV16_CTTAGGACACTAT_TRBJ2-1	CASSLGHYAEQFF	13	C	A	S	S	L	G	H	Y	A	E	Q	F	F
HC5H7BBXY_7_IDT-DUI-NXT-276	2	TRBV4_CAGCTCATATGA_TRBJ2-7	CASSSYEQYF	10	C	A	S	S	S	Y	E	Q	Y	F
HC5H7BBXY_7_IDT-DUI-NXT-277	Unique	TRBV15_GTTTACAGGCGGGGGAACA_TRBJ2-7	CASSLQAGEQYF	12	C	A	S	S	L	Q	A	G	E	Q	Y	F
HC5H7BBXY_7_IDT-DUI-NXT-282	8	TRBV5_CAGCCTTCAGGGGAACAC_TRBJ2-2	CASSLQGNTGQLYF	14	C	A	S	S	L	Q	G	N	T	G	Q	L	Y	F
				Total	129	129	129	129	129	129	129	129	129	129	123	122	113	88	58	27	17	14	14
				%D	0	0	0	0	9.30233	14.7287	3.10078	5.42636	6.97674	5.42636	4.87805	1.63934	0	0	0	0	0	0	0
				%E	0	0	0	0	3.87597	9.30233	4.65116	3.87597	6.97674	12.4031	14.6341	9.01639	6.19469	1.13636	0	0	0	0	0

## Sheet: 13-21_CDR3A
cell_name	Clonal group	A_productive	CDR3	LENGTH	-2	1	0	1	2	3	4	5	6	7	8	9	10	11	12	13	14
H73WCBBXY_5_IDT-DUI-NXT-1	12	TRAV5D-4_CAAGTAAGGGAGGT_TRAJ18	CAASKGGSALGRLHF	15	C	A	A	S	K	G	G	S	A	L	G	R	L	H	F
H73WCBBXY_5_IDT-DUI-NXT-10	6	TRAV10_CAAGCCGGGACACC_TRAJ27	CAASRDTNTGKLTF	14	C	A	A	S	R	D	T	N	T	G	K	L	T	F
H73WCBBXY_5_IDT-DUI-NXT-12	20	TRAV5D-4_AAGTGTGACGGGCAGTG_TRAJ53	CAASVTGSGGSNYKLTF	17	C	A	A	S	V	T	G	S	G	G	S	N	Y	K	L	T	F
H73WCBBXY_5_IDT-DUI-NXT-13	15	TRAV5D-4_AAGTGCGGGTGGCTCGG_TRAJ11	CAASAGGSGYNKLTF	15	C	A	A	S	A	G	G	S	G	Y	N	K	L	T	F
H73WCBBXY_5_IDT-DUI-NXT-14	12	TRAV5D-4_CAAGTAAGGGAGGT_TRAJ18	CAASKGGSALGRLHF	15	C	A	A	S	K	G	G	S	A	L	G	R	L	H	F
H73WCBBXY_5_IDT-DUI-NXT-15	10	TRAV5D-4_AAGTGCAAAAGGTT_TRAJ18	CAASAKGSALGRLHF	15	C	A	A	S	A	K	G	S	A	L	G	R	L	H	F
H73WCBBXY_5_IDT-DUI-NXT-16	31	TRAV6D-7_CTCTGCCCAATA_TRAJ43	CALPNNNNAPRF	12	C	A	L	P	N	N	N	N	A	P	R	F
H73WCBBXY_5_IDT-DUI-NXT-16_2		TRAV10_AGCAACTGTTG_TRAJ38	CAATVGDNSKLIW	13	C	A	A	T	V	G	D	N	S	K	L	I	W
H73WCBBXY_5_IDT-DUI-NXT-17	36	TRAV7-3_TGAGCCGGGCTGGA_TRAJ12	CAVSRAGGYKVVF	13	C	A	V	S	R	A	G	G	Y	K	V	V	F
H73WCBBXY_5_IDT-DUI-NXT-18	6	TRAV10_CAAGCCGGGACACC_TRAJ27	CAASRDTNTGKLTF	14	C	A	A	S	R	D	T	N	T	G	K	L	T	F
H73WCBBXY_5_IDT-DUI-NXT-19	6	TRAV10_CAAGCCGGGACACC_TRAJ27	CAASRDTNTGKLTF	14	C	A	A	S	R	D	T	N	T	G	K	L	T	F
H73WCBBXY_5_IDT-DUI-NXT-2	Unique	TRAV10D_AAGCAAAATAGGTT_TRAJ18	CAASKIGSALGRLHF	15	C	A	A	S	K	I	G	S	A	L	G	R	L	H	F
H73WCBBXY_5_IDT-DUI-NXT-2_2		TRAV8-1_CTACTCGAAAT_TRAJ26	CATRNNYAQGLTF	13	C	A	T	R	N	N	Y	A	Q	G	L	T	F
H73WCBBXY_5_IDT-DUI-NXT-20	Unique	TRAV10D_AAGCATGGTAGGTT_TRAJ18	CAASMVGSALGRLHF	15	C	A	A	S	M	V	G	S	A	L	G	R	L	H	F
H73WCBBXY_5_IDT-DUI-NXT-21	Unique	TRAV10_GCAAGGAGAGCAT_TRAJ50	CAARRASSSFSKLVF	15	C	A	A	R	R	A	S	S	S	F	S	K	L	V	F
H73WCBBXY_5_IDT-DUI-NXT-21_2		TRAV10_AAGCAGGGCAGGA_TRAJ45	CAASRAGGADRLTF	14	C	A	A	S	R	A	G	G	A	D	R	L	T	F
H73WCBBXY_5_IDT-DUI-NXT-22	Unique	TRAV5D-4_AAGTGAGGGCAGTG_TRAJ53	CAASEGSGGSNYKLTF	16	C	A	A	S	E	G	S	G	G	S	N	Y	K	L	T	F
H73WCBBXY_5_IDT-DUI-NXT-23	43	TRAV5D-4_GCTGCCGTAACCT_TRAJ6	CAAVTSGGNYKPTF	14	C	A	A	V	T	S	G	G	N	Y	K	P	T	F
H73WCBBXY_5_IDT-DUI-NXT-24	6	TRAV10_CAAGCCGGGACACC_TRAJ27	CAASRDTNTGKLTF	14	C	A	A	S	R	D	T	N	T	G	K	L	T	F
H73WCBBXY_5_IDT-DUI-NXT-25	13	TRAV5D-4_AAGTGCAGGAGGT_TRAJ18	CAASAGGSALGRLHF	15	C	A	A	S	A	G	G	S	A	L	G	R	L	H	F
H73WCBBXY_5_IDT-DUI-NXT-26	6	TRAV10_CAAGCCGGGACACC_TRAJ27	CAASRDTNTGKLTF	14	C	A	A	S	R	D	T	N	T	G	K	L	T	F
H73WCBBXY_5_IDT-DUI-NXT-27	10	TRAV5D-4_AAGTGCAAAAGGTT_TRAJ18	CAASAKGSALGRLHF	15	C	A	A	S	A	K	G	S	A	L	G	R	L	H	F
H73WCBBXY_5_IDT-DUI-NXT-28	6	TRAV10_CAAGCCGGGACACC_TRAJ27	CAASRDTNTGKLTF	14	C	A	A	S	R	D	T	N	T	G	K	L	T	F
H73WCBBXY_5_IDT-DUI-NXT-29	15	TRAV5D-4_AAGTGCGGGTGGCTCGG_TRAJ11	CAASAGGSGYNKLTF	15	C	A	A	S	A	G	G	S	G	Y	N	K	L	T	F
H73WCBBXY_5_IDT-DUI-NXT-3	6	TRAV10_CAAGCCGGGACACC_TRAJ27	CAASRDTNTGKLTF	14	C	A	A	S	R	D	T	N	T	G	K	L	T	F
H73WCBBXY_5_IDT-DUI-NXT-30	15	TRAV5D-4_AAGTGCGGGTGGCTCGG_TRAJ11	CAASAGGSGYNKLTF	15	C	A	A	S	A	G	G	S	G	Y	N	K	L	T	F
H73WCBBXY_5_IDT-DUI-NXT-31	6	TRAV10_CAAGCCGGGACACC_TRAJ27	CAASRDTNTGKLTF	14	C	A	A	S	R	D	T	N	T	G	K	L	T	F
H73WCBBXY_5_IDT-DUI-NXT-32	15	TRAV5D-4_AAGTGCGGGTGGCTCGG_TRAJ11	CAASAGGSGYNKLTF	15	C	A	A	S	A	G	G	S	G	Y	N	K	L	T	F
H73WCBBXY_5_IDT-DUI-NXT-33	25	TRAV5D-4_CAAGTACCACTG_TRAJ52	CAASTTGANTGKLTF	15	C	A	A	S	T	T	G	A	N	T	G	K	L	T	F
H73WCBBXY_5_IDT-DUI-NXT-34	14	TRAV10_AAGCAAGGGAGGT_TRAJ18	CAASKGGSALGRLHF	15	C	A	A	S	K	G	G	S	A	L	G	R	L	H	F
H73WCBBXY_5_IDT-DUI-NXT-36	6	TRAV10_CAAGCCGGGACACC_TRAJ27	CAASRDTNTGKLTF	14	C	A	A	S	R	D	T	N	T	G	K	L	T	F
H73WCBBXY_5_IDT-DUI-NXT-37	6	TRAV10_CAAGCCGGGACACC_TRAJ27	CAASRDTNTGKLTF	14	C	A	A	S	R	D	T	N	T	G	K	L	T	F
H73WCBBXY_5_IDT-DUI-NXT-38	25	TRAV5D-4_CAAGTACCACTG_TRAJ52	CAASTTGANTGKLTF	15	C	A	A	S	T	T	G	A	N	T	G	K	L	T	F
H73WCBBXY_5_IDT-DUI-NXT-39	20	TRAV5D-4_AAGTGTGACGGGCAGTG_TRAJ53	CAASVTGSGGSNYKLTF	17	C	A	A	S	V	T	G	S	G	G	S	N	Y	K	L	T	F
H73WCBBXY_5_IDT-DUI-NXT-4	15	TRAV5D-4_AAGTGCGGGTGGCTCGG_TRAJ11	CAASAGGSGYNKLTF	15	C	A	A	S	A	G	G	S	G	Y	N	K	L	T	F
H73WCBBXY_5_IDT-DUI-NXT-40	13	TRAV5D-4_AAGTGCAGGAGGT_TRAJ18	CAASAGGSALGRLHF	15	C	A	A	S	A	G	G	S	A	L	G	R	L	H	F
H73WCBBXY_5_IDT-DUI-NXT-41	15	TRAV5D-4_AAGTGCGGGTGGCTCGG_TRAJ11	CAASAGGSGYNKLTF	15	C	A	A	S	A	G	G	S	G	Y	N	K	L	T	F
H73WCBBXY_5_IDT-DUI-NXT-42	6	TRAV10_CAAGCCGGGACACC_TRAJ27	CAASRDTNTGKLTF	14	C	A	A	S	R	D	T	N	T	G	K	L	T	F
H73WCBBXY_5_IDT-DUI-NXT-43	31	TRAV6D-7_CTCTGCCCAATA_TRAJ43	CALPNNNNAPRF	12	C	A	L	P	N	N	N	N	A	P	R	F
H73WCBBXY_5_IDT-DUI-NXT-43_2		TRAV10_AGCAACTGTTG_TRAJ38	CAATVGDNSKLIW	13	C	A	A	T	V	G	D	N	S	K	L	I	W
H73WCBBXY_5_IDT-DUI-NXT-44	38	TRAV13-1_ATGGATACTAACA_TRAJ31	CAMDTNNNRIFF	12	C	A	M	D	T	N	N	N	R	I	F	F
H73WCBBXY_5_IDT-DUI-NXT-45	10	TRAV5D-4_AAGTGCAAAAGGTT_TRAJ18	CAASAKGSALGRLHF	15	C	A	A	S	A	K	G	S	A	L	G	R	L	H	F
H73WCBBXY_5_IDT-DUI-NXT-46	Unique	TRAV5D-4_AAGTGCGAGAGG_TRAJ18	CAASARGSALGRLHF	15	C	A	A	S	A	R	G	S	A	L	G	R	L	H	F
H73WCBBXY_5_IDT-DUI-NXT-46_2		TRAV6-4_GTTGACCCTTCA_TRAJ16	CALVDPSSGQKLVF	14	C	A	L	V	D	P	S	S	G	Q	K	L	V	F
H73WCBBXY_5_IDT-DUI-NXT-48	Unique	TRAV2_GACTGCCGATAG_TRAJ18	CIVTADRGSALGRLHF	16	C	I	V	T	A	D	R	G	S	A	L	G	R	L	H	F
H73WCBBXY_5_IDT-DUI-NXT-49	Unique	TRAV5D-4_CAAGTAGGGGTT_TRAJ49	CAASRGYQNFYF	12	C	A	A	S	R	G	Y	Q	N	F	Y	F
H73WCBBXY_5_IDT-DUI-NXT-5	43	TRAV5D-4_GCTGCCGTAACCT_TRAJ6	CAAVTSGGNYKPTF	14	C	A	A	V	T	S	G	G	N	Y	K	P	T	F
H73WCBBXY_5_IDT-DUI-NXT-50	14	TRAV10_AAGCAAGGGAGGT_TRAJ18	CAASKGGSALGRLHF	15	C	A	A	S	K	G	G	S	A	L	G	R	L	H	F
H73WCBBXY_5_IDT-DUI-NXT-51	15	TRAV5D-4_AAGTGCGGGTGGCTCGG_TRAJ11	CAASAGGSGYNKLTF	15	C	A	A	S	A	G	G	S	G	Y	N	K	L	T	F
H73WCBBXY_5_IDT-DUI-NXT-52	Unique	TRAV5D-4_CAAGTAAGAATAA_TRAJ31	CAASKNNRIFF	11	C	A	A	S	K	N	N	R	I	F	F
H73WCBBXY_5_IDT-DUI-NXT-52_2		TRAV19_GCAGGGACTAAC_TRAJ52	CAAGTNTGANTGKLTF	16	C	A	A	G	T	N	T	G	A	N	T	G	K	L	T	F
H73WCBBXY_5_IDT-DUI-NXT-53	43	TRAV5D-4_GCTGCCGTAACCT_TRAJ6	CAAVTSGGNYKPTF	14	C	A	A	V	T	S	G	G	N	Y	K	P	T	F
H73WCBBXY_5_IDT-DUI-NXT-54	6	TRAV10_CAAGCCGGGACACC_TRAJ27	CAASRDTNTGKLTF	14	C	A	A	S	R	D	T	N	T	G	K	L	T	F
H73WCBBXY_5_IDT-DUI-NXT-55	25	TRAV5D-4_CAAGTACCACTG_TRAJ52	CAASTTGANTGKLTF	15	C	A	A	S	T	T	G	A	N	T	G	K	L	T	F
H73WCBBXY_5_IDT-DUI-NXT-57	31	TRAV6D-7_CTCTGCCCAATA_TRAJ43	CALPNNNNAPRF	12	C	A	L	P	N	N	N	N	A	P	R	F
H73WCBBXY_5_IDT-DUI-NXT-58	15	TRAV5D-4_AAGTGCGGGTGGCTCGG_TRAJ11	CAASAGGSGYNKLTF	15	C	A	A	S	A	G	G	S	G	Y	N	K	L	T	F
H73WCBBXY_5_IDT-DUI-NXT-6	6	TRAV10_CAAGCCGGGACACC_TRAJ27	CAASRDTNTGKLTF	14	C	A	A	S	R	D	T	N	T	G	K	L	T	F
H73WCBBXY_5_IDT-DUI-NXT-60	Unique	TRAV5D-4_AAGTGCGACGGGCTCGG_TRAJ11	CAASATGSGYNKLTF	15	C	A	A	S	A	T	G	S	G	Y	N	K	L	T	F
H73WCBBXY_5_IDT-DUI-NXT-61	13	TRAV1_AGGGATCGGGGTTATG_TRAJ32	CAVRDRGYGGSGNKLIF	17	C	A	V	R	D	R	G	Y	G	G	S	G	N	K	L	I	F
H73WCBBXY_5_IDT-DUI-NXT-61_2		TRAV5D-4_AAGTGCAGGAGGT_TRAJ18	CAASAGGSALGRLHF	15	C	A	A	S	A	G	G	S	A	L	G	R	L	H	F
H73WCBBXY_5_IDT-DUI-NXT-62	15	TRAV5D-4_AAGTGCGGGTGGCTCGG_TRAJ11	CAASAGGSGYNKLTF	15	C	A	A	S	A	G	G	S	G	Y	N	K	L	T	F
H73WCBBXY_5_IDT-DUI-NXT-63	10	TRAV5D-4_AAGTGCAAAAGGTT_TRAJ18	CAASAKGSALGRLHF	15	C	A	A	S	A	K	G	S	A	L	G	R	L	H	F
H73WCBBXY_5_IDT-DUI-NXT-64	35	TRAV2_GACTGGCGATAG_TRAJ18	CIVTGDRGSALGRLHF	16	C	I	V	T	G	D	R	G	S	A	L	G	R	L	H	F
H73WCBBXY_5_IDT-DUI-NXT-65	29	TRAV10_AAGCAAGACGGGTTC_TRAJ18	CAASKTGSALGRLHF	15	C	A	A	S	K	T	G	S	A	L	G	R	L	H	F
H73WCBBXY_5_IDT-DUI-NXT-66	15	TRAV5D-4_AAGTGCGGGTGGCTCGG_TRAJ11	CAASAGGSGYNKLTF	15	C	A	A	S	A	G	G	S	G	Y	N	K	L	T	F
H73WCBBXY_5_IDT-DUI-NXT-67	9	TRAV5D-4_CAAGTAAGGGGGGTGC_TRAJ45	CAASKGGADSLTF	13	C	A	A	S	K	G	G	A	D	S	L	T	F
H73WCBBXY_5_IDT-DUI-NXT-68	6	TRAV10_CAAGCCGGGACACC_TRAJ27	CAASRDTNTGKLTF	14	C	A	A	S	R	D	T	N	T	G	K	L	T	F
H73WCBBXY_5_IDT-DUI-NXT-69	20	TRAV5D-4_AAGTGTGACGGGCAGTG_TRAJ53	CAASVTGSGGSNYKLTF	17	C	A	A	S	V	T	G	S	G	G	S	N	Y	K	L	T	F
H73WCBBXY_5_IDT-DUI-NXT-7	33	TRAV5D-4_AAGTGCTAGTGG_TRAJ53	CAASASGGSNYKLTF	15	C	A	A	S	A	S	G	G	S	N	Y	K	L	T	F
H73WCBBXY_5_IDT-DUI-NXT-70	6	TRAV10_CAAGCCGGGACACC_TRAJ27	CAASRDTNTGKLTF	14	C	A	A	S	R	D	T	N	T	G	K	L	T	F
H73WCBBXY_5_IDT-DUI-NXT-71	Unique	TRAV5D-4_AAGTGAGGGAGGCA_TRAJ37	CAASEGGNTRKLIF	14	C	A	A	S	E	G	G	N	T	R	K	L	I	F
H73WCBBXY_5_IDT-DUI-NXT-72	9	TRAV5D-4_CAAGTAAGGGGGGTGC_TRAJ45	CAASKGGADSLTF	13	C	A	A	S	K	G	G	A	D	S	L	T	F
H73WCBBXY_5_IDT-DUI-NXT-73	10	TRAV5D-4_AAGTGCAAAAGGTT_TRAJ18	CAASAKGSALGRLHF	15	C	A	A	S	A	K	G	S	A	L	G	R	L	H	F
H73WCBBXY_5_IDT-DUI-NXT-74	15	TRAV5D-4_AAGTGCGGGTGGCTCGG_TRAJ11	CAASAGGSGYNKLTF	15	C	A	A	S	A	G	G	S	G	Y	N	K	L	T	F
H73WCBBXY_5_IDT-DUI-NXT-75	15	TRAV5D-4_AAGTGCGGGTGGCTCGG_TRAJ11	CAASAGGSGYNKLTF	15	C	A	A	S	A	G	G	S	G	Y	N	K	L	T	F
H73WCBBXY_5_IDT-DUI-NXT-77	15	TRAV5D-4_AAGTGCGGGTGGCTCGG_TRAJ11	CAASAGGSGYNKLTF	15	C	A	A	S	A	G	G	S	G	Y	N	K	L	T	F
H73WCBBXY_5_IDT-DUI-NXT-78	33	TRAV5D-4_AAGTGCTAGTGG_TRAJ53	CAASASGGSNYKLTF	15	C	A	A	S	A	S	G	G	S	N	Y	K	L	T	F
H73WCBBXY_5_IDT-DUI-NXT-8	Unique	TRAV5D-4_CAAGTAAAACTGG_TRAJ56	CAASKTGGNNKLTF	14	C	A	A	S	K	T	G	G	N	N	K	L	T	F
H73WCBBXY_5_IDT-DUI-NXT-80	13	TRAV5D-4_AAGTGCAGGAGGT_TRAJ18	CAASAGGSALGRLHF	15	C	A	A	S	A	G	G	S	A	L	G	R	L	H	F
H73WCBBXY_5_IDT-DUI-NXT-80_2		TRAV1_AGGGATCGGGGTTATG_TRAJ32	CAVRDRGYGGSGNKLIF	17	C	A	V	R	D	R	G	Y	G	G	S	G	N	K	L	I	F
H73WCBBXY_5_IDT-DUI-NXT-81	15	TRAV5D-4_AAGTGCGGGTGGCTCGG_TRAJ11	CAASAGGSGYNKLTF	15	C	A	A	S	A	G	G	S	G	Y	N	K	L	T	F
H73WCBBXY_5_IDT-DUI-NXT-83	36	TRAV7-3_TGAGCCGGGCTGGA_TRAJ12	CAVSRAGGYKVVF	13	C	A	V	S	R	A	G	G	Y	K	V	V	F
H73WCBBXY_5_IDT-DUI-NXT-85	12	TRAV5D-4_CAAGTAAGGGAGGT_TRAJ18	CAASKGGSALGRLHF	15	C	A	A	S	K	G	G	S	A	L	G	R	L	H	F
H73WCBBXY_5_IDT-DUI-NXT-87	14	TRAV10_AAGCAAGGGAGGT_TRAJ18	CAASKGGSALGRLHF	15	C	A	A	S	K	G	G	S	A	L	G	R	L	H	F
H73WCBBXY_5_IDT-DUI-NXT-88	15	TRAV5D-4_AAGTGCGGGTGGCTCGG_TRAJ11	CAASAGGSGYNKLTF	15	C	A	A	S	A	G	G	S	G	Y	N	K	L	T	F
H73WCBBXY_5_IDT-DUI-NXT-89	15	TRAV5D-4_AAGTGCGGGTGGCTCGG_TRAJ11	CAASAGGSGYNKLTF	15	C	A	A	S	A	G	G	S	G	Y	N	K	L	T	F
H73WCBBXY_5_IDT-DUI-NXT-9	20	TRAV5D-4_AAGTGTGACGGGCAGTG_TRAJ53	CAASVTGSGGSNYKLTF	17	C	A	A	S	V	T	G	S	G	G	S	N	Y	K	L	T	F
H73WCBBXY_5_IDT-DUI-NXT-90	36	TRAV7-3_TGAGCCGGGCTGGA_TRAJ12	CAVSRAGGYKVVF	13	C	A	V	S	R	A	G	G	Y	K	V	V	F
H73WCBBXY_5_IDT-DUI-NXT-91	29	TRAV10_AAGCAAGACGGGTTC_TRAJ18	CAASKTGSALGRLHF	15	C	A	A	S	K	T	G	S	A	L	G	R	L	H	F
H73WCBBXY_5_IDT-DUI-NXT-93	Unique	TRAV3-1_CAGTGCAGAGACAGG_TRAJ45	CAVSAETGGADRLTF	15	C	A	V	S	A	E	T	G	G	A	D	R	L	T	F
H73WCBBXY_5_IDT-DUI-NXT-93_2		TRAV10_AAGCAAGCCAGGA_TRAJ45	CAASKPGGADRLTF	14	C	A	A	S	K	P	G	G	A	D	R	L	T	F
H73WCBBXY_5_IDT-DUI-NXT-96	12	TRAV5D-4_CAAGTAAGGGAGGT_TRAJ18	CAASKGGSALGRLHF	15	C	A	A	S	K	G	G	S	A	L	G	R	L	H	F
				Total	92	92	92	92	92	92	92	92	92	92	92	91	86	78	55	10	6
				%D	0	0	0	1.08696	3.26087	18.4783	2.17391	0	2.17391	2.17391	1.08696	0	0	0	0	0	0
				%E	0	0	0	0	2.17391	1.08696	0	0	0	0	0	0	0	0	0	0	0

## Sheet: 13-21_CDR3B
cell_name	Clonal group	B_productive	CDR3	LENGTH	-2	1	0	1	2	3	4	5	6	7	8	9	10	11	12	13
H73WCBBXY_5_IDT-DUI-NXT-1	12	TRBV1_AGTGCCACAGGGGCGGGCAACG_TRBJ1-4	CTCSATGAGNERLFF	15	C	T	C	S	A	T	G	A	G	N	E	R	L	F	F
H73WCBBXY_5_IDT-DUI-NXT-10	6	TRBV3_CTTAGGCAGTGC_TRBJ2-3	CASSLGSAETLYF	13	C	A	S	S	L	G	S	A	E	T	L	Y	F
H73WCBBXY_5_IDT-DUI-NXT-12	20	TRBV16_CAAGCGGACTGGGTAGTCA_TRBJ2-4	CASGLGSQNTLYF	13	C	A	S	G	L	G	S	Q	N	T	L	Y	F
H73WCBBXY_5_IDT-DUI-NXT-13	15	TRBV16_AGCTTCCTAAGTCA_TRBJ2-4	CASSFLSQNTLYF	13	C	A	S	S	F	L	S	Q	N	T	L	Y	F
H73WCBBXY_5_IDT-DUI-NXT-14	12	TRBV1_AGTGCCACAGGGGCGGGCAACG_TRBJ1-4	CTCSATGAGNERLFF	15	C	T	C	S	A	T	G	A	G	N	E	R	L	F	F
H73WCBBXY_5_IDT-DUI-NXT-15	10	TRBV16_AGCTTTTACAGTGC_TRBJ2-3	CASSFYSAETLYF	13	C	A	S	S	F	Y	S	A	E	T	L	Y	F
H73WCBBXY_5_IDT-DUI-NXT-16	31	TRBV13-2_CGGTGGGGGGACTGGGAGGAGGAGGTACT_TRBJ2-7	CASGGGTGRRRYF	13	C	A	S	G	G	G	T	G	R	R	R	Y	F
H73WCBBXY_5_IDT-DUI-NXT-17	36	TRBV13-1_CAGCACCCCCGGGACAGGGGCTAACT_TRBJ2-1	CASTPGTGANYAEQFF	16	C	A	S	T	P	G	T	G	A	N	Y	A	E	Q	F	F
H73WCBBXY_5_IDT-DUI-NXT-18	6	TRBV3_CTTAGGCAGTGC_TRBJ2-3	CASSLGSAETLYF	13	C	A	S	S	L	G	S	A	E	T	L	Y	F
H73WCBBXY_5_IDT-DUI-NXT-19	6	TRBV3_CTTAGGCAGTGC_TRBJ2-3	CASSLGSAETLYF	13	C	A	S	S	L	G	S	A	E	T	L	Y	F
H73WCBBXY_5_IDT-DUI-NXT-2	Unique	TRBV5_CCCAGGGGTGGGAAA_TRBJ1-3	CASSPGVGNTLYF	13	C	A	S	S	P	G	V	G	N	T	L	Y	F
H73WCBBXY_5_IDT-DUI-NXT-20	Unique	TRBV1_CAGTGGGACAGGGGGGGGGGACAC_TRBJ2-5	CTCSGTGGGDTQYF	14	C	T	C	S	G	T	G	G	G	D	T	Q	Y	F
H73WCBBXY_5_IDT-DUI-NXT-21	Unique	TRBV13-2_GGTGACTGGGGGAAAAAC_TRBJ2-4	CASGDWGKNTLYF	13	C	A	S	G	D	W	G	K	N	T	L	Y	F
H73WCBBXY_5_IDT-DUI-NXT-22	Unique	TRBV1_TACAGGCCCTCTCTATG_TRBJ2-7	CTCSTGPLYEQYF	13	C	T	C	S	T	G	P	L	Y	E	Q	Y	F
H73WCBBXY_5_IDT-DUI-NXT-23	43	TRBV15_GCAGTACGACTGGGGGGGGATATGA_TRBJ2-7	CASSTTGGGYEQYF	14	C	A	S	S	T	T	G	G	G	Y	E	Q	Y	F
H73WCBBXY_5_IDT-DUI-NXT-24	6	TRBV3_CTTAGGCAGTGC_TRBJ2-3	CASSLGSAETLYF	13	C	A	S	S	L	G	S	A	E	T	L	Y	F
H73WCBBXY_5_IDT-DUI-NXT-25	13	TRBV1_GCAGATGGAGGGGGGGGTGCTG_TRBJ2-1	CTCSADGGGGAEQFF	15	C	T	C	S	A	D	G	G	G	G	A	E	Q	F	F
H73WCBBXY_5_IDT-DUI-NXT-26	6	TRBV3_CTTAGGCAGTGC_TRBJ2-3	CASSLGSAETLYF	13	C	A	S	S	L	G	S	A	E	T	L	Y	F
H73WCBBXY_5_IDT-DUI-NXT-27	10	TRBV16_AGCTTTTACAGTGC_TRBJ2-3	CASSFYSAETLYF	13	C	A	S	S	F	Y	S	A	E	T	L	Y	F
H73WCBBXY_5_IDT-DUI-NXT-28	6	TRBV3_CTTAGGCAGTGC_TRBJ2-3	CASSLGSAETLYF	13	C	A	S	S	L	G	S	A	E	T	L	Y	F
H73WCBBXY_5_IDT-DUI-NXT-29	15	TRBV16_AGCTTCCTAAGTCA_TRBJ2-4	CASSFLSQNTLYF	13	C	A	S	S	F	L	S	Q	N	T	L	Y	F
H73WCBBXY_5_IDT-DUI-NXT-3	6	TRBV3_CTTAGGCAGTGC_TRBJ2-3	CASSLGSAETLYF	13	C	A	S	S	L	G	S	A	E	T	L	Y	F
H73WCBBXY_5_IDT-DUI-NXT-30	15	TRBV16_AGCTTCCTAAGTCA_TRBJ2-4	CASSFLSQNTLYF	13	C	A	S	S	F	L	S	Q	N	T	L	Y	F
H73WCBBXY_5_IDT-DUI-NXT-31	6	TRBV3_CTTAGGCAGTGC_TRBJ2-3	CASSLGSAETLYF	13	C	A	S	S	L	G	S	A	E	T	L	Y	F
H73WCBBXY_5_IDT-DUI-NXT-32	15	TRBV16_AGCTTCCTAAGTCA_TRBJ2-4	CASSFLSQNTLYF	13	C	A	S	S	F	L	S	Q	N	T	L	Y	F
H73WCBBXY_5_IDT-DUI-NXT-33	25	TRBV1_GCAGATACAGGGGGCGGGCAGTA_TRBJ2-7	CTCSADTGGGQYF	13	C	T	C	S	A	D	T	G	G	G	Q	Y	F
H73WCBBXY_5_IDT-DUI-NXT-34	14	TRBV1_CAGTGTGACTGGGGGGGGTGCA_TRBJ2-3	CTCSVTGGGAETLYF	15	C	T	C	S	V	T	G	G	G	A	E	T	L	Y	F
H73WCBBXY_5_IDT-DUI-NXT-36	6	TRBV3_CTTAGGCAGTGC_TRBJ2-3	CASSLGSAETLYF	13	C	A	S	S	L	G	S	A	E	T	L	Y	F
H73WCBBXY_5_IDT-DUI-NXT-37	6	TRBV3_CTTAGGCAGTGC_TRBJ2-3	CASSLGSAETLYF	13	C	A	S	S	L	G	S	A	E	T	L	Y	F
H73WCBBXY_5_IDT-DUI-NXT-38	25	TRBV1_GCAGATACAGGGGGCGGGCAGTA_TRBJ2-7	CTCSADTGGGQYF	13	C	T	C	S	A	D	T	G	G	G	Q	Y	F
H73WCBBXY_5_IDT-DUI-NXT-39	20	TRBV16_CAAGCGGACTGGGTAGTCA_TRBJ2-4	CASGLGSQNTLYF	13	C	A	S	G	L	G	S	Q	N	T	L	Y	F
H73WCBBXY_5_IDT-DUI-NXT-4	15	TRBV16_AGCTTCCTAAGTCA_TRBJ2-4	CASSFLSQNTLYF	13	C	A	S	S	F	L	S	Q	N	T	L	Y	F
H73WCBBXY_5_IDT-DUI-NXT-40	13	TRBV1_GCAGATGGAGGGGGGGGTGCTG_TRBJ2-1	CTCSADGGGGAEQFF	15	C	T	C	S	A	D	G	G	G	G	A	E	Q	F	F
H73WCBBXY_5_IDT-DUI-NXT-41	15	TRBV16_AGCTTCCTAAGTCA_TRBJ2-4	CASSFLSQNTLYF	13	C	A	S	S	F	L	S	Q	N	T	L	Y	F
H73WCBBXY_5_IDT-DUI-NXT-42	6	TRBV3_CTTAGGCAGTGC_TRBJ2-3	CASSLGSAETLYF	13	C	A	S	S	L	G	S	A	E	T	L	Y	F
H73WCBBXY_5_IDT-DUI-NXT-43	31	TRBV13-2_CGGTGGGGGGACTGGGAGGAGGAGGTACT_TRBJ2-7	CASGGGTGRRRYF	13	C	A	S	G	G	G	T	G	R	R	R	Y	F
H73WCBBXY_5_IDT-DUI-NXT-44	38	TRBV1_TGCAGCCGGGACAGTTAATT_TRBJ1-6	CTCSAAGTVNSPLYF	15	C	T	C	S	A	A	G	T	V	N	S	P	L	Y	F
H73WCBBXY_5_IDT-DUI-NXT-45	10	TRBV16_AGCTTTTACAGTGC_TRBJ2-3	CASSFYSAETLYF	13	C	A	S	S	F	Y	S	A	E	T	L	Y	F
H73WCBBXY_5_IDT-DUI-NXT-46	Unique	TRBV15_AGTTTGGGGAACAACG_TRBJ1-4	CASSLGNNERLFF	13	C	A	S	S	L	G	N	N	E	R	L	F	F
H73WCBBXY_5_IDT-DUI-NXT-48	Unique	TRBV1_AGTGCCGGGGGGGGCCAAG_TRBJ2-5	CTCSAGGGQDTQYF	14	C	T	C	S	A	G	G	G	Q	D	T	Q	Y	F
H73WCBBXY_5_IDT-DUI-NXT-49	Unique	TRBV1_GCAGAGCAGGGCACCG_TRBJ2-2	CTCSAEQGTGQLYF	14	C	T	C	S	A	E	Q	G	T	G	Q	L	Y	F
H73WCBBXY_5_IDT-DUI-NXT-5	43	TRBV15_GCAGTACGACTGGGGGGGGATATGA_TRBJ2-7	CASSTTGGGYEQYF	14	C	A	S	S	T	T	G	G	G	Y	E	Q	Y	F
H73WCBBXY_5_IDT-DUI-NXT-50	14	TRBV1_CAGTGTGACTGGGGGGGGTGCA_TRBJ2-3	CTCSVTGGGAETLYF	15	C	T	C	S	V	T	G	G	G	A	E	T	L	Y	F
H73WCBBXY_5_IDT-DUI-NXT-51	15	TRBV16_AGCTTCCTAAGTCA_TRBJ2-4	CASSFLSQNTLYF	13	C	A	S	S	F	L	S	Q	N	T	L	Y	F
H73WCBBXY_5_IDT-DUI-NXT-52	Unique	TRBV13-1_CAGTGCAGGGGTTCAAA_TRBJ2-4	CASSAGVQNTLYF	13	C	A	S	S	A	G	V	Q	N	T	L	Y	F
H73WCBBXY_5_IDT-DUI-NXT-53	43	TRBV15_GCAGTACGACTGGGGGGGGATATGA_TRBJ2-7	CASSTTGGGYEQYF	14	C	A	S	S	T	T	G	G	G	Y	E	Q	Y	F
H73WCBBXY_5_IDT-DUI-NXT-54	6	TRBV3_CTTAGGCAGTGC_TRBJ2-3	CASSLGSAETLYF	13	C	A	S	S	L	G	S	A	E	T	L	Y	F
H73WCBBXY_5_IDT-DUI-NXT-55	25	TRBV1_GCAGATACAGGGGGCGGGCAGTA_TRBJ2-7	CTCSADTGGGQYF	13	C	T	C	S	A	D	T	G	G	G	Q	Y	F
H73WCBBXY_5_IDT-DUI-NXT-56	33	TRBV5_CCAAGCCGGGGTAGGCACAG_TRBJ1-1	CASSQAGVGTEVFF	14	C	A	S	S	Q	A	G	V	G	T	E	V	F	F
H73WCBBXY_5_IDT-DUI-NXT-57	31	TRBV13-2_CGGTGGGGGGACTGGGAGGAGGAGGTACT_TRBJ2-7	CASGGGTGRRRYF	13	C	A	S	G	G	G	T	G	R	R	R	Y	F
H73WCBBXY_5_IDT-DUI-NXT-58	15	TRBV16_AGCTTCCTAAGTCA_TRBJ2-4	CASSFLSQNTLYF	13	C	A	S	S	F	L	S	Q	N	T	L	Y	F
H73WCBBXY_5_IDT-DUI-NXT-59	6	TRBV3_CTTAGGCAGTGC_TRBJ2-3	CASSLGSAETLYF	13	C	A	S	S	L	G	S	A	E	T	L	Y	F
H73WCBBXY_5_IDT-DUI-NXT-6	6	TRBV3_CTTAGGCAGTGC_TRBJ2-3	CASSLGSAETLYF	13	C	A	S	S	L	G	S	A	E	T	L	Y	F
H73WCBBXY_5_IDT-DUI-NXT-60	Unique	TRBV2_GCCAATCTAGTCA_TRBJ2-4	CASSQSSQNTLYF	13	C	A	S	S	Q	S	S	Q	N	T	L	Y	F
H73WCBBXY_5_IDT-DUI-NXT-61	13	TRBV1_GCAGATGGAGGGGGGGGTGCTG_TRBJ2-1	CTCSADGGGGAEQFF	15	C	T	C	S	A	D	G	G	G	G	A	E	Q	F	F
H73WCBBXY_5_IDT-DUI-NXT-62	15	TRBV16_AGCTTCCTAAGTCA_TRBJ2-4	CASSFLSQNTLYF	13	C	A	S	S	F	L	S	Q	N	T	L	Y	F
H73WCBBXY_5_IDT-DUI-NXT-63	10	TRBV16_AGCTTTTACAGTGC_TRBJ2-3	CASSFYSAETLYF	13	C	A	S	S	F	Y	S	A	E	T	L	Y	F
H73WCBBXY_5_IDT-DUI-NXT-64	35	TRBV13-2_AGCGGGGGCAGGAGTCA_TRBJ2-4	CASGGRSQNTLYF	13	C	A	S	G	G	R	S	Q	N	T	L	Y	F
H73WCBBXY_5_IDT-DUI-NXT-65	29	TRBV2_AGCCAGACATATAACA_TRBJ1-5	CASSQTYNNQAPLF	14	C	A	S	S	Q	T	Y	N	N	Q	A	P	L	F
H73WCBBXY_5_IDT-DUI-NXT-66	15	TRBV16_AGCTTCCTAAGTCA_TRBJ2-4	CASSFLSQNTLYF	13	C	A	S	S	F	L	S	Q	N	T	L	Y	F
H73WCBBXY_5_IDT-DUI-NXT-67	9	TRBV5_CCAAGCACTGGGGGTTAAACAG_TRBJ2-7	CASSQALGVKQYF	13	C	A	S	S	Q	A	L	G	V	K	Q	Y	F
H73WCBBXY_5_IDT-DUI-NXT-68	6	TRBV3_CTTAGGCAGTGC_TRBJ2-3	CASSLGSAETLYF	13	C	A	S	S	L	G	S	A	E	T	L	Y	F
H73WCBBXY_5_IDT-DUI-NXT-69	20	TRBV16_CAAGCGGACTGGGTAGTCA_TRBJ2-4	CASGLGSQNTLYF	13	C	A	S	G	L	G	S	Q	N	T	L	Y	F
H73WCBBXY_5_IDT-DUI-NXT-7	33	TRBV5_CCAAGCCGGGGTAGGCACAG_TRBJ1-1	CASSQAGVGTEVFF	14	C	A	S	S	Q	A	G	V	G	T	E	V	F	F
H73WCBBXY_5_IDT-DUI-NXT-70	6	TRBV3_CTTAGGCAGTGC_TRBJ2-3	CASSLGSAETLYF	13	C	A	S	S	L	G	S	A	E	T	L	Y	F
H73WCBBXY_5_IDT-DUI-NXT-71	Unique	TRBV31_GGAGTTCGACAATTTATGA_TRBJ2-7	CAWSSTIYEQYF	12	C	A	W	S	S	T	I	Y	E	Q	Y	F
H73WCBBXY_5_IDT-DUI-NXT-72	9	TRBV5_CCAAGCACTGGGGGTTAAACAG_TRBJ2-7	CASSQALGVKQYF	13	C	A	S	S	Q	A	L	G	V	K	Q	Y	F
H73WCBBXY_5_IDT-DUI-NXT-73	10	TRBV16_AGCTTTTACAGTGC_TRBJ2-3	CASSFYSAETLYF	13	C	A	S	S	F	Y	S	A	E	T	L	Y	F
H73WCBBXY_5_IDT-DUI-NXT-74	15	TRBV16_AGCTTCCTAAGTCA_TRBJ2-4	CASSFLSQNTLYF	13	C	A	S	S	F	L	S	Q	N	T	L	Y	F
H73WCBBXY_5_IDT-DUI-NXT-75	15	TRBV16_AGCTTCCTAAGTCA_TRBJ2-4	CASSFLSQNTLYF	13	C	A	S	S	F	L	S	Q	N	T	L	Y	F
H73WCBBXY_5_IDT-DUI-NXT-77	15	TRBV16_AGCTTCCTAAGTCA_TRBJ2-4	CASSFLSQNTLYF	13	C	A	S	S	F	L	S	Q	N	T	L	Y	F
H73WCBBXY_5_IDT-DUI-NXT-78	33	TRBV5_CCAAGCCGGGGTAGGCACAG_TRBJ1-1	CASSQAGVGTEVFF	14	C	A	S	S	Q	A	G	V	G	T	E	V	F	F
H73WCBBXY_5_IDT-DUI-NXT-79	6	TRBV3_CTTAGGCAGTGC_TRBJ2-3	CASSLGSAETLYF	13	C	A	S	S	L	G	S	A	E	T	L	Y	F
H73WCBBXY_5_IDT-DUI-NXT-8	Unique	TRBV15_AGTTTGAGGGATCGTGCA_TRBJ2-3	CASSLRDRAETLYF	14	C	A	S	S	L	R	D	R	A	E	T	L	Y	F
H73WCBBXY_5_IDT-DUI-NXT-80	13	TRBV1_GCAGATGGAGGGGGGGGTGCTG_TRBJ2-1	CTCSADGGGGAEQFF	15	C	T	C	S	A	D	G	G	G	G	A	E	Q	F	F
H73WCBBXY_5_IDT-DUI-NXT-81	15	TRBV16_AGCTTCCTAAGTCA_TRBJ2-4	CASSFLSQNTLYF	13	C	A	S	S	F	L	S	Q	N	T	L	Y	F
H73WCBBXY_5_IDT-DUI-NXT-83	36	TRBV13-1_CAGCACCCCCGGGACAGGGGCTAACT_TRBJ2-1	CASTPGTGANYAEQFF	16	C	A	S	T	P	G	T	G	A	N	Y	A	E	Q	F	F
H73WCBBXY_5_IDT-DUI-NXT-84	33	TRBV5_CCAAGCCGGGGTAGGCACAG_TRBJ1-1	CASSQAGVGTEVFF	14	C	A	S	S	Q	A	G	V	G	T	E	V	F	F
H73WCBBXY_5_IDT-DUI-NXT-85	12	TRBV1_AGTGCCACAGGGGCGGGCAACG_TRBJ1-4	CTCSATGAGNERLFF	15	C	T	C	S	A	T	G	A	G	N	E	R	L	F	F
H73WCBBXY_5_IDT-DUI-NXT-86	38	TRBV1_TGCAGCCGGGACAGTTAATT_TRBJ1-6	CTCSAAGTVNSPLYF	15	C	T	C	S	A	A	G	T	V	N	S	P	L	Y	F
H73WCBBXY_5_IDT-DUI-NXT-87	14	TRBV1_CAGTGTGACTGGGGGGGGTGCA_TRBJ2-3	CTCSVTGGGAETLYF	15	C	T	C	S	V	T	G	G	G	A	E	T	L	Y	F
H73WCBBXY_5_IDT-DUI-NXT-88	15	TRBV16_AGCTTCCTAAGTCA_TRBJ2-4	CASSFLSQNTLYF	13	C	A	S	S	F	L	S	Q	N	T	L	Y	F
H73WCBBXY_5_IDT-DUI-NXT-89	15	TRBV16_AGCTTCCTAAGTCA_TRBJ2-4	CASSFLSQNTLYF	13	C	A	S	S	F	L	S	Q	N	T	L	Y	F
H73WCBBXY_5_IDT-DUI-NXT-9	20	TRBV16_CAAGCGGACTGGGTAGTCA_TRBJ2-4	CASGLGSQNTLYF	13	C	A	S	G	L	G	S	Q	N	T	L	Y	F
H73WCBBXY_5_IDT-DUI-NXT-90	36	TRBV13-1_CAGCACCCCCGGGACAGGGGCTAACT_TRBJ2-1	CASTPGTGANYAEQFF	16	C	A	S	T	P	G	T	G	A	N	Y	A	E	Q	F	F
H73WCBBXY_5_IDT-DUI-NXT-91	29	TRBV2_AGCCAGACATATAACA_TRBJ1-5	CASSQTYNNQAPLF	14	C	A	S	S	Q	T	Y	N	N	Q	A	P	L	F
H73WCBBXY_5_IDT-DUI-NXT-92	33	TRBV5_CCAAGCCGGGGTAGGCACAG_TRBJ1-1	CASSQAGVGTEVFF	14	C	A	S	S	Q	A	G	V	G	T	E	V	F	F
H73WCBBXY_5_IDT-DUI-NXT-93	Unique	TRBV13-1_CAGTGGCGGGGTTCAAA_TRBJ2-4	CASSGGVQNTLYF	13	C	A	S	S	G	G	V	Q	N	T	L	Y	F
H73WCBBXY_5_IDT-DUI-NXT-96	12	TRBV1_AGTGCCACAGGGGCGGGCAACG_TRBJ1-4	CTCSATGAGNERLFF	15	C	T	C	S	A	T	G	A	G	N	E	R	L	F	F
				Total	89	89	89	89	89	89	89	89	89	89	89	89	88	30	16	3
				%D	0	0	0	0	1.1236	7.86517	1.1236	0	0	2.24719	0	0	0	0	0	0
				%E	0	0	0	0	0	1.1236	0	0	26.9663	2.24719	16.8539	4.49438	3.40909	0	0	0

## Sheet: 10-23_CDR3A
cell_name	Clonal group	A_productive	CDR3	LENGTH	-2	1	0	1	2	3	4	5	6	7	8	9	10	11	12	13	14
H73J2BBXY_2_IDT-DUI-NXT-289	3	TRAV14-1_CAAGTAGGGCCTCGG_TRAJ11	CAASRASGYNKLTF	14	C	A	A	S	R	A	S	G	Y	N	K	L	T	F
H73J2BBXY_2_IDT-DUI-NXT-290	Unique	TRAV5D-4_AAGTGCACTGGGCTCTGG_TRAJ42	CAASALGSGGSNAKLTF	17	C	A	A	S	A	L	G	S	G	G	S	N	A	K	L	T	F
H73J2BBXY_2_IDT-DUI-NXT-291	24	TRAV7-1_GTGCAAAAGACAC_TRAJ30	CAKDTNAYKVIF	12	C	A	K	D	T	N	A	Y	K	V	I	F
H73J2BBXY_2_IDT-DUI-NXT-291_2		TRAV5D-4_AAGTGCTGGAGGT_TRAJ18	CAASAGGSALGRLHF	15	C	A	A	S	A	G	G	S	A	L	G	R	L	H	F
H73J2BBXY_2_IDT-DUI-NXT-292	22	TRAV12D-3_TGAGTAGGGGAGGT_TRAJ18	CALSRGGSALGRLHF	15	C	A	L	S	R	G	G	S	A	L	G	R	L	H	F
H73J2BBXY_2_IDT-DUI-NXT-294	27	TRAV5D-4_CAAGTCGGCCCTCGG_TRAJ11	CAASRPSGYNKLTF	14	C	A	A	S	R	P	S	G	Y	N	K	L	T	F
H73J2BBXY_2_IDT-DUI-NXT-295	21	TRAV13D-2_GCTATGACTG_TRAJ12	CAMTGGYKVVF	11	C	A	M	T	G	G	Y	K	V	V	F
H73J2BBXY_2_IDT-DUI-NXT-296	18	TRAV5D-4_TGCAATTAGAGGAGGT_TRAJ18	CAAIRGGSALGRLHF	15	C	A	A	I	R	G	G	S	A	L	G	R	L	H	F
H73J2BBXY_2_IDT-DUI-NXT-297	0	TRAV10_AGCAAAGGCTGGA_TRAJ12	CAAKAGGYKVVF	12	C	A	A	K	A	G	G	Y	K	V	V	F
H73J2BBXY_2_IDT-DUI-NXT-298	27	TRAV5D-4_CAAGTCGGCCCTCGG_TRAJ11	CAASRPSGYNKLTF	14	C	A	A	S	R	P	S	G	Y	N	K	L	T	F
H73J2BBXY_2_IDT-DUI-NXT-300	24	TRAV5D-4_AAGTGCTGGAGGT_TRAJ18	CAASAGGSALGRLHF	15	C	A	A	S	A	G	G	S	A	L	G	R	L	H	F
H73J2BBXY_2_IDT-DUI-NXT-300_2		TRAV7-1_GTGCAAAAGACAC_TRAJ30	CAKDTNAYKVIF	12	C	A	K	D	T	N	A	Y	K	V	I	F
H73J2BBXY_2_IDT-DUI-NXT-301	0	TRAV10_AGCAAAGGCTGGA_TRAJ12	CAAKAGGYKVVF	12	C	A	A	K	A	G	G	Y	K	V	V	F
H73J2BBXY_2_IDT-DUI-NXT-305	24	TRAV5D-4_AAGTGCTGGAGGT_TRAJ18	CAASAGGSALGRLHF	15	C	A	A	S	A	G	G	S	A	L	G	R	L	H	F
H73J2BBXY_2_IDT-DUI-NXT-305_2		TRAV7-1_GTGCAAAAGACAC_TRAJ30	CAKDTNAYKVIF	12	C	A	K	D	T	N	A	Y	K	V	I	F
H73J2BBXY_2_IDT-DUI-NXT-306	34	TRAV10D_CAAGCTCCTCATCTG_TRAJ4	CAASSSSGSFNKLTF	15	C	A	A	S	S	S	S	G	S	F	N	K	L	T	F
H73J2BBXY_2_IDT-DUI-NXT-307	24	TRAV5D-4_AAGTGCTGGAGGT_TRAJ18	CAASAGGSALGRLHF	15	C	A	A	S	A	G	G	S	A	L	G	R	L	H	F
H73J2BBXY_2_IDT-DUI-NXT-307_2		TRAV7-1_GTGCAAAAGACAC_TRAJ30	CAKDTNAYKVIF	12	C	A	K	D	T	N	A	Y	K	V	I	F
H73J2BBXY_2_IDT-DUI-NXT-309	4	TRAV5D-4_AAGTGCAGGGGGCTATG_TRAJ47	CAASAGGYANKMIF	14	C	A	A	S	A	G	G	Y	A	N	K	M	I	F
H73J2BBXY_2_IDT-DUI-NXT-310	34	TRAV10D_CAAGCTCCTCATCTG_TRAJ4	CAASSSSGSFNKLTF	15	C	A	A	S	S	S	S	G	S	F	N	K	L	T	F
H73J2BBXY_2_IDT-DUI-NXT-312	24	TRAV7-1_GTGCAAAAGACAC_TRAJ30	CAKDTNAYKVIF	12	C	A	K	D	T	N	A	Y	K	V	I	F
H73J2BBXY_2_IDT-DUI-NXT-313	5	TRAV5D-4_AAGTGGGGACTC_TRAJ11	CAASGDSGYNKLTF	14	C	A	A	S	G	D	S	G	Y	N	K	L	T	F
H73J2BBXY_2_IDT-DUI-NXT-314	5	TRAV5D-4_AAGTGGGGACTC_TRAJ11	CAASGDSGYNKLTF	14	C	A	A	S	G	D	S	G	Y	N	K	L	T	F
H73J2BBXY_2_IDT-DUI-NXT-315	18	TRAV5D-4_TGCAATTAGAGGAGGT_TRAJ18	CAAIRGGSALGRLHF	15	C	A	A	I	R	G	G	S	A	L	G	R	L	H	F
H73J2BBXY_2_IDT-DUI-NXT-316	Unique	TRAV6-6_TCTGGCCAATAA_TRAJ31	CALANNNNRIFF	12	C	A	L	A	N	N	N	N	R	I	F	F
H73J2BBXY_2_IDT-DUI-NXT-320	5	TRAV5D-4_AAGTGGGGACTC_TRAJ11	CAASGDSGYNKLTF	14	C	A	A	S	G	D	S	G	Y	N	K	L	T	F
H73J2BBXY_2_IDT-DUI-NXT-322	3	TRAV14-1_CAAGTAGGGCCTCGG_TRAJ11	CAASRASGYNKLTF	14	C	A	A	S	R	A	S	G	Y	N	K	L	T	F
H73J2BBXY_2_IDT-DUI-NXT-324	24	TRAV7-1_GTGCAAAAGACAC_TRAJ30	CAKDTNAYKVIF	12	C	A	K	D	T	N	A	Y	K	V	I	F
H73J2BBXY_2_IDT-DUI-NXT-325	5	TRAV5D-4_AAGTGGGGACTC_TRAJ11	CAASGDSGYNKLTF	14	C	A	A	S	G	D	S	G	Y	N	K	L	T	F
H73J2BBXY_2_IDT-DUI-NXT-326	17	TRAV5D-4_AAGTGCAGGGGGTTC_TRAJ18	CAASAGGSALGRLHF	15	C	A	A	S	A	G	G	S	A	L	G	R	L	H	F
H73J2BBXY_2_IDT-DUI-NXT-328	13	TRAV5D-4_AAGTGCAGGAGGT_TRAJ18	CAASAGGSALGRLHF	15	C	A	A	S	A	G	G	S	A	L	G	R	L	H	F
H73J2BBXY_2_IDT-DUI-NXT-329	22	TRAV12D-3_TGAGTAGGGGAGGT_TRAJ18	CALSRGGSALGRLHF	15	C	A	L	S	R	G	G	S	A	L	G	R	L	H	F
H73J2BBXY_2_IDT-DUI-NXT-330	37	TRAV5D-4_TGCAAAAATAACA_TRAJ37	CAAKITGNTRKLIF	14	C	A	A	K	I	T	G	N	T	R	K	L	I	F
H73J2BBXY_2_IDT-DUI-NXT-330_2		TRAV17_TGGAGATCGATAG_TRAJ33	CALEIDSNYQLIW	13	C	A	L	E	I	D	S	N	Y	Q	L	I	W
H73J2BBXY_2_IDT-DUI-NXT-332	16	TRAV5D-4_TGCAAAGGGTGGAG_TRAJ12	CAAKGGGYKVVF	12	C	A	A	K	G	G	G	Y	K	V	V	F
H73J2BBXY_2_IDT-DUI-NXT-336	0	TRAV10_AGCAAAGGCTGGA_TRAJ12	CAAKAGGYKVVF	12	C	A	A	K	A	G	G	Y	K	V	V	F
H73J2BBXY_2_IDT-DUI-NXT-338	0	TRAV10_AGCAAAGGCTGGA_TRAJ12	CAAKAGGYKVVF	12	C	A	A	K	A	G	G	Y	K	V	V	F
H73J2BBXY_2_IDT-DUI-NXT-339	24	TRAV7-1_GTGCAAAAGACAC_TRAJ30	CAKDTNAYKVIF	12	C	A	K	D	T	N	A	Y	K	V	I	F
H73J2BBXY_2_IDT-DUI-NXT-340	23	TRAV10D_AAGCAAGACTGG_TRAJ2	CAASKTGGLSGKLTF	15	C	A	A	S	K	T	G	G	L	S	G	K	L	T	F
H73J2BBXY_2_IDT-DUI-NXT-342	21	TRAV6-6_GGGTGCCTCTTC_TRAJ34	CALGASSNTDKVVF	14	C	A	L	G	A	S	S	N	T	D	K	V	V	F
H73J2BBXY_2_IDT-DUI-NXT-342_2		TRAV13D-2_GCTATGACTG_TRAJ12	CAMTGGYKVVF	11	C	A	M	T	G	G	Y	K	V	V	F
H73J2BBXY_2_IDT-DUI-NXT-344	22	TRAV12D-3_TGAGTAGGGGAGGT_TRAJ18	CALSRGGSALGRLHF	15	C	A	L	S	R	G	G	S	A	L	G	R	L	H	F
H73J2BBXY_2_IDT-DUI-NXT-345	4	TRAV5D-4_AAGTGCAGGGGGCTATG_TRAJ47	CAASAGGYANKMIF	14	C	A	A	S	A	G	G	Y	A	N	K	M	I	F
H73J2BBXY_2_IDT-DUI-NXT-346	12	TRAV5D-4_CAAGTAAGGGAGGT_TRAJ18	CAASKGGSALGRLHF	15	C	A	A	S	K	G	G	S	A	L	G	R	L	H	F
H73J2BBXY_2_IDT-DUI-NXT-347	21	TRAV13D-2_GCTATGACTG_TRAJ12	CAMTGGYKVVF	11	C	A	M	T	G	G	Y	K	V	V	F
H73J2BBXY_2_IDT-DUI-NXT-348	5	TRAV5D-4_AAGTGGGGACTC_TRAJ11	CAASGDSGYNKLTF	14	C	A	A	S	G	D	S	G	Y	N	K	L	T	F
H73J2BBXY_2_IDT-DUI-NXT-353	0	TRAV10_AGCAAAGGCTGGA_TRAJ12	CAAKAGGYKVVF	12	C	A	A	K	A	G	G	Y	K	V	V	F
H73J2BBXY_2_IDT-DUI-NXT-354	12	TRAV5D-4_CAAGTAAGGGAGGT_TRAJ18	CAASKGGSALGRLHF	15	C	A	A	S	K	G	G	S	A	L	G	R	L	H	F
H73J2BBXY_2_IDT-DUI-NXT-355	24	TRAV5D-4_AAGTGCTGGAGGT_TRAJ18	CAASAGGSALGRLHF	15	C	A	A	S	A	G	G	S	A	L	G	R	L	H	F
H73J2BBXY_2_IDT-DUI-NXT-356	Unique	TRAV6D-7_AGTGACCGGTATAA_TRAJ23	CALSDRYNQGKLIF	14	C	A	L	S	D	R	Y	N	Q	G	K	L	I	F
H73J2BBXY_2_IDT-DUI-NXT-357	24	TRAV5D-4_AAGTGCTGGAGGT_TRAJ18	CAASAGGSALGRLHF	15	C	A	A	S	A	G	G	S	A	L	G	R	L	H	F
H73J2BBXY_2_IDT-DUI-NXT-357_2		TRAV7-1_GTGCAAAAGACAC_TRAJ30	CAKDTNAYKVIF	12	C	A	K	D	T	N	A	Y	K	V	I	F
H73J2BBXY_2_IDT-DUI-NXT-358	13	TRAV5D-4_AAGTGCAGGAGGT_TRAJ18	CAASAGGSALGRLHF	15	C	A	A	S	A	G	G	S	A	L	G	R	L	H	F
H73J2BBXY_2_IDT-DUI-NXT-359	16	TRAV5D-4_TGCAAAGGGTGGAG_TRAJ12	CAAKGGGYKVVF	12	C	A	A	K	G	G	G	Y	K	V	V	F
H73J2BBXY_2_IDT-DUI-NXT-361	5	TRAV5D-4_AAGTGGGGACTC_TRAJ11	CAASGDSGYNKLTF	14	C	A	A	S	G	D	S	G	Y	N	K	L	T	F
H73J2BBXY_2_IDT-DUI-NXT-362	34	TRAV10D_CAAGCTCCTCATCTG_TRAJ4	CAASSSSGSFNKLTF	15	C	A	A	S	S	S	S	G	S	F	N	K	L	T	F
H73J2BBXY_2_IDT-DUI-NXT-363	Unique	TRAV13D-1_CTATGAACTA_TRAJ26	CAMNYAQGLTF	11	C	A	M	N	Y	A	Q	G	L	T	F
H73J2BBXY_2_IDT-DUI-NXT-364	24	TRAV5D-4_AAGTGCTGGAGGT_TRAJ18	CAASAGGSALGRLHF	15	C	A	A	S	A	G	G	S	A	L	G	R	L	H	F
H73J2BBXY_2_IDT-DUI-NXT-364_2		TRAV7-1_GTGCAAAAGACAC_TRAJ30	CAKDTNAYKVIF	12	C	A	K	D	T	N	A	Y	K	V	I	F
H73J2BBXY_2_IDT-DUI-NXT-365	21	TRAV13D-2_GCTATGACTG_TRAJ12	CAMTGGYKVVF	11	C	A	M	T	G	G	Y	K	V	V	F
H73J2BBXY_2_IDT-DUI-NXT-368	24	TRAV5D-4_AAGTGCTGGAGGT_TRAJ18	CAASAGGSALGRLHF	15	C	A	A	S	A	G	G	S	A	L	G	R	L	H	F
H73J2BBXY_2_IDT-DUI-NXT-368_2		TRAV7-1_GTGCAAAAGACAC_TRAJ30	CAKDTNAYKVIF	12	C	A	K	D	T	N	A	Y	K	V	I	F
H73J2BBXY_2_IDT-DUI-NXT-369	4	TRAV5D-4_AAGTGCAGGGGGCTATG_TRAJ47	CAASAGGYANKMIF	14	C	A	A	S	A	G	G	Y	A	N	K	M	I	F
H73J2BBXY_2_IDT-DUI-NXT-372	0	TRAV10_AGCAAAGGCTGGA_TRAJ12	CAAKAGGYKVVF	12	C	A	A	K	A	G	G	Y	K	V	V	F
H73J2BBXY_2_IDT-DUI-NXT-375	5	TRAV5D-4_AAGTGGGGACTC_TRAJ11	CAASGDSGYNKLTF	14	C	A	A	S	G	D	S	G	Y	N	K	L	T	F
H73J2BBXY_2_IDT-DUI-NXT-377	21	TRAV13D-2_GCTATGACTG_TRAJ12	CAMTGGYKVVF	11	C	A	M	T	G	G	Y	K	V	V	F
H73J2BBXY_2_IDT-DUI-NXT-377_2		TRAV6-6_GGGTGCCTCTTC_TRAJ34	CALGASSNTDKVVF	14	C	A	L	G	A	S	S	N	T	D	K	V	V	F
H73J2BBXY_2_IDT-DUI-NXT-380	24	TRAV5D-4_AAGTGCTGGAGGT_TRAJ18	CAASAGGSALGRLHF	15	C	A	A	S	A	G	G	S	A	L	G	R	L	H	F
H73J2BBXY_2_IDT-DUI-NXT-380_2		TRAV7-1_GTGCAAAAGACAC_TRAJ30	CAKDTNAYKVIF	12	C	A	K	D	T	N	A	Y	K	V	I	F
H73J2BBXY_2_IDT-DUI-NXT-381	0	TRAV10_AGCAAAGGCTGGA_TRAJ12	CAAKAGGYKVVF	12	C	A	A	K	A	G	G	Y	K	V	V	F
H73J2BBXY_2_IDT-DUI-NXT-382	21	TRAV6-6_GGGTGCCTCTTC_TRAJ34	CALGASSNTDKVVF	14	C	A	L	G	A	S	S	N	T	D	K	V	V	F
H73J2BBXY_2_IDT-DUI-NXT-382_2		TRAV13D-2_GCTATGACTG_TRAJ12	CAMTGGYKVVF	11	C	A	M	T	G	G	Y	K	V	V	F
H73J2BBXY_2_IDT-DUI-NXT-383	13	TRAV5D-4_AAGTGCAGGAGGT_TRAJ18	CAASAGGSALGRLHF	15	C	A	A	S	A	G	G	S	A	L	G	R	L	H	F
H73J2BBXY_2_IDT-DUI-NXT-384	13	TRAV5D-4_AAGTGCAGGAGGT_TRAJ18	CAASAGGSALGRLHF	15	C	A	A	S	A	G	G	S	A	L	G	R	L	H	F
H73WCBBXY_6_IDT-DUI-NXT-100	34	TRAV10D_CAAGCTCCTCATCTG_TRAJ4	CAASSSSGSFNKLTF	15	C	A	A	S	S	S	S	G	S	F	N	K	L	T	F
H73WCBBXY_6_IDT-DUI-NXT-101	Unique	TRAV4D-3_TGCTGTCTATAACA_TRAJ17	CAVYNSAGNKLTF	13	C	A	V	Y	N	S	A	G	N	K	L	T	F
H73WCBBXY_6_IDT-DUI-NXT-102	0	TRAV10_AGCAAAGGCTGGA_TRAJ12	CAAKAGGYKVVF	12	C	A	A	K	A	G	G	Y	K	V	V	F
H73WCBBXY_6_IDT-DUI-NXT-103	24	TRAV5D-4_AAGTGCTGGAGGT_TRAJ18	CAASAGGSALGRLHF	15	C	A	A	S	A	G	G	S	A	L	G	R	L	H	F
H73WCBBXY_6_IDT-DUI-NXT-103_2		TRAV7-1_GTGCAAAAGACAC_TRAJ30	CAKDTNAYKVIF	12	C	A	K	D	T	N	A	Y	K	V	I	F
H73WCBBXY_6_IDT-DUI-NXT-104	24	TRAV7-1_GTGCAAAAGACAC_TRAJ30	CAKDTNAYKVIF	12	C	A	K	D	T	N	A	Y	K	V	I	F
H73WCBBXY_6_IDT-DUI-NXT-104_2		TRAV5D-4_AAGTGCTGGAGGT_TRAJ18	CAASAGGSALGRLHF	15	C	A	A	S	A	G	G	S	A	L	G	R	L	H	F
H73WCBBXY_6_IDT-DUI-NXT-106	3	TRAV14-1_CAAGTAGGGCCTCGG_TRAJ11	CAASRASGYNKLTF	14	C	A	A	S	R	A	S	G	Y	N	K	L	T	F
H73WCBBXY_6_IDT-DUI-NXT-107	23	TRAV10D_AAGCAAGACTGG_TRAJ2	CAASKTGGLSGKLTF	15	C	A	A	S	K	T	G	G	L	S	G	K	L	T	F
H73WCBBXY_6_IDT-DUI-NXT-108	Unique	TRAV5D-4_AAGTGCCAGTG_TRAJ53	CAASASGGSNYKLTF	15	C	A	A	S	A	S	G	G	S	N	Y	K	L	T	F
H73WCBBXY_6_IDT-DUI-NXT-109	0	TRAV10_AGCAAAGGCTGGA_TRAJ12	CAAKAGGYKVVF	12	C	A	A	K	A	G	G	Y	K	V	V	F
H73WCBBXY_6_IDT-DUI-NXT-112	34	TRAV10D_CAAGCTCCTCATCTG_TRAJ4	CAASSSSGSFNKLTF	15	C	A	A	S	S	S	S	G	S	F	N	K	L	T	F
H73WCBBXY_6_IDT-DUI-NXT-113	24	TRAV7-1_GTGCAAAAGACAC_TRAJ30	CAKDTNAYKVIF	12	C	A	K	D	T	N	A	Y	K	V	I	F
H73WCBBXY_6_IDT-DUI-NXT-113_2		TRAV5D-4_AAGTGCTGGAGGT_TRAJ18	CAASAGGSALGRLHF	15	C	A	A	S	A	G	G	S	A	L	G	R	L	H	F
H73WCBBXY_6_IDT-DUI-NXT-114	17	TRAV5D-4_AAGTGCAGGGGGTTC_TRAJ18	CAASAGGSALGRLHF	15	C	A	A	S	A	G	G	S	A	L	G	R	L	H	F
H73WCBBXY_6_IDT-DUI-NXT-115	21	TRAV13D-2_GCTATGACTG_TRAJ12	CAMTGGYKVVF	11	C	A	M	T	G	G	Y	K	V	V	F
H73WCBBXY_6_IDT-DUI-NXT-115_2		TRAV6-6_GGGTGCCTCTTC_TRAJ34	CALGASSNTDKVVF	14	C	A	L	G	A	S	S	N	T	D	K	V	V	F
H73WCBBXY_6_IDT-DUI-NXT-116	34	TRAV10D_CAAGCTCCTCATCTG_TRAJ4	CAASSSSGSFNKLTF	15	C	A	A	S	S	S	S	G	S	F	N	K	L	T	F
H73WCBBXY_6_IDT-DUI-NXT-117	24	TRAV5D-4_AAGTGCTGGAGGT_TRAJ18	CAASAGGSALGRLHF	15	C	A	A	S	A	G	G	S	A	L	G	R	L	H	F
H73WCBBXY_6_IDT-DUI-NXT-117_2		TRAV7-1_GTGCAAAAGACAC_TRAJ30	CAKDTNAYKVIF	12	C	A	K	D	T	N	A	Y	K	V	I	F
H73WCBBXY_6_IDT-DUI-NXT-119	24	TRAV5D-4_AAGTGCTGGAGGT_TRAJ18	CAASAGGSALGRLHF	15	C	A	A	S	A	G	G	S	A	L	G	R	L	H	F
H73WCBBXY_6_IDT-DUI-NXT-121	3	TRAV14-1_CAAGTAGGGCCTCGG_TRAJ11	CAASRASGYNKLTF	14	C	A	A	S	R	A	S	G	Y	N	K	L	T	F
H73WCBBXY_6_IDT-DUI-NXT-122	5	TRAV5D-4_AAGTGGGGACTC_TRAJ11	CAASGDSGYNKLTF	14	C	A	A	S	G	D	S	G	Y	N	K	L	T	F
H73WCBBXY_6_IDT-DUI-NXT-125	12	TRAV5D-4_CAAGTAAGGGAGGT_TRAJ18	CAASKGGSALGRLHF	15	C	A	A	S	K	G	G	S	A	L	G	R	L	H	F
H73WCBBXY_6_IDT-DUI-NXT-126	5	TRAV5D-4_AAGTGGGGACTC_TRAJ11	CAASGDSGYNKLTF	14	C	A	A	S	G	D	S	G	Y	N	K	L	T	F
H73WCBBXY_6_IDT-DUI-NXT-128	21	TRAV13D-2_GCTATGACTG_TRAJ12	CAMTGGYKVVF	11	C	A	M	T	G	G	Y	K	V	V	F
H73WCBBXY_6_IDT-DUI-NXT-130	39	TRAV5D-4_GCTGCCTGCAAGGGGGGAGCAT_TRAJ50	CAACKGGASSSFSKLVF	17	C	A	A	C	K	G	G	A	S	S	S	F	S	K	L	V	F
H73WCBBXY_6_IDT-DUI-NXT-132	12	TRAV5D-4_CAAGTAAGGGAGGT_TRAJ18	CAASKGGSALGRLHF	15	C	A	A	S	K	G	G	S	A	L	G	R	L	H	F
H73WCBBXY_6_IDT-DUI-NXT-133	3	TRAV14-1_CAAGTAGGGCCTCGG_TRAJ11	CAASRASGYNKLTF	14	C	A	A	S	R	A	S	G	Y	N	K	L	T	F
H73WCBBXY_6_IDT-DUI-NXT-134	44	TRAV10D_CAAGCTCCCCATCC_TRAJ50	CAASSPSSSFSKLVF	15	C	A	A	S	S	P	S	S	S	F	S	K	L	V	F
H73WCBBXY_6_IDT-DUI-NXT-136	3	TRAV14-1_CAAGTAGGGCCTCGG_TRAJ11	CAASRASGYNKLTF	14	C	A	A	S	R	A	S	G	Y	N	K	L	T	F
H73WCBBXY_6_IDT-DUI-NXT-137	24	TRAV7-1_GTGCAAAAGACAC_TRAJ30	CAKDTNAYKVIF	12	C	A	K	D	T	N	A	Y	K	V	I	F
H73WCBBXY_6_IDT-DUI-NXT-140	Unique	TRAV5D-4_CAAGTAGCAGTG_TRAJ53	CAASSSGGSNYKLTF	15	C	A	A	S	S	S	G	G	S	N	Y	K	L	T	F
H73WCBBXY_6_IDT-DUI-NXT-141	39	TRAV5D-4_GCTGCCTGCAAGGGGGGAGCAT_TRAJ50	CAACKGGASSSFSKLVF	17	C	A	A	C	K	G	G	A	S	S	S	F	S	K	L	V	F
H73WCBBXY_6_IDT-DUI-NXT-143	5	TRAV5D-4_AAGTGGGGACTC_TRAJ11	CAASGDSGYNKLTF	14	C	A	A	S	G	D	S	G	Y	N	K	L	T	F
H73WCBBXY_6_IDT-DUI-NXT-144	4	TRAV5D-4_AAGTGCAGGGGGCTATG_TRAJ47	CAASAGGYANKMIF	14	C	A	A	S	A	G	G	Y	A	N	K	M	I	F
H73WCBBXY_6_IDT-DUI-NXT-145	16	TRAV5D-4_TGCAAAGGGTGGAG_TRAJ12	CAAKGGGYKVVF	12	C	A	A	K	G	G	G	Y	K	V	V	F
H73WCBBXY_6_IDT-DUI-NXT-146	0	TRAV10_AGCAAAGGCTGGA_TRAJ12	CAAKAGGYKVVF	12	C	A	A	K	A	G	G	Y	K	V	V	F
H73WCBBXY_6_IDT-DUI-NXT-147	Unique	TRAV16_CTATGAGAGAGGGCCGTTATG_TRAJ32	CAMREGRYGGSGNKLIF	17	C	A	M	R	E	G	R	Y	G	G	S	G	N	K	L	I	F
H73WCBBXY_6_IDT-DUI-NXT-147_2		TRAV6-6_GGTGATACCTCC_TRAJ50	CALGDTSSFSKLVF	14	C	A	L	G	D	T	S	S	F	S	K	L	V	F
H73WCBBXY_6_IDT-DUI-NXT-148	24	TRAV5D-4_AAGTGCTGGAGGT_TRAJ18	CAASAGGSALGRLHF	15	C	A	A	S	A	G	G	S	A	L	G	R	L	H	F
H73WCBBXY_6_IDT-DUI-NXT-149	16	TRAV5D-4_TGCAAAGGGTGGAG_TRAJ12	CAAKGGGYKVVF	12	C	A	A	K	G	G	G	Y	K	V	V	F
H73WCBBXY_6_IDT-DUI-NXT-151	0	TRAV10_AGCAAAGGCTGGA_TRAJ12	CAAKAGGYKVVF	12	C	A	A	K	A	G	G	Y	K	V	V	F
H73WCBBXY_6_IDT-DUI-NXT-153	24	TRAV5D-4_AAGTGCTGGAGGT_TRAJ18	CAASAGGSALGRLHF	15	C	A	A	S	A	G	G	S	A	L	G	R	L	H	F
H73WCBBXY_6_IDT-DUI-NXT-153_2		TRAV7-1_GTGCAAAAGACAC_TRAJ30	CAKDTNAYKVIF	12	C	A	K	D	T	N	A	Y	K	V	I	F
H73WCBBXY_6_IDT-DUI-NXT-154	24	TRAV5D-4_AAGTGCTGGAGGT_TRAJ18	CAASAGGSALGRLHF	15	C	A	A	S	A	G	G	S	A	L	G	R	L	H	F
H73WCBBXY_6_IDT-DUI-NXT-154_2		TRAV7-1_GTGCAAAAGACAC_TRAJ30	CAKDTNAYKVIF	12	C	A	K	D	T	N	A	Y	K	V	I	F
H73WCBBXY_6_IDT-DUI-NXT-155	24	TRAV7-1_GTGCAAAAGACAC_TRAJ30	CAKDTNAYKVIF	12	C	A	K	D	T	N	A	Y	K	V	I	F
H73WCBBXY_6_IDT-DUI-NXT-155_2		TRAV5D-4_AAGTGCTGGAGGT_TRAJ18	CAASAGGSALGRLHF	15	C	A	A	S	A	G	G	S	A	L	G	R	L	H	F
H73WCBBXY_6_IDT-DUI-NXT-156	27	TRAV5D-4_CAAGTCGGCCCTCGG_TRAJ11	CAASRPSGYNKLTF	14	C	A	A	S	R	P	S	G	Y	N	K	L	T	F
H73WCBBXY_6_IDT-DUI-NXT-157	13	TRAV5D-4_AAGTGCAGGAGGT_TRAJ18	CAASAGGSALGRLHF	15	C	A	A	S	A	G	G	S	A	L	G	R	L	H	F
H73WCBBXY_6_IDT-DUI-NXT-167	34	TRAV10D_CAAGCTCCTCATCTG_TRAJ4	CAASSSSGSFNKLTF	15	C	A	A	S	S	S	S	G	S	F	N	K	L	T	F
H73WCBBXY_6_IDT-DUI-NXT-179	24	TRAV5D-4_AAGTGCTGGAGGT_TRAJ18	CAASAGGSALGRLHF	15	C	A	A	S	A	G	G	S	A	L	G	R	L	H	F
H73WCBBXY_6_IDT-DUI-NXT-179_2		TRAV7-1_GTGCAAAAGACAC_TRAJ30	CAKDTNAYKVIF	12	C	A	K	D	T	N	A	Y	K	V	I	F
H73WCBBXY_6_IDT-DUI-NXT-185	12	TRAV5D-4_CAAGTAAGGGAGGT_TRAJ18	CAASKGGSALGRLHF	15	C	A	A	S	K	G	G	S	A	L	G	R	L	H	F
H73WCBBXY_6_IDT-DUI-NXT-97	44	TRAV10D_CAAGCTCCCCATCC_TRAJ50	CAASSPSSSFSKLVF	15	C	A	A	S	S	P	S	S	S	F	S	K	L	V	F
H73WCBBXY_6_IDT-DUI-NXT-98	16	TRAV5D-4_TGCAAAGGGTGGAG_TRAJ12	CAAKGGGYKVVF	12	C	A	A	K	G	G	G	Y	K	V	V	F
H73WCBBXY_6_IDT-DUI-NXT-99	41	TRAV5D-4_CAAGTCTTGGAGGT_TRAJ18	CAASLGGSALGRLHF	15	C	A	A	S	L	G	G	S	A	L	G	R	L	H	F
				Total	132	132	132	132	132	132	132	132	132	132	132	123	86	84	54	4	4
				%D	0	0	0	15.1515	1.51515	8.33333	0	0	0	3.0303	0	0	0	0	0	0	0
				%E	0	0	0	0.757576	0.757576	0	0	0	0	0	0	0	0	0	0	0	0

## Sheet: 10-23_CDR3B
cell_name	Clonal group	B_productive	CDR3	LENGTH	-2	1	0	1	2	3	4	5	6	7	8	9	10	11	12	13	14	15
H73J2BBXY_2_IDT-DUI-NXT-289	3	TRBV1_AGTGCGTCTGGGGGGTATGC_TRBJ2-1	CTCSASGGYAEQFF	14	C	T	C	S	A	S	G	G	Y	A	E	Q	F	F
H73J2BBXY_2_IDT-DUI-NXT-290	Unique	TRBV16_TTAGAGGGACAGGGAGGCGAAA_TRBJ1-4	CASSLEGQGGERLFF	15	C	A	S	S	L	E	G	Q	G	G	E	R	L	F	F
H73J2BBXY_2_IDT-DUI-NXT-291	24	TRBV1_GCAGATGGGGGTGCTGGA_TRBJ1-3	CTCSADGGAGNTLYF	15	C	T	C	S	A	D	G	G	A	G	N	T	L	Y	F
H73J2BBXY_2_IDT-DUI-NXT-292	22	TRBV5_CAGCCCCTCCCGGGACAGGGGGGGGAACTA_TRBJ2-1	CASSPSRDRGGNYAEQFF	18	C	A	S	S	P	S	R	D	R	G	G	N	Y	A	E	Q	F	F
H73J2BBXY_2_IDT-DUI-NXT-294	27	TRBV1_GCAGTTCGGGACATGCAG_TRBJ2-3	CTCSSGHAETLYF	13	C	T	C	S	S	G	H	A	E	T	L	Y	F
H73J2BBXY_2_IDT-DUI-NXT-295	21	TRBV15_GCAGTCGACAGGGCGGCACAG_TRBJ1-1	CASSRQGGTEVFF	13	C	A	S	S	R	Q	G	G	T	E	V	F	F
H73J2BBXY_2_IDT-DUI-NXT-296	18	TRBV1_GCAGACGGGGGCGGTGGAA_TRBJ1-3	CTCSADGGGGNTLYF	15	C	T	C	S	A	D	G	G	G	G	N	T	L	Y	F
H73J2BBXY_2_IDT-DUI-NXT-297	0	TRBV1_TGCAGGGGACTTCTATG_TRBJ2-7	CTCSAGDFYEQYF	13	C	T	C	S	A	G	D	F	Y	E	Q	Y	F
H73J2BBXY_2_IDT-DUI-NXT-298	27	TRBV1_GCAGTTCGGGACATGCAG_TRBJ2-3	CTCSSGHAETLYF	13	C	T	C	S	S	G	H	A	E	T	L	Y	F
H73J2BBXY_2_IDT-DUI-NXT-299	13	TRBV1_GCAGATTCGGGGGCTGGA_TRBJ1-3	CTCSADSGAGNTLYF	15	C	T	C	S	A	D	S	G	A	G	N	T	L	Y	F
H73J2BBXY_2_IDT-DUI-NXT-300	24	TRBV1_GCAGATGGGGGTGCTGGA_TRBJ1-3	CTCSADGGAGNTLYF	15	C	T	C	S	A	D	G	G	A	G	N	T	L	Y	F
H73J2BBXY_2_IDT-DUI-NXT-301	0	TRBV1_TGCAGGGGACTTCTATG_TRBJ2-7	CTCSAGDFYEQYF	13	C	T	C	S	A	G	D	F	Y	E	Q	Y	F
H73J2BBXY_2_IDT-DUI-NXT-304	18	TRBV1_GCAGACGGGGGCGGTGGAA_TRBJ1-3	CTCSADGGGGNTLYF	15	C	T	C	S	A	D	G	G	G	G	N	T	L	Y	F
H73J2BBXY_2_IDT-DUI-NXT-305	24	TRBV1_GCAGATGGGGGTGCTGGA_TRBJ1-3	CTCSADGGAGNTLYF	15	C	T	C	S	A	D	G	G	A	G	N	T	L	Y	F
H73J2BBXY_2_IDT-DUI-NXT-306	34	TRBV13-1_AGCAGGAATAGTGC_TRBJ2-3	CASRNSAETLYF	12	C	A	S	R	N	S	A	E	T	L	Y	F
H73J2BBXY_2_IDT-DUI-NXT-307	24	TRBV1_GCAGATGGGGGTGCTGGA_TRBJ1-3	CTCSADGGAGNTLYF	15	C	T	C	S	A	D	G	G	A	G	N	T	L	Y	F
H73J2BBXY_2_IDT-DUI-NXT-308	21	TRBV15_GCAGTCGACAGGGCGGCACAG_TRBJ1-1	CASSRQGGTEVFF	13	C	A	S	S	R	Q	G	G	T	E	V	F	F
H73J2BBXY_2_IDT-DUI-NXT-309	4	TRBV1_TGCAGGGGGGGCGGAAGT_TRBJ1-1	CTCSAGGAEVFF	12	C	T	C	S	A	G	G	A	E	V	F	F
H73J2BBXY_2_IDT-DUI-NXT-310	34	TRBV13-1_AGCAGGAATAGTGC_TRBJ2-3	CASRNSAETLYF	12	C	A	S	R	N	S	A	E	T	L	Y	F
H73J2BBXY_2_IDT-DUI-NXT-312	24	TRBV1_GCAGATGGGGGTGCTGGA_TRBJ1-3	CTCSADGGAGNTLYF	15	C	T	C	S	A	D	G	G	A	G	N	T	L	Y	F
H73J2BBXY_2_IDT-DUI-NXT-313	5	TRBV1_GCTGACATCAGTCA_TRBJ2-4	CTCSADISQNTLYF	14	C	T	C	S	A	D	I	S	Q	N	T	L	Y	F
H73J2BBXY_2_IDT-DUI-NXT-314	5	TRBV1_GCTGACATCAGTCA_TRBJ2-4	CTCSADISQNTLYF	14	C	T	C	S	A	D	I	S	Q	N	T	L	Y	F
H73J2BBXY_2_IDT-DUI-NXT-315	18	TRBV1_GCAGACGGGGGCGGTGGAA_TRBJ1-3	CTCSADGGGGNTLYF	15	C	T	C	S	A	D	G	G	G	G	N	T	L	Y	F
H73J2BBXY_2_IDT-DUI-NXT-316	Unique	TRBV1_GCAGATGGGGGGGCAGGGAACAC_TRBJ2-4	CTCSADGGAGNTLYF	15	C	T	C	S	A	D	G	G	A	G	N	T	L	Y	F
H73J2BBXY_2_IDT-DUI-NXT-319	16	TRBV1_GCAGATCCGACTGGGGGTGAAC_TRBJ2-7	CTCSADPTGGEQYF	14	C	T	C	S	A	D	P	T	G	G	E	Q	Y	F
H73J2BBXY_2_IDT-DUI-NXT-320	5	TRBV1_GCTGACATCAGTCA_TRBJ2-4	CTCSADISQNTLYF	14	C	T	C	S	A	D	I	S	Q	N	T	L	Y	F
H73J2BBXY_2_IDT-DUI-NXT-322	3	TRBV1_AGTGCGTCTGGGGGGTATGC_TRBJ2-1	CTCSASGGYAEQFF	14	C	T	C	S	A	S	G	G	Y	A	E	Q	F	F
H73J2BBXY_2_IDT-DUI-NXT-323	39	TRBV1_GCAGATCCGGCAGGGAAAGTC_TRBJ1-1	CTCSADPAGKVFF	13	C	T	C	S	A	D	P	A	G	K	V	F	F
H73J2BBXY_2_IDT-DUI-NXT-324	24	TRBV1_GCAGATGGGGGTGCTGGA_TRBJ1-3	CTCSADGGAGNTLYF	15	C	T	C	S	A	D	G	G	A	G	N	T	L	Y	F
H73J2BBXY_2_IDT-DUI-NXT-325	5	TRBV1_GCTGACATCAGTCA_TRBJ2-4	CTCSADISQNTLYF	14	C	T	C	S	A	D	I	S	Q	N	T	L	Y	F
H73J2BBXY_2_IDT-DUI-NXT-326	17	TRBV1_GCAGATGGGGGTTCTG_TRBJ1-3	CTCSADGGSGNTLYF	15	C	T	C	S	A	D	G	G	S	G	N	T	L	Y	F
H73J2BBXY_2_IDT-DUI-NXT-328	13	TRBV1_GCAGATTCGGGGGCTGGA_TRBJ1-3	CTCSADSGAGNTLYF	15	C	T	C	S	A	D	S	G	A	G	N	T	L	Y	F
H73J2BBXY_2_IDT-DUI-NXT-329	22	TRBV5_CAGCCCCTCCCGGGACAGGGGGGGGAACTA_TRBJ2-1	CASSPSRDRGGNYAEQFF	18	C	A	S	S	P	S	R	D	R	G	G	N	Y	A	E	Q	F	F
H73J2BBXY_2_IDT-DUI-NXT-330	37	TRBV13-1_CAGTGGGGGGACAGGGGACACA_TRBJ1-1	CASSGGTGDTEVFF	14	C	A	S	S	G	G	T	G	D	T	E	V	F	F
H73J2BBXY_2_IDT-DUI-NXT-332	16	TRBV1_GCAGATCCGACTGGGGGTGAAC_TRBJ2-7	CTCSADPTGGEQYF	14	C	T	C	S	A	D	P	T	G	G	E	Q	Y	F
H73J2BBXY_2_IDT-DUI-NXT-334	16	TRBV1_GCAGATCCGACTGGGGGTGAAC_TRBJ2-7	CTCSADPTGGEQYF	14	C	T	C	S	A	D	P	T	G	G	E	Q	Y	F
H73J2BBXY_2_IDT-DUI-NXT-336	0	TRBV1_TGCAGGGGACTTCTATG_TRBJ2-7	CTCSAGDFYEQYF	13	C	T	C	S	A	G	D	F	Y	E	Q	Y	F
H73J2BBXY_2_IDT-DUI-NXT-338	0	TRBV1_TGCAGGGGACTTCTATG_TRBJ2-7	CTCSAGDFYEQYF	13	C	T	C	S	A	G	D	F	Y	E	Q	Y	F
H73J2BBXY_2_IDT-DUI-NXT-339	24	TRBV1_GCAGATGGGGGTGCTGGA_TRBJ1-3	CTCSADGGAGNTLYF	15	C	T	C	S	A	D	G	G	A	G	N	T	L	Y	F
H73J2BBXY_2_IDT-DUI-NXT-340	23	TRBV1_AGTGCCGGGAACGA_TRBJ1-4	CTCSAGNERLFF	12	C	T	C	S	A	G	N	E	R	L	F	F
H73J2BBXY_2_IDT-DUI-NXT-341	16	TRBV1_GCAGATCCGACTGGGGGTGAAC_TRBJ2-7	CTCSADPTGGEQYF	14	C	T	C	S	A	D	P	T	G	G	E	Q	Y	F
H73J2BBXY_2_IDT-DUI-NXT-342	21	TRBV15_GCAGTCGACAGGGCGGCACAG_TRBJ1-1	CASSRQGGTEVFF	13	C	A	S	S	R	Q	G	G	T	E	V	F	F
H73J2BBXY_2_IDT-DUI-NXT-343	0	TRBV1_TGCAGGGGACTTCTATG_TRBJ2-7	CTCSAGDFYEQYF	13	C	T	C	S	A	G	D	F	Y	E	Q	Y	F
H73J2BBXY_2_IDT-DUI-NXT-344	22	TRBV5_CAGCCCCTCCCGGGACAGGGGGGGGAACTA_TRBJ2-1	CASSPSRDRGGNYAEQFF	18	C	A	S	S	P	S	R	D	R	G	G	N	Y	A	E	Q	F	F
H73J2BBXY_2_IDT-DUI-NXT-345	4	TRBV1_TGCAGGGGGGGCGGAAGT_TRBJ1-1	CTCSAGGAEVFF	12	C	T	C	S	A	G	G	A	E	V	F	F
H73J2BBXY_2_IDT-DUI-NXT-346	12	TRBV1_GCAGATGGAGGTTCTG_TRBJ1-3	CTCSADGGSGNTLYF	15	C	T	C	S	A	D	G	G	S	G	N	T	L	Y	F
H73J2BBXY_2_IDT-DUI-NXT-347	21	TRBV15_GCAGTCGACAGGGCGGCACAG_TRBJ1-1	CASSRQGGTEVFF	13	C	A	S	S	R	Q	G	G	T	E	V	F	F
H73J2BBXY_2_IDT-DUI-NXT-348	5	TRBV1_GCTGACATCAGTCA_TRBJ2-4	CTCSADISQNTLYF	14	C	T	C	S	A	D	I	S	Q	N	T	L	Y	F
H73J2BBXY_2_IDT-DUI-NXT-352	27	TRBV1_GCAGTTCGGGACATGCAG_TRBJ2-3	CTCSSGHAETLYF	13	C	T	C	S	S	G	H	A	E	T	L	Y	F
H73J2BBXY_2_IDT-DUI-NXT-353	0	TRBV1_TGCAGGGGACTTCTATG_TRBJ2-7	CTCSAGDFYEQYF	13	C	T	C	S	A	G	D	F	Y	E	Q	Y	F
H73J2BBXY_2_IDT-DUI-NXT-354	12	TRBV1_GCAGACGGGGGGTCTGG_TRBJ1-3	CTCSADGGSGNTLYF	15	C	T	C	S	A	D	G	G	S	G	N	T	L	Y	F
H73J2BBXY_2_IDT-DUI-NXT-355	24	TRBV1_GCAGATGGGGGTGCTGGA_TRBJ1-3	CTCSADGGAGNTLYF	15	C	T	C	S	A	D	G	G	A	G	N	T	L	Y	F
H73J2BBXY_2_IDT-DUI-NXT-356	Unique	TRBV1_AGTGCGCTTCAAATAAACA_TRBJ2-2	CTCSALQINTGQLYF	15	C	T	C	S	A	L	Q	I	N	T	G	Q	L	Y	F
H73J2BBXY_2_IDT-DUI-NXT-357	24	TRBV1_GCAGATGGGGGTGCTGGA_TRBJ1-3	CTCSADGGAGNTLYF	15	C	T	C	S	A	D	G	G	A	G	N	T	L	Y	F
H73J2BBXY_2_IDT-DUI-NXT-358	13	TRBV1_GCAGATTCGGGGGCTGGA_TRBJ1-3	CTCSADSGAGNTLYF	15	C	T	C	S	A	D	S	G	A	G	N	T	L	Y	F
H73J2BBXY_2_IDT-DUI-NXT-359	16	TRBV1_GCAGATCCGACTGGGGGTGAAC_TRBJ2-7	CTCSADPTGGEQYF	14	C	T	C	S	A	D	P	T	G	G	E	Q	Y	F
H73J2BBXY_2_IDT-DUI-NXT-360	17	TRBV1_GCAGATGGGGGTTCTG_TRBJ1-3	CTCSADGGSGNTLYF	15	C	T	C	S	A	D	G	G	S	G	N	T	L	Y	F
H73J2BBXY_2_IDT-DUI-NXT-361	5	TRBV1_GCTGACATCAGTCA_TRBJ2-4	CTCSADISQNTLYF	14	C	T	C	S	A	D	I	S	Q	N	T	L	Y	F
H73J2BBXY_2_IDT-DUI-NXT-362	34	TRBV13-1_AGCAGGAATAGTGC_TRBJ2-3	CASRNSAETLYF	12	C	A	S	R	N	S	A	E	T	L	Y	F
H73J2BBXY_2_IDT-DUI-NXT-363	Unique	TRBV2_CCAAGGGACAGGGGTCAATTC_TRBJ1-6	CASSQGTGVNSPLYF	15	C	A	S	S	Q	G	T	G	V	N	S	P	L	Y	F
H73J2BBXY_2_IDT-DUI-NXT-364	24	TRBV1_GCAGATGGGGGTGCTGGA_TRBJ1-3	CTCSADGGAGNTLYF	15	C	T	C	S	A	D	G	G	A	G	N	T	L	Y	F
H73J2BBXY_2_IDT-DUI-NXT-365	21	TRBV15_GCAGTCGACAGGGCGGCACAG_TRBJ1-1	CASSRQGGTEVFF	13	C	A	S	S	R	Q	G	G	T	E	V	F	F
H73J2BBXY_2_IDT-DUI-NXT-368	24	TRBV1_GCAGATGGGGGTGCTGGA_TRBJ1-3	CTCSADGGAGNTLYF	15	C	T	C	S	A	D	G	G	A	G	N	T	L	Y	F
H73J2BBXY_2_IDT-DUI-NXT-369	4	TRBV1_TGCAGGGGGGGCGGAAGT_TRBJ1-1	CTCSAGGAEVFF	12	C	T	C	S	A	G	G	A	E	V	F	F
H73J2BBXY_2_IDT-DUI-NXT-371	12	TRBV1_GCAGATGGAGGTTCTG_TRBJ1-3	CTCSADGGSGNTLYF	15	C	T	C	S	A	D	G	G	S	G	N	T	L	Y	F
H73J2BBXY_2_IDT-DUI-NXT-372	0	TRBV1_TGCAGGGGACTTCTATG_TRBJ2-7	CTCSAGDFYEQYF	13	C	T	C	S	A	G	D	F	Y	E	Q	Y	F
H73J2BBXY_2_IDT-DUI-NXT-374	5	TRBV1_GCTGACATCAGTCA_TRBJ2-4	CTCSADISQNTLYF	14	C	T	C	S	A	D	I	S	Q	N	T	L	Y	F
H73J2BBXY_2_IDT-DUI-NXT-375	5	TRBV1_GCTGACATCAGTCA_TRBJ2-4	CTCSADISQNTLYF	14	C	T	C	S	A	D	I	S	Q	N	T	L	Y	F
H73J2BBXY_2_IDT-DUI-NXT-377	21	TRBV15_GCAGTCGACAGGGCGGCACAG_TRBJ1-1	CASSRQGGTEVFF	13	C	A	S	S	R	Q	G	G	T	E	V	F	F
H73J2BBXY_2_IDT-DUI-NXT-380	24	TRBV1_GCAGATGGGGGTGCTGGA_TRBJ1-3	CTCSADGGAGNTLYF	15	C	T	C	S	A	D	G	G	A	G	N	T	L	Y	F
H73J2BBXY_2_IDT-DUI-NXT-381	0	TRBV1_TGCAGGGGACTTCTATG_TRBJ2-7	CTCSAGDFYEQYF	13	C	T	C	S	A	G	D	F	Y	E	Q	Y	F
H73J2BBXY_2_IDT-DUI-NXT-382	21	TRBV15_GCAGTCGACAGGGCGGCACAG_TRBJ1-1	CASSRQGGTEVFF	13	C	A	S	S	R	Q	G	G	T	E	V	F	F
H73J2BBXY_2_IDT-DUI-NXT-383	13	TRBV1_GCAGATTCGGGGGCTGGA_TRBJ1-3	CTCSADSGAGNTLYF	15	C	T	C	S	A	D	S	G	A	G	N	T	L	Y	F
H73J2BBXY_2_IDT-DUI-NXT-384	13	TRBV1_GCAGATTCGGGGGCTGGA_TRBJ1-3	CTCSADSGAGNTLYF	15	C	T	C	S	A	D	S	G	A	G	N	T	L	Y	F
H73WCBBXY_6_IDT-DUI-NXT-100	34	TRBV13-1_AGCAGGAATAGTGC_TRBJ2-3	CASRNSAETLYF	12	C	A	S	R	N	S	A	E	T	L	Y	F
H73WCBBXY_6_IDT-DUI-NXT-101	Unique	TRBV29_AGTTTTGCCAGGGGGCGCGTGGTGGCTC_TRBJ1-5	CASSFARGRVVAPLF	15	C	A	S	S	F	A	R	G	R	V	V	A	P	L	F
H73WCBBXY_6_IDT-DUI-NXT-102	0	TRBV1_TGCAGGGGACTTCTATG_TRBJ2-7	CTCSAGDFYEQYF	13	C	T	C	S	A	G	D	F	Y	E	Q	Y	F
H73WCBBXY_6_IDT-DUI-NXT-103	24	TRBV1_GCAGATGGGGGTGCTGGA_TRBJ1-3	CTCSADGGAGNTLYF	15	C	T	C	S	A	D	G	G	A	G	N	T	L	Y	F
H73WCBBXY_6_IDT-DUI-NXT-104	24	TRBV1_GCAGATGGGGGTGCTGGA_TRBJ1-3	CTCSADGGAGNTLYF	15	C	T	C	S	A	D	G	G	A	G	N	T	L	Y	F
H73WCBBXY_6_IDT-DUI-NXT-105	16	TRBV1_GCAGATCCGACTGGGGGTGAAC_TRBJ2-7	CTCSADPTGGEQYF	14	C	T	C	S	A	D	P	T	G	G	E	Q	Y	F
H73WCBBXY_6_IDT-DUI-NXT-106	3	TRBV1_AGTGCGTCTGGGGGGTATGC_TRBJ2-1	CTCSASGGYAEQFF	14	C	T	C	S	A	S	G	G	Y	A	E	Q	F	F
H73WCBBXY_6_IDT-DUI-NXT-107	23	TRBV1_AGTGCCGGGAACGA_TRBJ1-4	CTCSAGNERLFF	12	C	T	C	S	A	G	N	E	R	L	F	F
H73WCBBXY_6_IDT-DUI-NXT-108	Unique	TRBV5_GCCAATCCGGGACAGGCACAG_TRBJ1-1	CASSQSGTGTEVFF	14	C	A	S	S	Q	S	G	T	G	T	E	V	F	F
H73WCBBXY_6_IDT-DUI-NXT-109	0	TRBV1_TGCAGGGGACTTCTATG_TRBJ2-7	CTCSAGDFYEQYF	13	C	T	C	S	A	G	D	F	Y	E	Q	Y	F
H73WCBBXY_6_IDT-DUI-NXT-112	34	TRBV13-1_AGCAGGAATAGTGC_TRBJ2-3	CASRNSAETLYF	12	C	A	S	R	N	S	A	E	T	L	Y	F
H73WCBBXY_6_IDT-DUI-NXT-112_2		TRBV26_GCCAGGCCACAGGGAGGCAACC_TRBJ1-5	CARPQGGNQAPLF	13	C	A	R	P	Q	G	G	N	Q	A	P	L	F
H73WCBBXY_6_IDT-DUI-NXT-113	24	TRBV1_GCAGATGGGGGTGCTGGA_TRBJ1-3	CTCSADGGAGNTLYF	15	C	T	C	S	A	D	G	G	A	G	N	T	L	Y	F
H73WCBBXY_6_IDT-DUI-NXT-114	17	TRBV1_GCAGATGGGGGTTCTG_TRBJ1-3	CTCSADGGSGNTLYF	15	C	T	C	S	A	D	G	G	S	G	N	T	L	Y	F
H73WCBBXY_6_IDT-DUI-NXT-115	21	TRBV15_GCAGTCGACAGGGCGGCACAG_TRBJ1-1	CASSRQGGTEVFF	13	C	A	S	S	R	Q	G	G	T	E	V	F	F
H73WCBBXY_6_IDT-DUI-NXT-116	34	TRBV13-1_AGCAGGAATAGTGC_TRBJ2-3	CASRNSAETLYF	12	C	A	S	R	N	S	A	E	T	L	Y	F
H73WCBBXY_6_IDT-DUI-NXT-117	24	TRBV1_GCAGATGGGGGTGCTGGA_TRBJ1-3	CTCSADGGAGNTLYF	15	C	T	C	S	A	D	G	G	A	G	N	T	L	Y	F
H73WCBBXY_6_IDT-DUI-NXT-118	34	TRBV13-1_AGCAGGAATAGTGC_TRBJ2-3	CASRNSAETLYF	12	C	A	S	R	N	S	A	E	T	L	Y	F
H73WCBBXY_6_IDT-DUI-NXT-119	24	TRBV1_GCAGATGGGGGTGCTGGA_TRBJ1-3	CTCSADGGAGNTLYF	15	C	T	C	S	A	D	G	G	A	G	N	T	L	Y	F
H73WCBBXY_6_IDT-DUI-NXT-120	34	TRBV13-1_AGCAGGAATAGTGC_TRBJ2-3	CASRNSAETLYF	12	C	A	S	R	N	S	A	E	T	L	Y	F
H73WCBBXY_6_IDT-DUI-NXT-121	3	TRBV1_AGTGCGTCTGGGGGGTATGC_TRBJ2-1	CTCSASGGYAEQFF	14	C	T	C	S	A	S	G	G	Y	A	E	Q	F	F
H73WCBBXY_6_IDT-DUI-NXT-122	5	TRBV1_GCTGACATCAGTCA_TRBJ2-4	CTCSADISQNTLYF	14	C	T	C	S	A	D	I	S	Q	N	T	L	Y	F
H73WCBBXY_6_IDT-DUI-NXT-124	34	TRBV13-1_AGCAGGAATAGTGC_TRBJ2-3	CASRNSAETLYF	12	C	A	S	R	N	S	A	E	T	L	Y	F
H73WCBBXY_6_IDT-DUI-NXT-125	12	TRBV1_GCAGATGGAGGTTCTG_TRBJ1-3	CTCSADGGSGNTLYF	15	C	T	C	S	A	D	G	G	S	G	N	T	L	Y	F
H73WCBBXY_6_IDT-DUI-NXT-126	5	TRBV1_GCTGACATCAGTCA_TRBJ2-4	CTCSADISQNTLYF	14	C	T	C	S	A	D	I	S	Q	N	T	L	Y	F
H73WCBBXY_6_IDT-DUI-NXT-128	21	TRBV15_GCAGTCGACAGGGCGGCACAG_TRBJ1-1	CASSRQGGTEVFF	13	C	A	S	S	R	Q	G	G	T	E	V	F	F
H73WCBBXY_6_IDT-DUI-NXT-130	39	TRBV1_GCAGATCCGGCAGGGAAAGTC_TRBJ1-1	CTCSADPAGKVFF	13	C	T	C	S	A	D	P	A	G	K	V	F	F
H73WCBBXY_6_IDT-DUI-NXT-131	0	TRBV1_TGCAGGGGACTTCTATG_TRBJ2-7	CTCSAGDFYEQYF	13	C	T	C	S	A	G	D	F	Y	E	Q	Y	F
H73WCBBXY_6_IDT-DUI-NXT-132	12	TRBV1_GCAGATGGAGGTTCTG_TRBJ1-3	CTCSADGGSGNTLYF	15	C	T	C	S	A	D	G	G	S	G	N	T	L	Y	F
H73WCBBXY_6_IDT-DUI-NXT-133	3	TRBV1_AGTGCGTCTGGGGGGTATGC_TRBJ2-1	CTCSASGGYAEQFF	14	C	T	C	S	A	S	G	G	Y	A	E	Q	F	F
H73WCBBXY_6_IDT-DUI-NXT-134	44	TRBV13-1_AGCAGGACAAGTGC_TRBJ2-3	CASRTSAETLYF	12	C	A	S	R	T	S	A	E	T	L	Y	F
H73WCBBXY_6_IDT-DUI-NXT-136	3	TRBV1_AGTGCGTCTGGGGGGTATGC_TRBJ2-1	CTCSASGGYAEQFF	14	C	T	C	S	A	S	G	G	Y	A	E	Q	F	F
H73WCBBXY_6_IDT-DUI-NXT-137	24	TRBV1_GCAGATGGGGGTGCTGGA_TRBJ1-3	CTCSADGGAGNTLYF	15	C	T	C	S	A	D	G	G	A	G	N	T	L	Y	F
H73WCBBXY_6_IDT-DUI-NXT-139	0	TRBV1_TGCAGGGGACTTCTATG_TRBJ2-7	CTCSAGDFYEQYF	13	C	T	C	S	A	G	D	F	Y	E	Q	Y	F
H73WCBBXY_6_IDT-DUI-NXT-140	Unique	TRBV15_GTTTAACTGGGGGGGCGCTTGAAC_TRBJ2-7	CASSLTGGALEQYF	14	C	A	S	S	L	T	G	G	A	L	E	Q	Y	F
H73WCBBXY_6_IDT-DUI-NXT-141	39	TRBV1_GCAGATCCGGCAGGGAAAGTC_TRBJ1-1	CTCSADPAGKVFF	13	C	T	C	S	A	D	P	A	G	K	V	F	F
H73WCBBXY_6_IDT-DUI-NXT-142	16	TRBV1_GCAGATCCGACTGGGGGTGAAC_TRBJ2-7	CTCSADPTGGEQYF	14	C	T	C	S	A	D	P	T	G	G	E	Q	Y	F
H73WCBBXY_6_IDT-DUI-NXT-143	5	TRBV1_GCTGACATCAGTCA_TRBJ2-4	CTCSADISQNTLYF	14	C	T	C	S	A	D	I	S	Q	N	T	L	Y	F
H73WCBBXY_6_IDT-DUI-NXT-144	4	TRBV1_TGCAGGGGGGGCGGAAGT_TRBJ1-1	CTCSAGGAEVFF	12	C	T	C	S	A	G	G	A	E	V	F	F
H73WCBBXY_6_IDT-DUI-NXT-145	16	TRBV1_GCAGATCCGACTGGGGGTGAAC_TRBJ2-7	CTCSADPTGGEQYF	14	C	T	C	S	A	D	P	T	G	G	E	Q	Y	F
H73WCBBXY_6_IDT-DUI-NXT-146	0	TRBV1_TGCAGGGGACTTCTATG_TRBJ2-7	CTCSAGDFYEQYF	13	C	T	C	S	A	G	D	F	Y	E	Q	Y	F
H73WCBBXY_6_IDT-DUI-NXT-147	Unique	TRBV13-2_GCGGTCACAGGGCAGACA_TRBJ2-5	CASGHRADTQYF	12	C	A	S	G	H	R	A	D	T	Q	Y	F
H73WCBBXY_6_IDT-DUI-NXT-148	24	TRBV1_GCAGATGGGGGTGCTGGA_TRBJ1-3	CTCSADGGAGNTLYF	15	C	T	C	S	A	D	G	G	A	G	N	T	L	Y	F
H73WCBBXY_6_IDT-DUI-NXT-149	16	TRBV1_GCAGATCCGACTGGGGGTGAAC_TRBJ2-7	CTCSADPTGGEQYF	14	C	T	C	S	A	D	P	T	G	G	E	Q	Y	F
H73WCBBXY_6_IDT-DUI-NXT-150	34	TRBV26_GCCAGGCCACAGGGAGGCAACC_TRBJ1-5	CARPQGGNQAPLF	13	C	A	R	P	Q	G	G	N	Q	A	P	L	F
H73WCBBXY_6_IDT-DUI-NXT-150_2		TRBV13-1_AGCAGGAATAGTGC_TRBJ2-3	CASRNSAETLYF	12	C	A	S	R	N	S	A	E	T	L	Y	F
H73WCBBXY_6_IDT-DUI-NXT-151	0	TRBV1_TGCAGGGGACTTCTATG_TRBJ2-7	CTCSAGDFYEQYF	13	C	T	C	S	A	G	D	F	Y	E	Q	Y	F
H73WCBBXY_6_IDT-DUI-NXT-153	24	TRBV1_GCAGATGGGGGTGCTGGA_TRBJ1-3	CTCSADGGAGNTLYF	15	C	T	C	S	A	D	G	G	A	G	N	T	L	Y	F
H73WCBBXY_6_IDT-DUI-NXT-154	24	TRBV1_GCAGATGGGGGTGCTGGA_TRBJ1-3	CTCSADGGAGNTLYF	15	C	T	C	S	A	D	G	G	A	G	N	T	L	Y	F
H73WCBBXY_6_IDT-DUI-NXT-155	24	TRBV1_GCAGATGGGGGTGCTGGA_TRBJ1-3	CTCSADGGAGNTLYF	15	C	T	C	S	A	D	G	G	A	G	N	T	L	Y	F
H73WCBBXY_6_IDT-DUI-NXT-156	27	TRBV1_GCAGTTCGGGACATGCAG_TRBJ2-3	CTCSSGHAETLYF	13	C	T	C	S	S	G	H	A	E	T	L	Y	F
H73WCBBXY_6_IDT-DUI-NXT-157	13	TRBV1_GCAGATTCGGGGGCTGGA_TRBJ1-3	CTCSADSGAGNTLYF	15	C	T	C	S	A	D	S	G	A	G	N	T	L	Y	F
H73WCBBXY_6_IDT-DUI-NXT-167	34	TRBV26_GCCAGGCCACAGGGAGGCAACC_TRBJ1-5	CARPQGGNQAPLF	13	C	A	R	P	Q	G	G	N	Q	A	P	L	F
H73WCBBXY_6_IDT-DUI-NXT-167_2		TRBV13-1_AGCAGGAATAGTGC_TRBJ2-3	CASRNSAETLYF	12	C	A	S	R	N	S	A	E	T	L	Y	F
H73WCBBXY_6_IDT-DUI-NXT-179	24	TRBV1_GCAGATGGGGGTGCTGGA_TRBJ1-3	CTCSADGGAGNTLYF	15	C	T	C	S	A	D	G	G	A	G	N	T	L	Y	F
H73WCBBXY_6_IDT-DUI-NXT-185	12	TRBV1_GCAGATGGAGGTTCTG_TRBJ1-3	CTCSADGGSGNTLYF	15	C	T	C	S	A	D	G	G	S	G	N	T	L	Y	F
H73WCBBXY_6_IDT-DUI-NXT-97	44	TRBV13-1_AGCAGGACAAGTGC_TRBJ2-3	CASRTSAETLYF	12	C	A	S	R	T	S	A	E	T	L	Y	F
H73WCBBXY_6_IDT-DUI-NXT-98	16	TRBV1_GCAGATCCGACTGGGGGTGAAC_TRBJ2-7	CTCSADPTGGEQYF	14	C	T	C	S	A	D	P	T	G	G	E	Q	Y	F
H73WCBBXY_6_IDT-DUI-NXT-99	41	TRBV1_GCAGATCAGGGGGGGGGAAA_TRBJ1-3	CTCSADQGGGNTLYF	15	C	T	C	S	A	D	Q	G	G	G	N	T	L	Y	F
				Total	133	133	133	133	133	133	133	133	133	133	133	133	113	80	50	3	3	3
				%D	0	0	0	0	0	50.3759	10.5263	3.00752	0.75188	0	0	0	0	0	0	0	0	0
				%E	0	0	0	0	0	0.75188	0	11.2782	6.01504	17.2932	15.0376	0	0	0	6	0	0	0

## Sheet: Ctl_CDR3A
cell_name	Clonal group	A_productive	CDR3	LENGTH	-2	1	0	1	2	3	4	5	6	7	8	9	10	11	12	13	14
H73J2BBXY_3_IDT-DUI-NXT-10	2	TRAV5D-4_GCAAGGTCAAACTA_TRAJ26	CAARSNYAQGLTF	13	C	A	A	R	S	N	Y	A	Q	G	L	T	F
H73J2BBXY_3_IDT-DUI-NXT-12	Unique	TRAV9N-3_TGAGCCCTAAT_TRAJ21	CAVSPNYNVLYF	12	C	A	V	S	P	N	Y	N	V	L	Y	F
H73J2BBXY_3_IDT-DUI-NXT-17	45	TRAV5D-4_AAGTGCACTGGGGTCTGG_TRAJ42	CAASALGSGGSNAKLTF	17	C	A	A	S	A	L	G	S	G	G	S	N	A	K	L	T	F
H73J2BBXY_3_IDT-DUI-NXT-2	Unique	TRAV16D_DV11_AGAGGTACCA_TRAJ28	CAMREVPGTGSNRLTF	16	C	A	M	R	E	V	P	G	T	G	S	N	R	L	T	F
H73J2BBXY_3_IDT-DUI-NXT-21	Unique	TRAV10_AAGCATGAGAGGAGGT_TRAJ18	CAASMRGGSALGRLHF	16	C	A	A	S	M	R	G	G	S	A	L	G	R	L	H	F
H73J2BBXY_3_IDT-DUI-NXT-24	Unique	TRAV5D-4_AAGTGCAGTAGGTT_TRAJ18	CAASAVGSALGRLHF	15	C	A	A	S	A	V	G	S	A	L	G	R	L	H	F
H73J2BBXY_3_IDT-DUI-NXT-31	Unique	TRAV3D-3_CAGTGAGGGGTATGC_TRAJ26	CAVSEGYAQGLTF	13	C	A	V	S	E	G	Y	A	Q	G	L	T	F
H73J2BBXY_3_IDT-DUI-NXT-32	2	TRAV5D-4_GCAAGGTCAAACTA_TRAJ26	CAARSNYAQGLTF	13	C	A	A	R	S	N	Y	A	Q	G	L	T	F
H73J2BBXY_3_IDT-DUI-NXT-33	Unique	TRAV21_DV12_GTATCACAGG_TRAJ37	CITGNTRKLIF	11	C	I	T	G	N	T	R	K	L	I	F
H73J2BBXY_3_IDT-DUI-NXT-35	Unique	TRAV12-2_CTCTGGGGAGAGG_TRAJ18	CALGRGSALGRLHF	14	C	A	L	G	R	G	S	A	L	G	R	L	H	F
H73J2BBXY_3_IDT-DUI-NXT-36	11	TRAV14D-1_CAAGTCCTAATTC_TRAJ42	CAASPNSGGSNAKLTF	16	C	A	A	S	P	N	S	G	G	S	N	A	K	L	T	F
H73J2BBXY_3_IDT-DUI-NXT-36_2		TRAV5D-4_CAAGTACAGG_TRAJ45	CAASTGGADRLTF	13	C	A	A	S	T	G	G	A	D	R	L	T	F
H73J2BBXY_3_IDT-DUI-NXT-40	Unique	TRAV10D_AAGCAAAGGTACAG_TRAJ40	CAASKGTGNYKYVF	14	C	A	A	S	K	G	T	G	N	Y	K	Y	V	F
H73J2BBXY_3_IDT-DUI-NXT-42	Unique	TRAV4D-3_TGAGGGGCCCACAA_TRAJ30	CAAEGPTNAYKVIF	14	C	A	A	E	G	P	T	N	A	Y	K	V	I	F
H73J2BBXY_3_IDT-DUI-NXT-42_2		TRAV3D-3_AGTCAAGGGGGGCAC_TRAJ28	CAVKGGTGSNRLTF	14	C	A	V	K	G	G	T	G	S	N	R	L	T	F
H73J2BBXY_3_IDT-DUI-NXT-48	1	TRAV7D-3_GTGAGAAGAGG_TRAJ18	CAVRRGSALGRLHF	14	C	A	V	R	R	G	S	A	L	G	R	L	H	F
H73J2BBXY_3_IDT-DUI-NXT-49	8	TRAV5D-4_AAGTGCAGGA_TRAJ45	CAASAGGADRLTF	13	C	A	A	S	A	G	G	A	D	R	L	T	F
H73J2BBXY_3_IDT-DUI-NXT-50	Unique	TRAV9-1_GTGAGGTCGAACA_TRAJ49	CAVRSNTGYQNFYF	14	C	A	V	R	S	N	T	G	Y	Q	N	F	Y	F
H73J2BBXY_3_IDT-DUI-NXT-52	Unique	TRAV5D-4_TGCTGGGGGAGGTG_TRAJ45	CAGGGADRLTF	11	C	A	G	G	G	A	D	R	L	T	F
H73J2BBXY_3_IDT-DUI-NXT-53	Unique	TRAV10_AAGCAAGCGCACAA_TRAJ30	CAASKRTNAYKVIF	14	C	A	A	S	K	R	T	N	A	Y	K	V	I	F
H73J2BBXY_3_IDT-DUI-NXT-55	Unique	TRAV6-2_CTGGGCCATAAC_TRAJ31	CVLGHNRIFF	10	C	V	L	G	H	N	R	I	F	F
H73J2BBXY_3_IDT-DUI-NXT-57	Unique	TRAV9D-4_GAGCGATCGTGCCC_TRAJ26	CALSDRAQGLTF	12	C	A	L	S	D	R	A	Q	G	L	T	F
H73J2BBXY_3_IDT-DUI-NXT-58	7	TRAV5D-4_CAAGTACGAGAGG_TRAJ18	CAASTRGSALGRLHF	15	C	A	A	S	T	R	G	S	A	L	G	R	L	H	F
H73J2BBXY_3_IDT-DUI-NXT-59	32	TRAV7D-3_TGAGCAGAACTGG_TRAJ44	CAVSRTGSGGKLTL	14	C	A	V	S	R	T	G	S	G	G	K	L	T	L
H73J2BBXY_3_IDT-DUI-NXT-62	11	TRAV5D-4_CAAGTACAGG_TRAJ45	CAASTGGADRLTF	13	C	A	A	S	T	G	G	A	D	R	L	T	F
H73J2BBXY_3_IDT-DUI-NXT-64	40	TRAV6D-5_CTGGGGAGGTATAA_TRAJ23	CALGRYNQGKLIF	13	C	A	L	G	R	Y	N	Q	G	K	L	I	F
H73J2BBXY_3_IDT-DUI-NXT-68	8	TRAV5D-4_AAGTGCAGGA_TRAJ45	CAASAGGADRLTF	13	C	A	A	S	A	G	G	A	D	R	L	T	F
H73J2BBXY_3_IDT-DUI-NXT-7	Unique	TRAV5D-4_GCAAGAGGTGCAA_TRAJ47	CAARGANKMIF	11	C	A	A	R	G	A	N	K	M	I	F
H73J2BBXY_3_IDT-DUI-NXT-71	19	TRAV5D-4_GCAAGGACAGCAAA_TRAJ47	CAARTANKMIF	11	C	A	A	R	T	A	N	K	M	I	F
H73J2BBXY_3_IDT-DUI-NXT-74	Unique	TRAV16D_DV11_GAGGGCTCGGGT_TRAJ49	CAMREGSGYQNFYF	14	C	A	M	R	E	G	S	G	Y	Q	N	F	Y	F
H73J2BBXY_3_IDT-DUI-NXT-75	1	TRAV7D-3_GTGAGAAGAGG_TRAJ18	CAVRRGSALGRLHF	14	C	A	V	R	R	G	S	A	L	G	R	L	H	F
H73J2BBXY_3_IDT-DUI-NXT-79	7	TRAV5D-4_CAAGTACGAGAGG_TRAJ18	CAASTRGSALGRLHF	15	C	A	A	S	T	R	G	S	A	L	G	R	L	H	F
H73J2BBXY_3_IDT-DUI-NXT-83	2	TRAV5D-4_GCAAGGTCAAACTA_TRAJ26	CAARSNYAQGLTF	13	C	A	A	R	S	N	Y	A	Q	G	L	T	F
H73J2BBXY_3_IDT-DUI-NXT-85	32	TRAV7D-3_TGAGCAGAACTGG_TRAJ44	CAVSRTGSGGKLTL	14	C	A	V	S	R	T	G	S	G	G	K	L	T	L
H73J2BBXY_3_IDT-DUI-NXT-91	2	TRAV5D-4_GCAAGGTCAAACTA_TRAJ26	CAARSNYAQGLTF	13	C	A	A	R	S	N	Y	A	Q	G	L	T	F
H73J2BBXY_3_IDT-DUI-NXT-93	42	TRAV8D-1_CTGATAGGACGGG_TRAJ49	CATDRTGYQNFYF	13	C	A	T	D	R	T	G	Y	Q	N	F	Y	F
H73J2BBXY_3_IDT-DUI-NXT-96	Unique	TRAV16D_DV11_AGAGGTTAACAC_TRAJ49	CAMREVNTGYQNFYF	15	C	A	M	R	E	V	N	T	G	Y	Q	N	F	Y	F
HC5HWBBXY_7_IDT-DUI-NXT-289	Unique	TRAV6D-7_CTGAGCCCAGG_TRAJ28	CALSPGTGSNRLTF	14	C	A	L	S	P	G	T	G	S	N	R	L	T	F
HC5HWBBXY_7_IDT-DUI-NXT-290	Unique	TRAV17_GCCCTTAATTC_TRAJ42	CALNSGGSNAKLTF	14	C	A	L	N	S	G	G	S	N	A	K	L	T	F
HC5HWBBXY_7_IDT-DUI-NXT-291	Unique	TRAV8-1_TACTGCCAGAGG_TRAJ18	CATARGSALGRLHF	14	C	A	T	A	R	G	S	A	L	G	R	L	H	F
HC5HWBBXY_7_IDT-DUI-NXT-292	Unique	TRAV10_AGCAACTCAAG_TRAJ57	CAATQGGSAKLIF	13	C	A	A	T	Q	G	G	S	A	K	L	I	F
HC5HWBBXY_7_IDT-DUI-NXT-295	Unique	TRAV10_AAACACAAAT_TRAJ30	CAANTNAYKVIF	12	C	A	A	N	T	N	A	Y	K	V	I	F
HC5HWBBXY_7_IDT-DUI-NXT-296	Unique	TRAV7D-4_CAGCTTCCAAC_TRAJ48	CAASNYGNEKITF	13	C	A	A	S	N	Y	G	N	E	K	I	T	F
HC5HWBBXY_7_IDT-DUI-NXT-299	Unique	TRAV7N-4_GGGCATAACA_TRAJ43	CAVSGHNNNAPRF	13	C	A	V	S	G	H	N	N	N	A	P	R	F
HC5HWBBXY_7_IDT-DUI-NXT-302	Unique	TRAV6-5_AGTGATTGGTATAA_TRAJ23	CALSDWYNQGKLIF	14	C	A	L	S	D	W	Y	N	Q	G	K	L	I	F
HC5HWBBXY_7_IDT-DUI-NXT-303	Unique	TRAV16_GAGGGCGCGGGTGGAG_TRAJ52	CAMREGAGGANTGKLTF	17	C	A	M	R	E	G	A	G	G	A	N	T	G	K	L	T	F
HC5HWBBXY_7_IDT-DUI-NXT-305	Unique	TRAV7D-5_GAGCATGAGGGGTTC_TRAJ18	CAVSMRGSALGRLHF	15	C	A	V	S	M	R	G	S	A	L	G	R	L	H	F
HC5HWBBXY_7_IDT-DUI-NXT-308	Unique	TRAV5D-4_GCTGCCCCGAGGGATGCA_TRAJ39	CAAPRDAGAKLTF	13	C	A	A	P	R	D	A	G	A	K	L	T	F
HC5HWBBXY_7_IDT-DUI-NXT-310	Unique	TRAV1_TGAGGAAGAATT_TRAJ23	CAVRKNYNQGKLIF	14	C	A	V	R	K	N	Y	N	Q	G	K	L	I	F
HC5HWBBXY_7_IDT-DUI-NXT-311	Unique	TRAV14D-3_DV8_CAGCATCAAATCA_TRAJ57	CAASNQGGSAKLIF	14	C	A	A	S	N	Q	G	G	S	A	K	L	I	F
HC5HWBBXY_7_IDT-DUI-NXT-313	Unique	TRAV4-2_TGCTGGCTATAAT_TRAJ39	CAAGYNAGAKLTF	13	C	A	A	G	Y	N	A	G	A	K	L	T	F
HC5HWBBXY_7_IDT-DUI-NXT-317	Unique	TRAV6D-7_TCTGACGTCAGGA_TRAJ45	CALTSGGADRLTF	13	C	A	L	T	S	G	G	A	D	R	L	T	F
HC5HWBBXY_7_IDT-DUI-NXT-317_2		TRAV5D-4_AAGTGATGGGAAC_TRAJ9	CAASDGNMGYKLTF	14	C	A	A	S	D	G	N	M	G	Y	K	L	T	F
HC5HWBBXY_7_IDT-DUI-NXT-318	Unique	TRAV9-3_CGAGCGCGCCCTATG_TRAJ48	CAASAPYGNEKITF	14	C	A	A	S	A	P	Y	G	N	E	K	I	T	F
HC5HWBBXY_7_IDT-DUI-NXT-319	Unique	TRAV14D-1_AAGTGCACGGGGTTC_TRAJ18	CAASARGSALGRLHF	15	C	A	A	S	A	R	G	S	A	L	G	R	L	H	F
HC5HWBBXY_7_IDT-DUI-NXT-320	Unique	TRAV6D-7_CTGAGAGGAGGT_TRAJ18	CALRGGSALGRLHF	14	C	A	L	R	G	G	S	A	L	G	R	L	H	F
HC5HWBBXY_7_IDT-DUI-NXT-321	Unique	TRAV7-1_TGAGCCGAACAAA_TRAJ30	CAVSRTNAYKVIF	13	C	A	V	S	R	T	N	A	Y	K	V	I	F
HC5HWBBXY_7_IDT-DUI-NXT-322	Unique	TRAV7D-4_GTCAGACAGGCTT_TRAJ35	CAASQTGFASALTF	14	C	A	A	S	Q	T	G	F	A	S	A	L	T	F
HC5HWBBXY_7_IDT-DUI-NXT-323	Unique	TRAV3-1_GTCAGGCCGAACA_TRAJ53	CAVRPNSGGSNYKLTF	16	C	A	V	R	P	N	S	G	G	S	N	Y	K	L	T	F
HC5HWBBXY_7_IDT-DUI-NXT-326	Unique	TRAV7-3_AGTGATGGGCAGTG_TRAJ17	CAVMGSAGNKLTF	13	C	A	V	M	G	S	A	G	N	K	L	T	F
HC5HWBBXY_7_IDT-DUI-NXT-328	Unique	TRAV13D-2_ATGGAGTCCTC_TRAJ50	CAMESSSFSKLVF	13	C	A	M	E	S	S	S	F	S	K	L	V	F
HC5HWBBXY_7_IDT-DUI-NXT-329	Unique	TRAV14D-2_CAAGTACTGG_TRAJ12	CAASTGGYKVVF	12	C	A	A	S	T	G	G	Y	K	V	V	F
HC5HWBBXY_7_IDT-DUI-NXT-330	Unique	TRAV10_AAGCAGAGCCGGAGG_TRAJ56	CAASRAGGNNKLTF	14	C	A	A	S	R	A	G	G	N	N	K	L	T	F
HC5HWBBXY_7_IDT-DUI-NXT-331	Unique	TRAV6D-7_AGTGATCGGGCAGGC_TRAJ28	CALSDRAGTGSNRLTF	16	C	A	L	S	D	R	A	G	T	G	S	N	R	L	T	F
HC5HWBBXY_7_IDT-DUI-NXT-332	Unique	TRAV10_AAGCAACCCCAAT_TRAJ27	CAASNPNTGKLTF	13	C	A	A	S	N	P	N	T	G	K	L	T	F
HC5HWBBXY_7_IDT-DUI-NXT-333	Unique	TRAV21_DV12_TGAGACCCGATTCCA_TRAJ34	CILRPDSNTDKVVF	14	C	I	L	R	P	D	S	N	T	D	K	V	V	F
HC5HWBBXY_7_IDT-DUI-NXT-333_2		TRAV14-1_AGCAACTAATA_TRAJ39	CAATNNAGAKLTF	13	C	A	A	T	N	N	A	G	A	K	L	T	F
HC5HWBBXY_7_IDT-DUI-NXT-335	Unique	TRAV4-2_TGTGGCCGGGGCTGGTGGCTTTTTTGTGGT_TRAJ12	CAAVAGAGGFFVVF	14	C	A	A	V	A	G	A	G	G	F	F	V	V	F
HC5HWBBXY_7_IDT-DUI-NXT-335_2		TRAV4-2_TGAGGCCGGGGC_TRAJ12	CAAEAGAGGYKVVF	14	C	A	A	E	A	G	A	G	G	Y	K	V	V	F
HC5HWBBXY_7_IDT-DUI-NXT-336	Unique	TRAV7-4_GCTAGCCTCAATA_TRAJ34	CAASLNTDKVVF	12	C	A	A	S	L	N	T	D	K	V	V	F
HC5HWBBXY_7_IDT-DUI-NXT-340	Unique	TRAV7-4_CTAGTATGAAT_TRAJ23	CAASMNYNQGKLIF	14	C	A	A	S	M	N	Y	N	Q	G	K	L	I	F
HC5HWBBXY_7_IDT-DUI-NXT-342	Unique	TRAV16D_DV11_GAGGGATGGAGGGGAGC_TRAJ52	CAMREGWRGANTGKLTF	17	C	A	M	R	E	G	W	R	G	A	N	T	G	K	L	T	F
HC5HWBBXY_7_IDT-DUI-NXT-344	Unique	TRAV14D-3_DV8_CAGCAGCTAACA_TRAJ31	CAAANNNRIFF	11	C	A	A	A	N	N	N	R	I	F	F
HC5HWBBXY_7_IDT-DUI-NXT-346	Unique	TRAV7-2_CAGCAGCAAAGGGAAACAC_TRAJ49	CAAAKGNTGYQNFYF	15	C	A	A	A	K	G	N	T	G	Y	Q	N	F	Y	F
HC5HWBBXY_7_IDT-DUI-NXT-347	Unique	TRAV9-3_GAGCAATAAC_TRAJ31	CAASNNNNRIFF	12	C	A	A	S	N	N	N	N	R	I	F	F
HC5HWBBXY_7_IDT-DUI-NXT-354	Unique	TRAV7D-4_GAGCAGGGCACGG_TRAJ49	CAASEQGTGYQNFYF	15	C	A	A	S	E	Q	G	T	G	Y	Q	N	F	Y	F
HC5HWBBXY_7_IDT-DUI-NXT-355	Unique	TRAV5D-4_AAGTGCACACAATAA_TRAJ39	CAASAHNNAGAKLTF	15	C	A	A	S	A	H	N	N	A	G	A	K	L	T	F
HC5HWBBXY_7_IDT-DUI-NXT-355_2		TRAV16D_DV11_AGAGGTCGACAC_TRAJ30	CAMREVDTNAYKVIF	15	C	A	M	R	E	V	D	T	N	A	Y	K	V	I	F
HC5HWBBXY_7_IDT-DUI-NXT-357	Unique	TRAV7-4_CTAGTCCTAATAA_TRAJ26	CAASPNNYAQGLTF	14	C	A	A	S	P	N	N	Y	A	Q	G	L	T	F
HC5HWBBXY_7_IDT-DUI-NXT-358	Unique	TRAV4D-4_GCTGACCGGGCAGGA_TRAJ40	CAADRAGNYKYVF	13	C	A	A	D	R	A	G	N	Y	K	Y	V	F
HC5HWBBXY_7_IDT-DUI-NXT-358_2		TRAV3-3_TCAGTCCCAATA_TRAJ31	CAVSPNNRIFF	11	C	A	V	S	P	N	N	R	I	F	F
HC5HWBBXY_7_IDT-DUI-NXT-362	Unique	TRAV10_CAAGCCCGAACA_TRAJ49	CAASPNTGYQNFYF	14	C	A	A	S	P	N	T	G	Y	Q	N	F	Y	F
HC5HWBBXY_7_IDT-DUI-NXT-365	Unique	TRAV16_GGGGGGAACA_TRAJ49	CAMRGGNTGYQNFYF	15	C	A	M	R	G	G	N	T	G	Y	Q	N	F	Y	F
HC5HWBBXY_7_IDT-DUI-NXT-367	Unique	TRAV12D-3_AGTGACGACTAT_TRAJ48	CALSDDYGNEKITF	14	C	A	L	S	D	D	Y	G	N	E	K	I	T	F
HC5HWBBXY_7_IDT-DUI-NXT-368	Unique	TRAV6D-7_CTCTGGGTTA_TRAJ49	CALGYQNFYF	10	C	A	L	G	Y	Q	N	F	Y	F
HC5HWBBXY_7_IDT-DUI-NXT-369	Unique	TRAV5D-4_GCTGCTTACCA_TRAJ15	CAAYQGGRALIF	12	C	A	A	Y	Q	G	G	R	A	L	I	F
HC5HWBBXY_7_IDT-DUI-NXT-372	Unique	TRAV7N-4_GTGAGGGCACCA_TRAJ27	CAVSEGTNTGKLTF	14	C	A	V	S	E	G	T	N	T	G	K	L	T	F
HC5HWBBXY_7_IDT-DUI-NXT-374	Unique	TRAV5D-4_AAGTGGAGGTACAG_TRAJ40	CAASGGTGNYKYVF	14	C	A	A	S	G	G	T	G	N	Y	K	Y	V	F
HC5HWBBXY_7_IDT-DUI-NXT-375	Unique	TRAV6-6_GGTGAAACTGG_TRAJ44	CALGETGSGGKLTL	14	C	A	L	G	E	T	G	S	G	G	K	L	T	L
HC5HWBBXY_7_IDT-DUI-NXT-376	Unique	TRAV4D-3_GCTGAAGCTGGA_TRAJ52	CAAEAGANTGKLTF	14	C	A	A	E	A	G	A	N	T	G	K	L	T	F
HC5HWBBXY_7_IDT-DUI-NXT-376_2		TRAV14D-3_DV8_AGCAAGTGCCAACAA_TRAJ43	CAASANNNAPRF	12	C	A	A	S	A	N	N	N	A	P	R	F
HC5HWBBXY_7_IDT-DUI-NXT-377	Unique	TRAV13-1_GTGCTCCAGGCA_TRAJ15	CAPGRALIF	9	C	A	P	G	R	A	L	I	F
HC5HWBBXY_7_IDT-DUI-NXT-378	Unique	TRAV10_AAGCAGAAATT_TRAJ13	CAASRNSGTYQRF	13	C	A	A	S	R	N	S	G	T	Y	Q	R	F
HC5HWBBXY_7_IDT-DUI-NXT-378_2		TRAV7-1_GAGCATTGGTACAG_TRAJ40	CAVSIGTGNYKYVF	14	C	A	V	S	I	G	T	G	N	Y	K	Y	V	F
HC5HWBBXY_7_IDT-DUI-NXT-379	Unique	TRAV14D-2_CAAGTCTCCTCATGAAT_TRAJ57	CAASLLMNQGGSAKLIF	17	C	A	A	S	L	L	M	N	Q	G	G	S	A	K	L	I	F
HC5HWBBXY_7_IDT-DUI-NXT-380	Unique	TRAV4-2_TGAGGCGACTGCCAG_TRAJ24	CAAEATASLGKLQF	14	C	A	A	E	A	T	A	S	L	G	K	L	Q	F
HC5HWBBXY_7_IDT-DUI-NXT-381	Unique	TRAV9N-3_TGAGCGCTTACCA_TRAJ15	CAVSAYQGGRALIF	14	C	A	V	S	A	Y	Q	G	G	R	A	L	I	F
HC5HWBBXY_7_IDT-DUI-NXT-382	Unique	TRAV6-4_TGTGCCGTTTCATCC_TRAJ50	CAVSSSSFSKLVF	13	C	A	V	S	S	S	S	F	S	K	L	V	F
HC5HWBBXY_7_IDT-DUI-NXT-383	Unique	TRAV7-4_AGCTACCCACGTTAC_TRAJ44	CAATHVTGSGGKLTL	15	C	A	A	T	H	V	T	G	S	G	G	K	L	T	L
HC5HWBBXY_7_IDT-DUI-NXT-384	Unique	TRAV14D-2_GTGCACCCCATAAC_TRAJ31	CAPHNNNRIFF	11	C	A	P	H	N	N	N	R	I	F	F
				Total	100	100	100	100	100	100	100	100	100	99	97	90	82	57	21	9	4
				%D	0	0	0	2	5	3	2	1	5	1.0101	0	0	0	0	0	0	0
				%E	0	0	0	5	10	0	0	0	1	2.0202	0	0	0	0	0	0	0

## Sheet: Ctl_CDR3B
cell_name	Clonal group	B_productive	CDR3	LENGTH	-2	1	0	1	2	3	4	5	6	7	8	9	10	11	12	13	14	15
H73J2BBXY_3_IDT-DUI-NXT-10	2	TRBV4_CAGCTCATATGA_TRBJ2-7	CASSSYEQYF	10	C	A	S	S	S	Y	E	Q	Y	F
H73J2BBXY_3_IDT-DUI-NXT-12	Unique	TRBV16_GCAGCGCTACAGGGGGCGACCAA_TRBJ2-5	CASSATGGDQDTQYF	15	C	A	S	S	A	T	G	G	D	Q	D	T	Q	Y	F
H73J2BBXY_3_IDT-DUI-NXT-13	2	TRBV4_CAGCTCATATGA_TRBJ2-7	CASSSYEQYF	10	C	A	S	S	S	Y	E	Q	Y	F
H73J2BBXY_3_IDT-DUI-NXT-15	Unique	TRBV2_CAAGATGGGGGGGCGCGCGCTGA_TRBJ2-1	CASSQDGGARAEQFF	15	C	A	S	S	Q	D	G	G	A	R	A	E	Q	F	F
H73J2BBXY_3_IDT-DUI-NXT-17	45	TRBV2_CAGGACATTTCTG_TRBJ1-3	CASSQDISGNTLYF	14	C	A	S	S	Q	D	I	S	G	N	T	L	Y	F
H73J2BBXY_3_IDT-DUI-NXT-18	Unique	TRBV2_CAAGAGCAGGGGGCGAGAGGAAA_TRBJ1-3	CASSQEQGARGNTLYF	16	C	A	S	S	Q	E	Q	G	A	R	G	N	T	L	Y	F
H73J2BBXY_3_IDT-DUI-NXT-2	Unique	TRBV5_CAAGATAGTGAATACACC_TRBJ2-2	CASSQDSEYTGQLYF	15	C	A	S	S	Q	D	S	E	Y	T	G	Q	L	Y	F
H73J2BBXY_3_IDT-DUI-NXT-21	Unique	TRBV29_AGTTTTAGGCAGTATGA_TRBJ2-7	CASSFRQYEQYF	12	C	A	S	S	F	R	Q	Y	E	Q	Y	F
H73J2BBXY_3_IDT-DUI-NXT-24	Unique	TRBV2_CAAGATGTGGGTGAAC_TRBJ2-7	CASSQDVGEQYF	12	C	A	S	S	Q	D	V	G	E	Q	Y	F
H73J2BBXY_3_IDT-DUI-NXT-27	Unique	TRBV2_CAAGAAGGGGGTCTGGGTCAA_TRBJ2-4	CASSQEGGLGQNTLYF	16	C	A	S	S	Q	E	G	G	L	G	Q	N	T	L	Y	F
H73J2BBXY_3_IDT-DUI-NXT-31	Unique	TRBV31_CCTGGCTGGGGGGAGAAGAC_TRBJ2-5	CAWLGGEDTQYF	12	C	A	W	L	G	G	E	D	T	Q	Y	F
H73J2BBXY_3_IDT-DUI-NXT-32	2	TRBV4_CAGCTCATATGA_TRBJ2-7	CASSSYEQYF	10	C	A	S	S	S	Y	E	Q	Y	F
H73J2BBXY_3_IDT-DUI-NXT-33	Unique	TRBV2_CAAGAGGTCGGGACAGGGTTCTATG_TRBJ2-7	CASSQEVGTGFYEQYF	16	C	A	S	S	Q	E	V	G	T	G	F	Y	E	Q	Y	F
H73J2BBXY_3_IDT-DUI-NXT-35	Unique	TRBV20_GCTAGACAGGGGGACTATG_TRBJ2-7	CGARQGDYEQYF	12	C	G	A	R	Q	G	D	Y	E	Q	Y	F
H73J2BBXY_3_IDT-DUI-NXT-36	11	TRBV5_GCAGCGTACAGGGCAACAC_TRBJ2-2	CASSVQGNTGQLYF	14	C	A	S	S	V	Q	G	N	T	G	Q	L	Y	F
H73J2BBXY_3_IDT-DUI-NXT-40	Unique	TRBV2_CCAAGCAGGAAGCTCCT_TRBJ2-7	CASSQAGSSYEQYF	14	C	A	S	S	Q	A	G	S	S	Y	E	Q	Y	F
H73J2BBXY_3_IDT-DUI-NXT-42	Unique	TRBV13-2_GGTGAACGGATTAGTGC_TRBJ2-3	CASGERISAETLYF	14	C	A	S	G	E	R	I	S	A	E	T	L	Y	F
H73J2BBXY_3_IDT-DUI-NXT-48	1	TRBV2_CAAGATGGGCCGTCAAACA_TRBJ2-4	CASSQDGPSNTLYF	14	C	A	S	S	Q	D	G	P	S	N	T	L	Y	F
H73J2BBXY_3_IDT-DUI-NXT-49	8	TRBV5_CAGCCTTCAGGGGAACAC_TRBJ2-2	CASSLQGNTGQLYF	14	C	A	S	S	L	Q	G	N	T	G	Q	L	Y	F
H73J2BBXY_3_IDT-DUI-NXT-5	Unique	TRBV1_TGCAGGGGCAGGGTTGCTG_TRBJ2-1	CTCRGRVAEQFF	12	C	T	C	R	G	R	V	A	E	Q	F	F
H73J2BBXY_3_IDT-DUI-NXT-50	Unique	TRBV5_CCAAGCACCGGCAGAAGAC_TRBJ2-5	CASSQAPAEDTQYF	14	C	A	S	S	Q	A	P	A	E	D	T	Q	Y	F
H73J2BBXY_3_IDT-DUI-NXT-52	Unique	TRBV2_CAAGACAAGGGGGCAAAC_TRBJ1-1	CASSQDKGANTEVFF	15	C	A	S	S	Q	D	K	G	A	N	T	E	V	F	F
H73J2BBXY_3_IDT-DUI-NXT-53	Unique	TRBV13-2_TGATGGCTGGGGGGACACC_TRBJ2-4	CASGDGWGDTLYF	13	C	A	S	G	D	G	W	G	D	T	L	Y	F
H73J2BBXY_3_IDT-DUI-NXT-55	Unique	TRBV15_AGCAGACCGGGACAAAACA_TRBJ1-1	CASRPGQNTEVFF	13	C	A	S	R	P	G	Q	N	T	E	V	F	F
H73J2BBXY_3_IDT-DUI-NXT-57	Unique	TRBV1_GCAGACATAAACA_TRBJ1-1	CTCSADINTEVFF	13	C	T	C	S	A	D	I	N	T	E	V	F	F
H73J2BBXY_3_IDT-DUI-NXT-58	7	TRBV2_CAAGACCCGGCTCAAA_TRBJ2-4	CASSQDPAQNTLYF	14	C	A	S	S	Q	D	P	A	Q	N	T	L	Y	F
H73J2BBXY_3_IDT-DUI-NXT-59	32	TRBV2_CAAGAAGGACAAACTCAAA_TRBJ2-4	CASSQEGQTQNTLYF	15	C	A	S	S	Q	E	G	Q	T	Q	N	T	L	Y	F
H73J2BBXY_3_IDT-DUI-NXT-62	11	TRBV2_GCCAACAGGGAAACA_TRBJ2-2	CASSQQGNTGQLYF	14	C	A	S	S	Q	Q	G	N	T	G	Q	L	Y	F
H73J2BBXY_3_IDT-DUI-NXT-64	40	TRBV2_CAAGAGTCAGGGCCAAAC_TRBJ1-1	CASSQESGPNTEVFF	15	C	A	S	S	Q	E	S	G	P	N	T	E	V	F	F
H73J2BBXY_3_IDT-DUI-NXT-66	Unique	TRBV1_TGCAGTTCGGGGCGGGGGTGCA_TRBJ2-3	CTCSAVRGGGAETLYF	16	C	T	C	S	A	V	R	G	G	G	A	E	T	L	Y	F
H73J2BBXY_3_IDT-DUI-NXT-68	8	TRBV5_CAGCCTTCAGGGGAACAC_TRBJ2-2	CASSLQGNTGQLYF	14	C	A	S	S	L	Q	G	N	T	G	Q	L	Y	F
H73J2BBXY_3_IDT-DUI-NXT-7	Unique	TRBV2_CAAGATGTGGGGACCGAC_TRBJ1-2	CASSQDVGTDYTF	13	C	A	S	S	Q	D	V	G	T	D	Y	T	F
H73J2BBXY_3_IDT-DUI-NXT-71	19	TRBV2_CCAAGGACAGCAAGA_TRBJ2-5	CASSQGQQDTQYF	13	C	A	S	S	Q	G	Q	Q	D	T	Q	Y	F
H73J2BBXY_3_IDT-DUI-NXT-74	Unique	TRBV13-2_CGGTGGACAGGGCTACTCC_TRBJ1-2	CASGGQGYSDYTF	13	C	A	S	G	G	Q	G	Y	S	D	Y	T	F
H73J2BBXY_3_IDT-DUI-NXT-75	1	TRBV2_CAAGATGGGCCGTCAAACA_TRBJ2-4	CASSQDGPSNTLYF	14	C	A	S	S	Q	D	G	P	S	N	T	L	Y	F
H73J2BBXY_3_IDT-DUI-NXT-79	7	TRBV2_CAAGACCCGGCTCAAA_TRBJ2-4	CASSQDPAQNTLYF	14	C	A	S	S	Q	D	P	A	Q	N	T	L	Y	F
H73J2BBXY_3_IDT-DUI-NXT-8	Unique	TRBV19_AGCAGCCTGACAGGTTCTG_TRBJ1-3	CASSLTGSGNTLYF	14	C	A	S	S	L	T	G	S	G	N	T	L	Y	F
H73J2BBXY_3_IDT-DUI-NXT-83	2	TRBV4_CAGCTCATATGA_TRBJ2-7	CASSSYEQYF	10	C	A	S	S	S	Y	E	Q	Y	F
H73J2BBXY_3_IDT-DUI-NXT-85	32	TRBV2_CAAGAAGGACAAACTCAAA_TRBJ2-4	CASSQEGQTQNTLYF	15	C	A	S	S	Q	E	G	Q	T	Q	N	T	L	Y	F
H73J2BBXY_3_IDT-DUI-NXT-91	2	TRBV4_CAGCTCATATGA_TRBJ2-7	CASSSYEQYF	10	C	A	S	S	S	Y	E	Q	Y	F
H73J2BBXY_3_IDT-DUI-NXT-93	42	TRBV2_CAAGATTCGGGACTGGGGTCCTATG_TRBJ2-1	CASSQDSGLGSYAEQFF	17	C	A	S	S	Q	D	S	G	L	G	S	Y	A	E	Q	F	F
H73J2BBXY_3_IDT-DUI-NXT-96	Unique	TRBV4_GCAGCCGGGACTGGGATAGTCA_TRBJ2-4	CASSRDWDSQNTLYF	15	C	A	S	S	R	D	W	D	S	Q	N	T	L	Y	F
HC5HWBBXY_7_IDT-DUI-NXT-289	Unique	TRBV17_AGTAGCGCAGGGGGCGGCACAG_TRBJ1-1	CASSSAGGGTEVFF	14	C	A	S	S	S	A	G	G	G	T	E	V	F	F
HC5HWBBXY_7_IDT-DUI-NXT-290	Unique	TRBV1_AGTGCCCCGGGCTATG_TRBJ2-7	CTCSAPGYEQYF	12	C	T	C	S	A	P	G	Y	E	Q	Y	F
HC5HWBBXY_7_IDT-DUI-NXT-291	Unique	TRBV5_CCAAGCAGGGCCAAAC_TRBJ1-1	CASSQAGPNTEVFF	14	C	A	S	S	Q	A	G	P	N	T	E	V	F	F
HC5HWBBXY_7_IDT-DUI-NXT-292	Unique	TRBV1_AGTGCTCAAACTGGACCGACTAGTGC_TRBJ2-3	CTCSAQTGPTSAETLYF	17	C	T	C	S	A	Q	T	G	P	T	S	A	E	T	L	Y	F
HC5HWBBXY_7_IDT-DUI-NXT-293	Unique	TRBV29_AGCAGCCACCAGGGAGGGGAACA_TRBJ2-7	CASSHQGGEQYF	12	C	A	S	S	H	Q	G	G	E	Q	Y	F
HC5HWBBXY_7_IDT-DUI-NXT-294	Unique	TRBV13-3_AGTGAAAGGGGACAGGGGGACAC_TRBJ2-5	CASSERGQGDTQYF	14	C	A	S	S	E	R	G	Q	G	D	T	Q	Y	F
HC5HWBBXY_7_IDT-DUI-NXT-295	Unique	TRBV15_AGTTTGAGAGGGGAGGACACA_TRBJ1-1	CASSLRGEDTEVFF	14	C	A	S	S	L	R	G	E	D	T	E	V	F	F
HC5HWBBXY_7_IDT-DUI-NXT-296	Unique	TRBV13-2_AGCGGGGGGGACTGGGGGGATTCTAGTGC_TRBJ2-3	CASGGDWGDSSAETLYF	17	C	A	S	G	G	D	W	G	D	S	S	A	E	T	L	Y	F
HC5HWBBXY_7_IDT-DUI-NXT-298	Unique	TRBV16_GCTTAACTGGGGGGGAGGAACA_TRBJ2-7	CASSLTGGEEQYF	13	C	A	S	S	L	T	G	G	E	E	Q	Y	F
HC5HWBBXY_7_IDT-DUI-NXT-299	Unique	TRBV31_CGGGACATCCCAAG_TRBJ2-5	CAGTSQDTQYF	11	C	A	G	T	S	Q	D	T	Q	Y	F
HC5HWBBXY_7_IDT-DUI-NXT-302	Unique	TRBV3_GCCAGGGACTGGGGGGAGGCCTAT_TRBJ2-7	CARDWGEAYEQYF	13	C	A	R	D	W	G	E	A	Y	E	Q	Y	F
HC5HWBBXY_7_IDT-DUI-NXT-302_2		TRBV2_CAAGATGGGAACTGGGTGTACT_TRBJ2-7	CASSQDGNWVYF	12	C	A	S	S	Q	D	G	N	W	V	Y	F
HC5HWBBXY_7_IDT-DUI-NXT-303	Unique	TRBV5_CAGCCGGGACAGCACAG_TRBJ1-1	CASSRDSTEVFF	12	C	A	S	S	R	D	S	T	E	V	F	F
HC5HWBBXY_7_IDT-DUI-NXT-305	Unique	TRBV5_GCCAAAAGGGACAGGGAAGTGC_TRBJ2-3	CASSQKGQGSAETLYF	16	C	A	S	S	Q	K	G	Q	G	S	A	E	T	L	Y	F
HC5HWBBXY_7_IDT-DUI-NXT-308	Unique	TRBV13-2_GGGATAAGGGGGCGGACTCT_TRBJ1-2	CASGDKGADSDYTF	14	C	A	S	G	D	K	G	A	D	S	D	Y	T	F
HC5HWBBXY_7_IDT-DUI-NXT-309	Unique	TRBV13-1_AGAGACAGGGGGCGCAGCGAAA_TRBJ1-4	CASRDRGRSERLFF	14	C	A	S	R	D	R	G	R	S	E	R	L	F	F
HC5HWBBXY_7_IDT-DUI-NXT-310	Unique	TRBV13-3_GTGATTCGCCAGGGCCCTAT_TRBJ1-6	CASSDSPGPYNSPLYF	16	C	A	S	S	D	S	P	G	P	Y	N	S	P	L	Y	F
HC5HWBBXY_7_IDT-DUI-NXT-311	Unique	TRBV13-3_GTGATCTCGGGACTGGGGGCTATG_TRBJ2-7	CASSDLGTGGYEQYF	15	C	A	S	S	D	L	G	T	G	G	Y	E	Q	Y	F
HC5HWBBXY_7_IDT-DUI-NXT-312	Unique	TRBV1_GCAGATCCCCGGGACAACAACG_TRBJ1-4	CTCSADPRDNNERLFF	16	C	T	C	S	A	D	P	R	D	N	N	E	R	L	F	F
HC5HWBBXY_7_IDT-DUI-NXT-313	Unique	TRBV19_CCAGCTCGCAGATCAATTCTG_TRBJ1-3	CASSQINSGNTLYF	14	C	A	S	S	Q	I	N	S	G	N	T	L	Y	F
HC5HWBBXY_7_IDT-DUI-NXT-314	Unique	TRBV5_CAAGACTGGGGTTTATATGA_TRBJ2-7	CASSQDWGLYEQYF	14	C	A	S	S	Q	D	W	G	L	Y	E	Q	Y	F
HC5HWBBXY_7_IDT-DUI-NXT-315	Unique	TRBV1_TGCAGCGACAGGGCGGGCAGA_TRBJ2-3	CTCSAATGRAETLYF	15	C	T	C	S	A	A	T	G	R	A	E	T	L	Y	F
HC5HWBBXY_7_IDT-DUI-NXT-317	Unique	TRBV16_TTAGAGGGGGGAATTGAAC_TRBJ2-7	CASSLEGGIEQYF	13	C	A	S	S	L	E	G	G	I	E	Q	Y	F
HC5HWBBXY_7_IDT-DUI-NXT-318	Unique	TRBV13-1_TGATGGACAATCTGG_TRBJ1-3	CASSDGQSGNTLYF	14	C	A	S	S	D	G	Q	S	G	N	T	L	Y	F
HC5HWBBXY_7_IDT-DUI-NXT-319	Unique	TRBV12-2_CTCTCCGGGACAGCAAGA_TRBJ2-5	CASSPGQQDTQYF	13	C	A	S	S	P	G	Q	Q	D	T	Q	Y	F
HC5HWBBXY_7_IDT-DUI-NXT-320	Unique	TRBV13-1_AGTGAGAGGGGTAACCA_TRBJ2-5	CASSERGNQDTQYF	14	C	A	S	S	E	R	G	N	Q	D	T	Q	Y	F
HC5HWBBXY_7_IDT-DUI-NXT-321	Unique	TRBV19_CAGTACGAGGGGGGCCTCAAACA_TRBJ2-4	CASSTRGASNTLYF	14	C	A	S	S	T	R	G	A	S	N	T	L	Y	F
HC5HWBBXY_7_IDT-DUI-NXT-322	Unique	TRBV31_CTGGACCCAGGGGGAAGT_TRBJ1-1	CAWTQGEVFF	10	C	A	W	T	Q	G	E	V	F	F
HC5HWBBXY_7_IDT-DUI-NXT-323	Unique	TRBV31_AGTCTTTGGGGGTATGA_TRBJ2-7	CAWSLWGYEQYF	12	C	A	W	S	L	W	G	Y	E	Q	Y	F
HC5HWBBXY_7_IDT-DUI-NXT-324	Unique	TRBV20_CTAGGAAGGGGAACTC_TRBJ1-2	CGARKGNSDYTF	12	C	G	A	R	K	G	N	S	D	Y	T	F
HC5HWBBXY_7_IDT-DUI-NXT-325	Unique	TRBV13-2_GTGATTCCTCGACTGGGGGGGTCTCCT_TRBJ2-7	CASGDSSTGGVSYEQYF	17	C	A	S	G	D	S	S	T	G	G	V	S	Y	E	Q	Y	F
HC5HWBBXY_7_IDT-DUI-NXT-326	Unique	TRBV15_AGTTTGGAACAGGAAACCTAT_TRBJ2-7	CASSLEQETYEQYF	14	C	A	S	S	L	E	Q	E	T	Y	E	Q	Y	F
HC5HWBBXY_7_IDT-DUI-NXT-328	Unique	TRBV16_CAAGCCAGGCAAAC_TRBJ2-2	CASQANTGQLYF	12	C	A	S	Q	A	N	T	G	Q	L	Y	F
HC5HWBBXY_7_IDT-DUI-NXT-329	Unique	TRBV16_TTAGACTGGGGCCAAG_TRBJ2-5	CASSLDWGQDTQYF	14	C	A	S	S	L	D	W	G	Q	D	T	Q	Y	F
HC5HWBBXY_7_IDT-DUI-NXT-330	Unique	TRBV2_CAAGAATATTCGGTGGACAC_TRBJ2-5	CASSQEYSVDTQYF	14	C	A	S	S	Q	E	Y	S	V	D	T	Q	Y	F
HC5HWBBXY_7_IDT-DUI-NXT-331	Unique	TRBV1_GCAGAACAGGGATCTGG_TRBJ1-3	CTCSAEQGSGNTLYF	15	C	T	C	S	A	E	Q	G	S	G	N	T	L	Y	F
HC5HWBBXY_7_IDT-DUI-NXT-332	Unique	TRBV4_AGCAGTCGGACAGGGACCAAC_TRBJ1-4	CASSRTGTNERLFF	14	C	A	S	S	R	T	G	T	N	E	R	L	F	F
HC5HWBBXY_7_IDT-DUI-NXT-333	Unique	TRBV13-2_GGTGAAAGGGTGTACACC_TRBJ2-4	CASGERVYTLYF	12	C	A	S	G	E	R	V	Y	T	L	Y	F
HC5HWBBXY_7_IDT-DUI-NXT-334	Unique	TRBV3_CAGCTACCGGGACTGGGATGAA_TRBJ2-7	CASSYRDWDEQYF	13	C	A	S	S	Y	R	D	W	D	E	Q	Y	F
HC5HWBBXY_7_IDT-DUI-NXT-335	Unique	TRBV13-2_GTGATTTAGGGGACAC_TRBJ2-5	CASGDLGDTQYF	12	C	A	S	G	D	L	G	D	T	Q	Y	F
HC5HWBBXY_7_IDT-DUI-NXT-336	Unique	TRBV1_CAGTGGGGACTGGTCAGACA_TRBJ2-5	CTCSGDWSDTQYF	13	C	T	C	S	G	D	W	S	D	T	Q	Y	F
HC5HWBBXY_7_IDT-DUI-NXT-337	Unique	TRBV19_GCAGTCCTACAGGGGGCTGGAACAA_TRBJ1-5	CASSPTGGWNNQAPLF	16	C	A	S	S	P	T	G	G	W	N	N	Q	A	P	L	F
HC5HWBBXY_7_IDT-DUI-NXT-340	Unique	TRBV2_AGCCAGCAGGGGGACTAT_TRBJ2-1	CASSQQGDYAEQFF	14	C	A	S	S	Q	Q	G	D	Y	A	E	Q	F	F
HC5HWBBXY_7_IDT-DUI-NXT-342	Unique	TRBV14_AGCAGACGGACTGGGGGGAGTCA_TRBJ2-4	CASRRTGGSQNTLYF	15	C	A	S	R	R	T	G	G	S	Q	N	T	L	Y	F
HC5HWBBXY_7_IDT-DUI-NXT-344	Unique	TRBV29_CAGTTCCTCTCCGGGACAGGGGGACACC_TRBJ2-2	CASSSSPGQGDTGQLYF	17	C	A	S	S	S	S	P	G	Q	G	D	T	G	Q	L	Y	F
HC5HWBBXY_7_IDT-DUI-NXT-346	Unique	TRBV16_TTAGATCCAATCCAAG_TRBJ2-5	CASSLDPIQDTQYF	14	C	A	S	S	L	D	P	I	Q	D	T	Q	Y	F
HC5HWBBXY_7_IDT-DUI-NXT-347	Unique	TRBV15_GCAGTCTTAAAAAC_TRBJ2-4	CASSLKNTLYF	11	C	A	S	S	L	K	N	T	L	Y	F
HC5HWBBXY_7_IDT-DUI-NXT-349	Unique	TRBV13-1_GTAATCGACCCTCACATCATTCCT_TRBJ1-6	CASSNRPSHHSYNSPLYF	18	C	A	S	S	N	R	P	S	H	H	S	Y	N	S	P	L	Y	F
HC5HWBBXY_7_IDT-DUI-NXT-350	Unique	TRBV13-1_GTGATCACAGGGGTGACACA_TRBJ1-1	CASSDHRGDTEVFF	14	C	A	S	S	D	H	R	G	D	T	E	V	F	F
HC5HWBBXY_7_IDT-DUI-NXT-352	Unique	TRBV16_GCAGCAACGGACGAACAGA_TRBJ1-1	CASSNGRTEVFF	12	C	A	S	S	N	G	R	T	E	V	F	F
HC5HWBBXY_7_IDT-DUI-NXT-353	Unique	TRBV13-3_CAGTGCGCCGGGACCGAATAAT_TRBJ1-6	CASSAPGPNNSPLYF	15	C	A	S	S	A	P	G	P	N	N	S	P	L	Y	F
HC5HWBBXY_7_IDT-DUI-NXT-354	Unique	TRBV29_CAGTTATGAGGGAAACA_TRBJ1-1	CASSYEGNTEVFF	13	C	A	S	S	Y	E	G	N	T	E	V	F	F
HC5HWBBXY_7_IDT-DUI-NXT-355	Unique	TRBV2_CAAGAAGCAGATGGGTCCAA_TRBJ1-4	CASSQEADGSNERLFF	16	C	A	S	S	Q	E	A	D	G	S	N	E	R	L	F	F
HC5HWBBXY_7_IDT-DUI-NXT-357	Unique	TRBV13-3_AGCAGAAATCCTGACTGGGGGGGCGCAGA_TRBJ2-3	CASRNPDWGGAETLYF	16	C	A	S	R	N	P	D	W	G	G	A	E	T	L	Y	F
HC5HWBBXY_7_IDT-DUI-NXT-358	Unique	TRBV13-3_AGCAGCAACCGGGACAGGGTGAACACC_TRBJ2-5	CASSNRDRVNTQYF	14	C	A	S	S	N	R	D	R	V	N	T	Q	Y	F
HC5HWBBXY_7_IDT-DUI-NXT-359	Unique	TRBV31_GAGTCCCACGGGGGCTTATGC_TRBJ2-1	CAWSPTGAYAEQFF	14	C	A	W	S	P	T	G	A	Y	A	E	Q	F	F
HC5HWBBXY_7_IDT-DUI-NXT-360	Unique	TRBV15_AGTTTGGGGGTTAATTCTG_TRBJ1-3	CASSLGVNSGNTLYF	15	C	A	S	S	L	G	V	N	S	G	N	T	L	Y	F
HC5HWBBXY_7_IDT-DUI-NXT-362	Unique	TRBV13-2_CAGCGAGGGCTTCAACG_TRBJ1-4	CASEGFNERLFF	12	C	A	S	E	G	F	N	E	R	L	F	F
HC5HWBBXY_7_IDT-DUI-NXT-365	Unique	TRBV15_CAGTTGGGGGGGCGCGGACCAA_TRBJ2-5	CASSWGGADQDTQYF	15	C	A	S	S	W	G	G	A	D	Q	D	T	Q	Y	F
HC5HWBBXY_7_IDT-DUI-NXT-366	Unique	TRBV1_AGTGCCACTGGGTCTAGTGC_TRBJ2-3	CTCSATGSSAETLYF	15	C	T	C	S	A	T	G	S	S	A	E	T	L	Y	F
HC5HWBBXY_7_IDT-DUI-NXT-367	Unique	TRBV3_GCAGCCGGGACTGGGTTAACCA_TRBJ2-5	CASSRDWVNQDTQYF	15	C	A	S	S	R	D	W	V	N	Q	D	T	Q	Y	F
HC5HWBBXY_7_IDT-DUI-NXT-368	Unique	TRBV20_GGTGCCCGACAGGGGGCAAAC_TRBJ1-2	CGARQGANSDYTF	13	C	G	A	R	Q	G	A	N	S	D	Y	T	F
HC5HWBBXY_7_IDT-DUI-NXT-369	Unique	TRBV20_TGCTACGTCCGGGACAGGGCCCGAAA_TRBJ1-4	CGATSGTGPERLFF	14	C	G	A	T	S	G	T	G	P	E	R	L	F	F
HC5HWBBXY_7_IDT-DUI-NXT-370	Unique	TRBV5_CAGCCTCGGGACTGGGGGCTTTAACCA_TRBJ2-5	CASSLGTGGFNQDTQYF	17	C	A	S	S	L	G	T	G	G	F	N	Q	D	T	Q	Y	F
HC5HWBBXY_7_IDT-DUI-NXT-371	Unique	TRBV13-1_AGTGAGAGGGACAGGGGCAACG_TRBJ1-4	CASSERDRGNERLFF	15	C	A	S	S	E	R	D	R	G	N	E	R	L	F	F
HC5HWBBXY_7_IDT-DUI-NXT-372	Unique	TRBV16_TTAGAGGGGGGGGCTGGAGACA_TRBJ2-5	CASSLEGGAGDTQYF	15	C	A	S	S	L	E	G	G	A	G	D	T	Q	Y	F
HC5HWBBXY_7_IDT-DUI-NXT-374	Unique	TRBV20_AGGGACGTAAACA_TRBJ2-4	CGARDVNTLYF	11	C	G	A	R	D	V	N	T	L	Y	F
HC5HWBBXY_7_IDT-DUI-NXT-375	Unique	TRBV2_CAGCCGACAAAACT_TRBJ1-2	CASSRQNSDYTF	12	C	A	S	S	R	Q	N	S	D	Y	T	F
HC5HWBBXY_7_IDT-DUI-NXT-376	Unique	TRBV5_GCCAAACAGCAAAC_TRBJ1-2	CASSQTANSDYTF	13	C	A	S	S	Q	T	A	N	S	D	Y	T	F
HC5HWBBXY_7_IDT-DUI-NXT-377	Unique	TRBV4_GCAGCCCTCCGGGACATAGCTCCT_TRBJ2-7	CASSPPGHSSYEQYF	15	C	A	S	S	P	P	G	H	S	S	Y	E	Q	Y	F
HC5HWBBXY_7_IDT-DUI-NXT-378	Unique	TRBV19_AGTATGGGGCAGGCCAAC_TRBJ1-4	CASSMGQANERLFF	14	C	A	S	S	M	G	Q	A	N	E	R	L	F	F
HC5HWBBXY_7_IDT-DUI-NXT-379	Unique	TRBV14_AGCAGCATCAGGGGCCCCAAC_TRBJ1-4	CASSIRGPNERLFF	14	C	A	S	S	I	R	G	P	N	E	R	L	F	F
HC5HWBBXY_7_IDT-DUI-NXT-380	Unique	TRBV15_AGCAGCTCCGGGACAGGGGTTTATGA_TRBJ2-7	CASSSGTGVYEQYF	14	C	A	S	S	S	G	T	G	V	Y	E	Q	Y	F
HC5HWBBXY_7_IDT-DUI-NXT-381	Unique	TRBV16_CTTAGGGGGTTCCA_TRBJ1-4	CASSLGGSNERLFF	14	C	A	S	S	L	G	G	S	N	E	R	L	F	F
HC5HWBBXY_7_IDT-DUI-NXT-382	Unique	TRBV13-3_GCAGTCCGGGACAAAAATATGA_TRBJ2-7	CASSPGQKYEQYF	13	C	A	S	S	P	G	Q	K	Y	E	Q	Y	F
HC5HWBBXY_7_IDT-DUI-NXT-383	Unique	TRBV1_TGGAGCAAAC_TRBJ1-1	CTCSGANTEVFF	12	C	T	C	S	G	A	N	T	E	V	F	F
HC5HWBBXY_7_IDT-DUI-NXT-384	Unique	TRBV5_CAAGATCCGACAGGGGGCTCATACACC_TRBJ2-5	CASSQDPTGGSYTQYF	16	C	A	S	S	Q	D	P	T	G	G	S	Y	T	Q	Y	F
				Total	119	119	119	119	119	119	119	119	119	119	113	110	92	76	38	18	7	1
				%D	0	0	0	0.840336	8.40336	15.1261	4.20168	3.36134	10.9244	8.40336	4.42478	0	1.08696	0	0	0	0	0
				%E	0	0	0	0.840336	3.36134	8.40336	3.36134	2.52101	7.56303	11.7647	10.6195	8.18182	2.17391	2.63158	0	0	0	0
