# Supplementary material for: Transcriptional re-programming of insulin B-chain epitope-specific T-follicular helper cells into anti-diabetogenic T-regulatory type-1 cells
Source: Front Immunol. 2023 Apr 19;14:1177722. doi: 10.3389/fimmu.2023.1177722 (PMC10154693; doi:10.3389/fimmu.2023.1177722)
Supplement: Supplementary file 4 [file DataSheet_3.xlsx]

## Sheet: 12-20
Cell	Clonal group	CDR3A																				CDR3B
		V-J elements	Alignment																			V-J elements	Alignment
H73J2BBXY_3_IDT-DUI-NXT-100	Unique	TRAV14D-1_GCAGCTCGAACCT_TRAJ6	C	-	-	-	-	-	A	A	R	T	S	G	G	N	Y	K	P	T	F	TRBV1_TGCAGGATGGGGGGGTCAAGA_TRBJ2-5	C	T	C	-	-	-	S	-	-	A	G	W	G	-	-	-	G	Q	D	T	Q	Y	F
H73J2BBXY_3_IDT-DUI-NXT-101	Unique	TRAV8D-2_CAGATTATAACA_TRAJ27	C	-	-	-	-	-	A	T	D	Y	N	T	N	T	G	K	L	T	F	TRBV13-3_AGTGACAGGGGGGGAAAAGAC_TRBJ2-5	C	A	S	-	-	-	S	-	-	D	R	G	G	-	-	-	-	K	D	T	Q	Y	F
H73J2BBXY_3_IDT-DUI-NXT-102	Unique																					TRBV13-2_CGGTGGGACAGGCTATG_TRBJ2-7	C	A	S	-	-	-	-	-	-	-	-	G	G	-	-	-	T	G	Y	E	Q	Y	F
H73J2BBXY_3_IDT-DUI-NXT-104	Unique	TRAV16D_DV11_GAGGGATGGGACAGT_TRAJ53	C	-	A	M	R	E	G	W	D	S	G	G	S	N	Y	K	L	T	F	TRBV31_AGTCTAGACAGGGGAGTGGTCACAG_TRBJ1-1	C	A	W	-	-	-	S	-	-	L	D	R	G	-	-	-	V	V	T	E	V	F	F
		TRAV5D-4_AAGTGCAGATACTG_TRAJ56	C	-	A	-	-	-	A	S	A	D	T	G	G	N	N	K	L	T	F
H73J2BBXY_3_IDT-DUI-NXT-105	Unique	TRAV6D-4_GTTGAGTTAACA_TRAJ37	C	-	A	-	-	-	L	V	E	L	T	G	N	T	R	K	L	I	F	TRBV13-2_GGTGAGAGACTGGGGGGTCAA_TRBJ2-4	C	A	S	-	-	-	G	-	-	E	R	L	G	-	-	-	G	Q	N	T	L	Y	F
H73J2BBXY_3_IDT-DUI-NXT-106	Unique																					TRBV13-1_CAGTGGCTGGGGGGGCCCAGAA_TRBJ2-3	C	A	S	-	-	-	-	-	-	S	G	W	G	-	-	-	G	P	E	T	L	Y	F
H73J2BBXY_3_IDT-DUI-NXT-107	Unique																					TRBV13-3_AGTGAGAGGACTGGGGTACTCTCCT_TRBJ2-7	C	A	S	-	-	-	S	-	-	E	R	T	G	-	-	V	L	S	Y	E	Q	Y	F
H73J2BBXY_3_IDT-DUI-NXT-108	Unique																					TRBV3_GCAGCGACAGGGGTAACT_TRBJ2-1	C	A	S	-	-	-	S	-	-	D	R	G	N	-	-	-	-	Y	A	E	Q	F	F
H73J2BBXY_3_IDT-DUI-NXT-109	Unique	TRAV5D-4_CAAGTAATAA_TRAJ43	C	-	A	-	-	-	-	-	-	A	S	N	N	N	N	A	P	R	F	TRBV2_CAAGAAGGGACTGGGGTCTATG_TRBJ2-7	C	A	S	-	-	-	S	-	-	Q	E	G	T	-	-	-	G	V	Y	E	Q	Y	F
H73J2BBXY_3_IDT-DUI-NXT-111	Unique	TRAV12D-2_GAGTGTTTATGG_TRAJ48	C	-	A	L	-	-	-	-	-	S	V	Y	G	N	E	K	I	T	F	TRBV15_GCAGTCGACAGGGGAATGAA_TRBJ2-7	C	A	S	-	-	-	-	-	-	S	R	Q	G	-	-	-	-	-	N	E	Q	Y	F
H73J2BBXY_3_IDT-DUI-NXT-112	Unique	TRAV9D-4_TCTGACCAACAC_TRAJ27	C	-	A	L	-	-	-	-	-	T	N	T	N	T	G	K	L	T	F	TRBV31_AGTCTAACAGCAAAC_TRBJ1-1	C	A	W	-	-	-	S	-	-	L	T	A	N	-	-	-	-	-	T	E	V	F	F
H73J2BBXY_3_IDT-DUI-NXT-113	Unique	TRAV4-2_TGAGGATAGA_TRAJ18	C	-	A	-	-	-	A	E	D	R	G	S	A	L	G	R	L	H	F	TRBV13-3_AGCAGGCTCCGGGACAGCTCCT_TRBJ2-7	C	A	S	-	-	-	R	-	-	L	R	D	S	-	-	-	-	S	Y	E	Q	Y	F
		TRAV6-1_GGTGAGGGCTACA_TRAJ7	C	-	-	-	-	-	V	L	G	E	G	Y	S	N	N	R	L	T	L
H73J2BBXY_3_IDT-DUI-NXT-115	Unique	TRAV12D-2_TTGAGGCAAAATT_TRAJ13	C	-	A	L	-	-	-	-	-	R	Q	N	S	G	T	Y	Q	R	F	TRBV19_AGCAGGCGGACAGATCAAGA_TRBJ2-5	C	A	S	-	-	-	-	-	-	R	R	T	D	-	-	-	-	Q	D	T	Q	Y	F
H73J2BBXY_3_IDT-DUI-NXT-116	Unique	TRAV14D-2_AAGTGCAAATAGC_TRAJ33	C	-	A	A	-	-	-	-	-	S	A	N	S	N	Y	Q	L	I	W	TRBV13-3_GCAGTCCTGGGACAGGGGGCATTGACGAA_TRBJ1-4	C	A	S	-	-	-	S	-	-	P	G	T	G	-	-	G	I	D	E	R	L	F	F
H73J2BBXY_3_IDT-DUI-NXT-117	Unique	TRAV6-2_GGGTGATCTCGGCAATA_TRAJ34	C	-	-	-	-	-	V	L	G	D	L	G	N	T	D	K	V	V	F	TRBV5_CAAGAAAGCAGTGC_TRBJ2-3	C	A	S	-	-	-	S	-	-	Q	E	S	S	-	-	-	-	A	E	T	L	Y	F
H73J2BBXY_3_IDT-DUI-NXT-118	Unique	TRAV6D-7_TGAGTAGGGGCTACA_TRAJ7	C	-	-	-	-	-	A	L	S	R	G	Y	S	N	N	R	L	T	L	TRBV20_TAGGGGAAATTCTG_TRBJ1-3	C	G	A	-	-	-	R	-	-	-	-	-	G	-	-	N	S	G	N	T	L	Y	F
H73J2BBXY_3_IDT-DUI-NXT-119	Unique	TRAV12D-3_TTGAGCTTAACTT_TRAJ16	C	-	-	-	-	-	A	L	S	L	T	S	S	G	Q	K	L	V	F	TRBV2_CAAGATCAGGGATCCTA_TRBJ1-6	C	A	S	-	-	-	S	-	-	Q	D	Q	G	-	-	S	Y	N	S	P	L	Y	F
H73J2BBXY_3_IDT-DUI-NXT-120	Unique																					TRBV14_AGTTTTCACAGAAACA_TRBJ1-1	C	A	S	-	-	-	S	-	-	F	H	R	N	-	-	-	-	-	T	E	V	F	F
H73J2BBXY_3_IDT-DUI-NXT-122	Unique	TRAV14D-3_DV8_AGCAAGCCGCACTG_TRAJ52	C	-	A	-	-	-	A	S	R	T	G	A	N	T	G	K	L	T	F	TRBV5_CCCAGGACTGGGGGGTGCTG_TRBJ2-1	C	A	S	-	-	-	S	-	-	P	G	L	G	-	-	-	-	G	A	E	Q	F	F
		TRAV12-1_TTTGACCAACAC_TRAJ49	C	-	A	L	-	-	-	-	-	T	N	T	G	Y	Q	N	F	Y	F
H73J2BBXY_3_IDT-DUI-NXT-123	Unique	TRAV6D-7_GAGTGCCAGGACT_TRAJ12	C	-	-	-	-	-	A	L	S	A	R	T	G	G	Y	K	V	V	F	TRBV16_TTAGATAAAGGGGCGAGCTCCT_TRBJ2-7	C	A	S	-	-	-	S	-	-	L	D	K	G	-	-	A	S	S	Y	E	Q	Y	F
H73J2BBXY_3_IDT-DUI-NXT-124	Unique	TRAV7D-3_TGAGCATGAACA_TRAJ9	C	-	-	-	-	-	-	A	V	S	M	N	M	G	Y	K	L	T	F	TRBV13-1_CAGTGGCTCCT_TRBJ2-7	C	A	S	-	-	-	S	-	-	-	-	-	G	-	-	-	-	S	Y	E	Q	Y	F
H73J2BBXY_3_IDT-DUI-NXT-125	Unique																					TRBV5_AGCAGTCCCGACAGGGCTTCTG_TRBJ1-3	C	A	S	-	-	-	S	-	-	P	D	R	A	-	-	-	S	G	N	T	L	Y	F
H73J2BBXY_3_IDT-DUI-NXT-126	Unique	TRAV6D-7_CTCTGCTAACGGG_TRAJ49	C	-	A	L	-	-	-	-	-	-	L	T	G	Y	Q	N	F	Y	F	TRBV31_AGTCTAGGGGGGTATAGTGC_TRBJ2-3	C	A	W	-	-	-	S	-	-	-	L	G	G	-	-	Y	S	A	E	T	L	Y	F
H73J2BBXY_3_IDT-DUI-NXT-127	Unique	TRAV6-5_AGTGAGAGCCAGG_TRAJ15	C	-	-	-	-	-	A	L	S	E	S	Q	G	G	R	A	L	I	F	TRBV13-2_GGTGAACGGGACTGGGGTGAAGAC_TRBJ2-5	C	A	S	-	-	-	G	-	E	R	D	W	G	-	-	-	-	E	D	T	Q	Y	F
H73J2BBXY_3_IDT-DUI-NXT-128	Unique	TRAV13-1_TATGGTCTCTGG_TRAJ4	C	-	A	M	-	-	-	-	-	V	S	G	S	F	N	K	L	T	F	TRBV29_AGTTTCAGATATAA_TRBJ1-6	C	A	S	-	-	-	S	-	-	F	R	Y	N	-	-	-	-	-	S	P	L	Y	F
H73J2BBXY_3_IDT-DUI-NXT-129	Unique	TRAV10_AGCAATGCCTAAT_TRAJ21	C	-	-	-	-	-	-	-	A	A	M	P	N	Y	N	V	L	Y	F	TRBV19_CAGTACGGGACAGGGTGAAC_TRBJ2-7	C	A	S	-	-	-	S	-	-	T	G	Q	G	-	-	-	-	-	-	E	Q	Y	F
H73J2BBXY_3_IDT-DUI-NXT-130	Unique	TRAV12D-3_TGAGTCATACA_TRAJ40	C	-	-	-	-	-	-	A	L	S	H	T	G	N	Y	K	Y	V	F	TRBV13-2_TGATGGGCCTAACCA_TRBJ2-5	C	A	S	-	-	-	-	-	-	G	D	G	P	-	-	-	N	Q	D	T	Q	Y	F
		TRAV13-4_DV7_CTATGCCGCGCAAT_TRAJ43	C	-	-	-	-	-	A	M	P	R	-	N	N	N	N	A	P	R	F
H73J2BBXY_3_IDT-DUI-NXT-131	Unique	TRAV10_CAAGCCTGATAGCA_TRAJ50	C	-	A	A	-	-	S	L	I	A	S	S	S	F	S	K	L	V	F	TRBV2_CAAGACAGGGATGGAA_TRBJ1-3	C	A	S	-	-	-	S	-	-	Q	D	R	D	-	-	-	-	G	N	T	L	Y	F
H73J2BBXY_3_IDT-DUI-NXT-132	Unique	TRAV5D-4_CAAGTAATGC_TRAJ39	C	-	-	-	-	-	-	-	A	A	S	N	A	G	A	K	L	T	F	TRBV5_CAAGAAATCCCGGGACTGGGGGATGAA_TRBJ2-7	C	A	S	-	-	-	S	-	-	Q	E	I	P	-	-	G	L	G	D	E	Q	Y	F
H73J2BBXY_3_IDT-DUI-NXT-133	Unique																					TRBV5_CAAGACAGGGGGCGAGCTC_TRBJ1-5	C	A	S	-	-	-	S	-	-	Q	D	R	G	-	-	-	-	-	R	A	P	L	F
H73J2BBXY_3_IDT-DUI-NXT-134	Unique	TRAV14D-2_GCAGCCAACT_TRAJ48	C	-	A	-	-	-	-	-	-	A	N	Y	G	N	E	K	I	T	F	TRBV3_AGCTTCAGACAGGGGTCCACCG_TRBJ2-2	C	A	S	-	-	-	S	-	-	F	R	Q	G	-	-	-	S	T	G	Q	L	Y	F
H73J2BBXY_3_IDT-DUI-NXT-135	Unique	TRAV7-2_AGCAAACCAG_TRAJ15	C	-	A	-	-	-	-	-	-	A	N	Q	G	G	R	A	L	I	F	TRBV13-1_CAGCACAGCTTCTG_TRBJ1-3	C	A	S	-	-	-	-	-	-	T	A	S	G	-	-	-	-	-	N	T	L	Y	F
H73J2BBXY_3_IDT-DUI-NXT-136	Unique	TRAV14D-2_CAGCATCTAGGAA_TRAJ9	C	-	A	A	-	-	-	-	-	S	R	N	M	G	Y	K	L	T	F	TRBV13-2_TGATGCAACTGGTGGTGCA_TRBJ2-3	C	A	S	-	-	-	G	-	D	A	T	G	G	-	-	-	-	A	E	T	L	Y	F
H73J2BBXY_3_IDT-DUI-NXT-137	Unique	TRAV3-1_GTCAGGAGCGGCAC_TRAJ58	C	-	A	V	-	-	-	-	-	R	S	G	T	G	S	K	L	S	F	TRBV13-2_CGGTGGACAGGGTTATAACA_TRBJ1-5	C	A	S	-	-	-	-	-	-	-	-	G	G	Q	G	Y	N	N	Q	A	P	L	F
H73J2BBXY_3_IDT-DUI-NXT-138	Unique	TRAV7D-3_GTGAGATTTGGAG_TRAJ42	C	-	-	-	-	-	A	V	R	F	G	G	S	N	A	K	L	T	F	TRBV16_TTAGATGGGGGCGCTGGA_TRBJ1-3	C	A	S	-	-	-	S	-	-	L	D	G	G	-	-	-	A	G	N	T	L	Y	F
		TRAV6-4_TCTGGGCCCTAATA_TRAJ40	C	-	-	-	-	-	A	L	G	P	N	T	G	N	Y	K	Y	V	F
H73J2BBXY_3_IDT-DUI-NXT-139	Unique	TRAV12D-2_TTTGACCTATGGAG_TRAJ12	C	-	A	L	-	-	-	-	-	-	T	Y	G	G	Y	K	V	V	F	TRBV19_TATAGAGAGGGGGCTAGAACA_TRBJ2-7	C	A	S	-	-	-	S	-	-	I	E	R	G	-	-	-	-	-	L	E	Q	Y	F
H73J2BBXY_3_IDT-DUI-NXT-140	Unique																					TRBV13-2_TGATGCAAGGGGGCGCTATG_TRBJ2-7	C	A	S	-	-	-	G	-	-	D	A	R	G	-	-	-	-	R	Y	E	Q	Y	F
H73J2BBXY_3_IDT-DUI-NXT-141	Unique																					TRBV16_AGCTTCGGACAGGGGAACCA_TRBJ1-5	C	A	S	-	-	-	S	-	-	F	G	Q	G	-	-	-	-	N	Q	A	P	L	F
H73J2BBXY_3_IDT-DUI-NXT-144	Unique	TRAV6-6_CTGGGGGGGAAGGGTT_TRAJ49	C	-	A	L	-	-	-	-	-	G	G	K	G	Y	Q	N	F	Y	F	TRBV13-2_AGCGGAGGACAGGGGAATGCT_TRBJ2-1	C	A	S	-	-	-	-	-	-	G	G	Q	G	-	-	-	-	N	A	E	Q	F	F
H73J2BBXY_3_IDT-DUI-NXT-145	Unique	TRAV14-1_CAAGTCTATTTGGAG_TRAJ52	C	-	A	-	-	-	A	S	L	F	G	A	N	T	G	K	L	T	F	TRBV20_TGGGGGACAGGGCGTAAGTCA_TRBJ2-4	C	G	A	-	-	-	G	-	-	-	G	Q	G	-	-	V	S	Q	N	T	L	Y	F
H73J2BBXY_3_IDT-DUI-NXT-146	Unique	TRAV14D-3_DV8_CAAGTAGGAGGACAGG_TRAJ45	C	-	A	-	-	-	A	S	R	R	T	G	G	A	D	R	L	T	F	TRBV17_AGAGATCGACGGGGGCCGAACAC_TRBJ2-2	C	A	S	-	-	-	S	-	-	R	D	R	R	-	G	P	N	T	G	Q	L	Y	F
H73J2BBXY_3_IDT-DUI-NXT-147	Unique																					TRBV19_GTATAAGGGCGACTGCTAGTGC_TRBJ2-3	C	A	S	-	-	-	S	-	-	I	R	A	T	-	-	A	S	A	E	T	L	Y	F
H73J2BBXY_3_IDT-DUI-NXT-148	Unique	TRAV7D-4_TAGTGTGGGTAACT_TRAJ26	C	-	-	-	-	-	A	A	S	V	G	N	Y	A	Q	G	L	T	F	TRBV16_CTTAGGAGGGGACAGGGGCGCCGAC_TRBJ1-2	C	A	S	-	-	-	S	-	-	L	G	G	D	-	-	-	R	G	A	D	Y	T	F
H73J2BBXY_3_IDT-DUI-NXT-150	Unique	TRAV4D-3_TGAGGACACC_TRAJ27	C	-	A	A	-	-	-	-	-	E	D	T	N	T	G	K	L	T	F	TRBV17_GTAGATACAGGGTCAACAC_TRBJ2-2	C	A	S	-	-	-	S	-	-	-	R	Y	R	-	-	V	N	T	G	Q	L	Y	F
H73J2BBXY_3_IDT-DUI-NXT-151	Unique																					TRBV13-2_CGGTGTTTATTCTG_TRBJ1-3	C	A	S	-	-	-	G	-	-	-	V	Y	-	-	-	-	S	G	N	T	L	Y	F
H73J2BBXY_3_IDT-DUI-NXT-152	Unique																					TRBV5_CCAAGGGGGGGACTGGGGGGACACC_TRBJ2-2	C	A	S	-	-	-	S	Q	G	G	D	W	G	-	-	-	D	T	G	Q	L	Y	F
H73J2BBXY_3_IDT-DUI-NXT-153	Unique	TRAV6D-6_GAGTGTCGGTAG_TRAJ4	C	-	A	L	-	-	-	-	-	S	V	G	S	F	N	K	L	T	F	TRBV17_TAGAGGCAGGGAGAGTGC_TRBJ2-3	C	A	S	-	-	-	S	-	-	-	R	G	R	-	-	E	S	A	E	T	L	Y	F
H73J2BBXY_3_IDT-DUI-NXT-155	Unique	TRAV7N-4_CAGTTGCATC_TRAJ50	C	-	A	V	-	-	-	-	-	A	S	S	S	F	S	K	L	V	F	TRBV5_CAGCCCGACAGTTAACCA_TRBJ2-5	C	A	S	-	-	-	S	-	-	P	T	V	N	-	-	-	-	Q	D	T	Q	Y	F
		TRAV3-1_GTCAGGGTTTCTG_TRAJ42	C	-	A	-	-	-	V	R	V	S	G	G	S	N	A	K	L	T	F
H73J2BBXY_3_IDT-DUI-NXT-156	Unique	TRAV14D-2_AAGTGGTATAGCA_TRAJ50	C	-	A	A	-	-	S	G	I	A	S	S	S	F	S	K	L	V	F	TRBV13-2_GCGGTAGCTGGGGGGCGAGTGC_TRBJ2-3	C	A	S	-	-	-	G	-	-	-	S	W	G	-	-	A	S	A	E	T	L	Y	F
H73J2BBXY_3_IDT-DUI-NXT-157	Unique	TRAV7-4_AGTGATGACACC_TRAJ27	C	-	-	-	-	-	A	A	S	D	D	T	N	T	G	K	L	T	F	TRBV13-3_CAGTGGACTGGGGGTGAAAGAC_TRBJ2-5	C	A	S	-	-	-	S	-	-	G	L	G	V	-	-	-	-	K	D	T	Q	Y	F
H73J2BBXY_3_IDT-DUI-NXT-158	Unique	TRAV9D-4_GAGCGTTAAT_TRAJ40	C	-	-	-	-	-	A	L	S	V	N	T	G	N	Y	K	Y	V	F	TRBV4_GCAGCCCCAGGGGAGGCAACC_TRBJ1-5	C	A	S	-	-	-	S	-	-	P	R	G	G	-	-	-	-	N	Q	A	P	L	F
H73J2BBXY_3_IDT-DUI-NXT-159	Unique	TRAV12-2_AGTGAACCCAAT_TRAJ34	C	-	A	L	-	-	-	-	-	S	E	P	N	T	D	K	V	V	F	TRBV29_TTCTCAGGAGATGCAG_TRBJ2-3	C	A	S	-	-	-	S	-	-	F	S	G	D	-	-	-	-	A	E	T	L	Y	F
H73J2BBXY_3_IDT-DUI-NXT-160	Unique	TRAV6D-7_GAGTGGGAATAA_TRAJ43	C	-	A	L	-	-	-	-	-	S	G	N	N	N	N	A	P	R	F	TRBV15_GTTTACACTGGGATCTCTCCT_TRBJ2-7	C	A	S	-	-	-	S	-	-	L	H	W	D	-	-	-	L	S	Y	E	Q	Y	F
H73J2BBXY_3_IDT-DUI-NXT-162	Unique	TRAV9-1_TGTGATCATAGCA_TRAJ50	C	-	A	-	-	-	V	I	I	A	S	S	S	F	S	K	L	V	F	TRBV16_AGCTTCCGGGACAACCA_TRBJ2-5	C	A	S	-	-	-	S	-	-	F	R	D	N	-	-	-	-	Q	D	T	Q	Y	F
H73J2BBXY_3_IDT-DUI-NXT-163	Unique	TRAV8D-2_TACAGGTAGCA_TRAJ33	C	-	-	-	-	-	-	-	-	A	T	G	S	N	Y	Q	L	I	W	TRBV5_CAAGATGGGGGGGGGGTCTCCT_TRBJ2-7	C	A	S	-	-	-	S	-	-	Q	D	G	G	-	-	G	V	S	Y	E	Q	Y	F
H73J2BBXY_3_IDT-DUI-NXT-164	Unique																					TRBV1_CAGTGGACTGGGGGGTGACACC_TRBJ2-2	C	T	C	-	-	-	S	-	-	G	L	G	G	-	-	-	D	T	G	Q	L	Y	F
H73J2BBXY_3_IDT-DUI-NXT-165	Unique	TRAV13-1_TATGGCTCGGAAT_TRAJ31	C	-	A	M	-	-	-	-	-	A	R	N	N	N	N	R	I	F	F	TRBV13-3_AGCAGACAGGGCAGCTATG_TRBJ2-7	C	A	S	-	-	-	-	-	-	-	R	Q	G	-	-	-	-	S	Y	E	Q	Y	F
H73J2BBXY_3_IDT-DUI-NXT-166	Unique	TRAV13-1_GGAACGCAAT_TRAJ31	C	-	-	-	-	-	-	-	-	A	M	E	R	N	N	R	I	F	F	TRBV13-3_GCAGTAGGGGGAACGA_TRBJ1-4	C	A	S	-	-	-	S	-	-	-	-	R	G	-	-	-	-	N	E	R	L	F	F
H73J2BBXY_3_IDT-DUI-NXT-167	Unique	TRAV3-1_CGCAGCCTTAACA_TRAJ37	C	-	A	-	-	-	-	-	A	L	T	G	N	T	R	K	L	I	F	TRBV3_CTTAGAAGGGATCACCG_TRBJ2-2	C	A	S	-	-	-	S	-	-	L	E	G	I	-	-	-	-	T	G	Q	L	Y	F
H73J2BBXY_3_IDT-DUI-NXT-168	Unique	TRAV9-1_TGTGACGGGT_TRAJ49	C	-	-	-	-	-	-	-	-	A	V	T	G	Y	Q	N	F	Y	F	TRBV14_AGTTTTCTGGGGGGAAACA_TRBJ2-2	C	A	S	-	-	-	S	-	-	F	L	G	G	-	-	-	N	T	G	Q	L	Y	F
H73J2BBXY_3_IDT-DUI-NXT-169	Unique	TRAV7D-4_GCAGCCTCCGGGAC_TRAJ12	C	-	A	A	-	-	-	-	-	S	G	T	G	G	Y	K	V	V	F	TRBV31_AGTCTACTGGGGGGTGGTGCA_TRBJ2-3	C	A	W	-	-	-	S	-	-	L	L	G	G	-	-	-	G	A	E	T	L	Y	F
H73J2BBXY_3_IDT-DUI-NXT-170	Unique																					TRBV13-1_CCAGCTCCCACGAGGGGACAGA_TRBJ1-1	C	A	S	-	-	-	S	-	-	H	E	G	T	-	-	-	-	-	-	E	V	F	F
H73J2BBXY_3_IDT-DUI-NXT-171	Unique	TRAV13-4_DV7_ATGGAACCGAATC_TRAJ57	C	-	A	-	-	-	M	E	P	N	Q	G	G	S	A	K	L	I	F	TRBV19_GTATACTCCCTTTGTATGA_TRBJ2-7	C	A	S	-	-	-	-	-	-	S	I	L	P	-	-	-	-	L	Y	E	Q	Y	F
H73J2BBXY_3_IDT-DUI-NXT-172	Unique	TRAV4-2_GCTGCCATGCCTAAT_TRAJ21	C	-	A	-	-	-	-	-	-	A	M	P	N	Y	N	V	L	Y	F	TRBV13-1_CAGTGCCACCGGGACAGGGTACGAA_TRBJ1-4	C	A	S	-	-	-	S	-	-	A	T	G	T	-	-	-	G	Y	E	R	L	F	F
																						TRBV13-1_AGTGACGGGTGGGAAGAC_TRBJ2-5	C	A	S	-	-	-	S	-	-	-	D	G	W	-	-	-	-	E	D	T	Q	Y	F
H73J2BBXY_3_IDT-DUI-NXT-173	Unique	TRAV13-4_DV7_TGCTACCGAGGGTT_TRAJ49	C	-	-	-	-	-	-	-	-	A	T	E	G	Y	Q	N	F	Y	F	TRBV5_CAGCCCGGGACAGGGAGACACA_TRBJ1-1	C	A	S	-	-	-	S	-	-	P	G	Q	G	-	-	-	-	D	T	E	V	F	F
H73J2BBXY_3_IDT-DUI-NXT-174	Unique	TRAV10_CAAGCGGGGAAAATAA_TRAJ39	C	-	A	-	-	-	A	S	G	E	N	N	A	G	A	K	L	T	F	TRBV13-3_GTGATTTGGGGAGTCA_TRBJ2-4	C	A	S	-	-	-	S	-	-	-	D	L	G	-	-	-	S	Q	N	T	L	Y	F
H73J2BBXY_3_IDT-DUI-NXT-175	Unique	TRAV7-3_GAGCACTGGA_TRAJ52	C	-	-	-	-	-	A	V	S	T	G	A	N	T	G	K	L	T	F	TRBV15_AGTTTGGGGAACAC_TRBJ2-2	C	A	S	-	-	-	S	-	-	-	L	G	N	-	-	-	-	T	G	Q	L	Y	F
H73J2BBXY_3_IDT-DUI-NXT-176	Unique	TRAV7N-4_TTAGTAGGGGCTATG_TRAJ47	C	-	A	V	-	-	-	-	-	S	R	G	Y	A	N	K	M	I	F	TRBV13-2_GTGATCCCCCGGGACAGGGGGGTGAAC_TRBJ2-7	C	A	S	-	-	-	G	-	-	D	P	P	G	-	-	Q	-	G	G	E	Q	Y	F
H73J2BBXY_3_IDT-DUI-NXT-177	Unique	TRAV5-1_CAAGTCCGGGGA_TRAJ5	C	-	-	-	-	S	A	S	P	G	T	Q	V	V	G	Q	L	T	F	TRBV1_GCAGATACTGGGGGGAGATATGC_TRBJ2-1	C	T	C	-	-	-	S	A	D	T	G	G	R	-	-	-	-	Y	A	E	Q	F	F
H73J2BBXY_3_IDT-DUI-NXT-178	Unique	TRAV4-2_TGAGGCAGGAGGCA_TRAJ37	C	-	-	-	-	-	A	A	E	A	G	G	N	T	R	K	L	I	F	TRBV5_CCAAGTCTCAGGGGGCATTGAAC_TRBJ2-7	C	A	S	-	-	-	S	-	-	Q	V	S	G	-	-	-	-	G	I	E	Q	Y	F
		TRAV6D-7_AGTGATCAGAGAAATAA_TRAJ31	C	-	A	-	-	-	L	S	D	Q	R	N	N	N	N	R	I	F	F
H73J2BBXY_3_IDT-DUI-NXT-179	Unique	TRAV3-3_CAGTGCAGATAAT_TRAJ39	C	-	-	-	-	-	A	V	S	A	D	N	A	G	A	K	L	T	F	TRBV13-3_CAGTGCGGACAGACTTAGTGC_TRBJ2-3	C	A	S	-	-	-	S	-	-	A	D	R	L	-	-	-	S	A	E	T	L	Y	F
																						TRBV20_AGGGATCTTGGGCAGGGGTGGGATTCCT_TRBJ1-6	C	G	A	R	D	L	G	-	-	Q	G	W	D	-	-	S	Y	N	S	P	L	Y	F
H73J2BBXY_3_IDT-DUI-NXT-180	Unique	TRAV13-4_DV7_ATGGAACGGAGTTCA_TRAJ18	C	-	-	-	-	-	A	M	E	R	S	S	A	L	G	R	L	H	F	TRBV19_AGTATTACGGGGACTAGTGC_TRBJ2-3	C	A	S	-	-	-	S	-	-	I	T	G	T	-	-	-	S	A	E	T	L	Y	F
H73J2BBXY_3_IDT-DUI-NXT-181	Unique	TRAV13D-1_GGAACGGGGTTATA_TRAJ23	C	-	-	-	-	-	A	M	E	R	G	Y	N	Q	G	K	L	I	F	TRBV19_AGCAGCCTGGGGGGGGCTGACACC_TRBJ2-2	C	A	S	-	-	-	S	-	-	L	G	G	A	-	-	-	D	T	G	Q	L	Y	F
H73J2BBXY_3_IDT-DUI-NXT-182	Unique	TRAV14D-3_DV8_CAAGTGGAGGGAACAA_TRAJ31	C	-	A	A	-	-	-	-	-	S	G	G	N	N	N	R	I	F	F	TRBV2_CGAGACAGGGCCAACC_TRBJ1-5	C	A	S	-	-	-	S	-	-	R	D	R	A	-	-	-	-	N	Q	A	P	L	F
		TRAV9-1_GTGAGGTATAATG_TRAJ38	C	-	A	-	-	-	V	R	Y	N	V	G	D	N	S	K	L	I	W
H73J2BBXY_3_IDT-DUI-NXT-185	Unique	TRAV6D-6_AGGGATAATA_TRAJ39	C	-	-	-	-	-	A	L	R	D	N	N	A	G	A	K	L	T	F	TRBV13-3_AGTGAGCGGCAAAATTCTG_TRBJ1-3	C	A	S	-	-	-	S	-	-	E	R	Q	N	-	-	-	S	G	N	T	L	Y	F
H73J2BBXY_3_IDT-DUI-NXT-186	Unique	TRAV10D_AAGCAGAGGCAGTG_TRAJ17	C	-	-	-	-	-	A	A	S	R	G	S	A	G	N	K	L	T	F	TRBV13-2_GGTGAGGGACATTCTG_TRBJ1-3	C	A	S	-	-	-	G	-	-	E	G	H	S	-	-	-	-	G	N	T	L	Y	F
H73J2BBXY_3_IDT-DUI-NXT-187	Unique	TRAV13-4_DV7_ATGGATAACA_TRAJ52	C	-	A	-	-	-	M	D	N	T	G	A	N	T	G	K	L	T	F	TRBV13-2_TGATGCTACTGGGGGGTATGA_TRBJ2-7	C	A	S	-	-	-	G	-	-	D	A	T	G	-	-	-	-	G	Y	E	Q	Y	F
H73J2BBXY_3_IDT-DUI-NXT-189	Unique	TRAV9D-3_GAGCGCGTCCAA_TRAJ34	C	-	A	V	-	-	-	-	-	S	A	S	N	T	D	K	V	V	F	TRBV15_AGCAGAACAGGGAGCTCCT_TRBJ2-7	C	A	S	-	-	-	-	-	-	R	T	G	S	-	-	-	-	S	Y	E	Q	Y	F
		TRAV6D-7_AGTGATTATG_TRAJ32	C	-	-	-	-	A	L	S	D	Y	G	G	S	G	N	K	L	I	F
H73J2BBXY_3_IDT-DUI-NXT-190	Unique	TRAV16D_DV11_AGAGGCTTATTCT_TRAJ42	C	-	A	M	R	E	A	Y	-	S	G	G	S	N	A	K	L	T	F	TRBV1_GCAGATCCCAGGGGAAACA_TRBJ2-2	C	T	C	-	-	-	S	-	-	A	D	P	R	-	-	G	N	T	G	Q	L	Y	F
H73J2BBXY_3_IDT-DUI-NXT-191	Unique	TRAV21_DV12_AGAGTGAGGGCTA_TRAJ56	C	-	I	L	-	-	R	V	R	A	T	G	G	N	N	K	L	T	F	TRBV16_CTTAGTGGCAGGGGGGATATATGA_TRBJ2-7	C	A	S	-	-	-	S	-	-	L	V	A	G	-	-	-	G	I	Y	E	Q	Y	F
H73J2BBXY_3_IDT-DUI-NXT-192	Unique																					TRBV1_GCAGAGCGGTTCTATA_TRBJ1-6	C	T	C	-	-	-	S	-	-	A	E	R	F	-	-	-	Y	N	S	P	L	Y	F
H73J2BBXY_3_IDT-DUI-NXT-97	Unique	TRAV6-6_GGGTGCCTCAAATTA_TRAJ32	C	-	A	L	-	G	A	S	N	Y	G	G	S	G	N	K	L	I	F	TRBV14_CAGCACCGGACAGGGCCCAAAC_TRBJ1-1	C	A	S	-	-	-	T	-	-	G	Q	G	P	-	-	-	-	N	T	E	V	F	F
H73J2BBXY_3_IDT-DUI-NXT-98	Unique	TRAV12D-3_CTGTGGGGGTGGA_TRAJ53	C	-	-	-	-	-	-	-	G	G	G	G	S	N	Y	K	L	T	F	TRBV15_AGCAGCCCACAAGCAAAC_TRBJ2-2	C	A	S	-	-	-	S	-	-	P	Q	A	N	-	-	-	-	T	G	Q	L	Y	F
H73J2BBXY_3_IDT-DUI-NXT-99	Unique	TRAV3-3_TCAGTCTCACTACTG_TRAJ44	C	-	A	-	-	-	V	S	L	T	T	G	S	G	G	K	L	T	L	TRBV31_GAGTCAAGATTCTG_TRBJ1-3	C	A	W	-	-	-	S	-	-	Q	D	S	G	-	-	-	-	-	N	T	L	Y	F
		TRAV7-3_GTGAGGGCAGGC_TRAJ37	C	-	A	V	-	-	-	-	-	R	A	G	N	T	R	K	L	I	F
HC5H7BBXY_7_IDT-DUI-NXT-193	Unique	TRAV10_CAAGCGGCAAGGGCAAT_TRAJ31	C	-	A	A	-	-	-	-	-	S	G	K	G	N	N	R	I	F	F	TRBV2_AGCCAGGGACAGGGATATGA_TRBJ2-7	C	A	S	-	-	-	S	-	-	-	Q	G	Q	-	-	-	-	G	Y	E	Q	Y	F
HC5H7BBXY_7_IDT-DUI-NXT-195	32	TRAV7D-3_TGAGCAGAACTGG_TRAJ44	C	-	-	-	-	-	A	V	S	R	T	G	S	G	G	K	L	T	L	TRBV2_CAAGAAGGACAAACTCAAA_TRBJ2-4	C	A	S	-	-	-	S	-	-	Q	E	G	Q	-	-	-	T	Q	N	T	L	Y	F
HC5H7BBXY_7_IDT-DUI-NXT-196	Unique	TRAV8-1_ACTGACAGAGG_TRAJ18	C	-	-	-	-	-	A	T	D	R	G	S	A	L	G	R	L	H	F	TRBV2_AGCCATCCGGGACTGGGGGGACGGGCTGA_TRBJ2-1	C	A	S	-	-	-	S	H	P	G	L	G	G	-	-	-	-	R	A	E	Q	F	F
HC5H7BBXY_7_IDT-DUI-NXT-198	2	TRAV5D-4_GCAAGGTCAAACTA_TRAJ26	C	-	-	-	-	-	-	A	A	R	S	N	Y	A	Q	G	L	T	F	TRBV4_CAGCTCATATGA_TRBJ2-7	C	A	S	-	-	-	S	-	-	-	-	-	-	-	-	-	-	S	Y	E	Q	Y	F
HC5H7BBXY_7_IDT-DUI-NXT-199	Unique	TRAV2_TGACTACAGATA_TRAJ18	C	I	V	-	-	-	T	T	D	R	G	S	A	L	G	R	L	H	F	TRBV1_GTGCACCCCGGGAGGCT_TRBJ1-5	C	T	C	-	-	-	S	-	-	-	-	-	-	-	-	A	P	R	E	A	P	L	F
HC5H7BBXY_7_IDT-DUI-NXT-200	Unique	TRAV7D-3_TGAGCAAGGGA_TRAJ15	C	-	A	-	-	-	-	-	-	V	S	K	G	G	R	A	L	I	F	TRBV15_AGTTTCTGGGGGGCAGA_TRBJ2-3	C	A	S	-	-	-	-	-	-	S	F	W	G	-	-	-	-	A	E	T	L	Y	F
																						TRBV5_CAGCCTCCAAAACT_TRBJ1-2	C	A	S	-	-	-	S	-	-	-	-	-	-	-	-	L	Q	N	S	D	Y	T	F
HC5H7BBXY_7_IDT-DUI-NXT-201	Unique	TRAV5D-4_AAGTGCTGGTAATA_TRAJ40	C	-	A	-	-	-	A	S	A	G	N	T	G	N	Y	K	Y	V	F	TRBV2_CCAAGGACTGGGGGGCTATG_TRBJ2-7	C	A	S	-	-	-	S	-	-	Q	G	L	G	-	-	-	-	G	Y	E	Q	Y	F
HC5H7BBXY_7_IDT-DUI-NXT-202	Unique	TRAV14D-3_DV8_CAGCAGGAGATCAA_TRAJ57	C	-	-	-	-	-	A	A	G	D	Q	G	G	S	A	K	L	I	F	TRBV5_AGCCAGACAGGGGATGCT_TRBJ2-1	C	A	S	-	-	-	S	-	-	Q	T	G	D	-	-	-	-	-	A	E	Q	F	F
HC5H7BBXY_7_IDT-DUI-NXT-203	7	TRAV5D-4_CAAGTACGAGAGG_TRAJ18	C	-	A	-	-	-	A	S	T	R	G	S	A	L	G	R	L	H	F	TRBV2_CAAGACCCGGCTCAAA_TRBJ2-4	C	A	S	-	-	-	S	-	-	Q	D	P	A	-	-	-	-	Q	N	T	L	Y	F
HC5H7BBXY_7_IDT-DUI-NXT-205	Unique	TRAV10_AAGCAAGGGGGACACC_TRAJ27	C	-	A	-	-	-	A	S	K	G	D	T	N	T	G	K	L	T	F	TRBV1_TGCAGTTGGTCAA_TRBJ2-4	C	T	C	-	-	-	-	-	-	S	A	V	G	-	-	-	-	Q	N	T	L	Y	F
HC5H7BBXY_7_IDT-DUI-NXT-206	7	TRAV5D-4_CAAGTACGAGAGG_TRAJ18	C	-	A	-	-	-	A	S	T	R	G	S	A	L	G	R	L	H	F	TRBV2_CAAGACCCGGCTCAAA_TRBJ2-4	C	A	S	-	-	-	S	-	-	Q	D	P	A	-	-	-	-	Q	N	T	L	Y	F
HC5H7BBXY_7_IDT-DUI-NXT-213	19	TRAV5D-4_GCAAGGACAGCAAA_TRAJ47	C	-	-	-	-	-	-	-	-	A	A	R	T	A	N	K	M	I	F	TRBV2_CCAAGGACAGCAAGA_TRBJ2-5	C	A	S	-	-	-	S	-	-	-	Q	G	Q	-	-	-	-	Q	D	T	Q	Y	F
HC5H7BBXY_7_IDT-DUI-NXT-216	40																					TRBV2_CAAGAGTCAGGGCCAAAC_TRBJ1-1	C	A	S	-	-	-	S	-	-	Q	E	S	G	-	-	-	P	N	T	E	V	F	F
HC5H7BBXY_7_IDT-DUI-NXT-224	Unique																					TRBV19_AGCAGGGACAACCA_TRBJ2-5	C	A	S	-	-	-	-	-	-	-	R	D	N	-	-	-	-	Q	D	T	Q	Y	F
HC5H7BBXY_7_IDT-DUI-NXT-230	19	TRAV5D-4_GCAAGGACAGCAAA_TRAJ47	C	-	-	-	-	-	-	-	-	A	A	R	T	A	N	K	M	I	F	TRBV2_CCAAGGACAGCAAGA_TRBJ2-5	C	A	S	-	-	-	S	-	-	-	Q	G	Q	-	-	-	-	Q	D	T	Q	Y	F
HC5H7BBXY_7_IDT-DUI-NXT-231	2	TRAV5D-4_GCAAGGTCAAACTA_TRAJ26	C	-	-	-	-	-	-	A	A	R	S	N	Y	A	Q	G	L	T	F	TRBV4_CAGCTCATATGA_TRBJ2-7	C	A	S	-	-	-	S	-	-	-	-	-	-	-	-	-	-	S	Y	E	Q	Y	F
HC5H7BBXY_7_IDT-DUI-NXT-232	Unique	TRAV10_GCAGCTTCAG_TRAJ18	C	-	-	-	-	-	-	-	-	A	A	S	A	L	G	R	L	H	F	TRBV2_CAAGATGGTGGACAGGGGGACACA_TRBJ1-1	C	A	S	-	-	-	S	-	-	Q	D	G	G	-	-	Q	G	D	T	E	V	F	F
HC5H7BBXY_7_IDT-DUI-NXT-234	2	TRAV5D-4_GCAAGGTCAAACTA_TRAJ26	C	-	-	-	-	-	-	A	A	R	S	N	Y	A	Q	G	L	T	F	TRBV4_CAGCTCATATGA_TRBJ2-7	C	A	S	-	-	-	S	-	-	-	-	-	-	-	-	-	-	S	Y	E	Q	Y	F
HC5H7BBXY_7_IDT-DUI-NXT-235	Unique	TRAV4D-3_GCTGCCCTGAATT_TRAJ32	C	-	A	-	-	-	A	L	N	Y	G	G	S	G	N	K	L	I	F	TRBV5_AGCAGGCCGGGACTGGGGAGCTATG_TRBJ2-7	C	A	S	-	-	-	R	-	-	P	G	L	G	-	-	-	-	S	Y	E	Q	Y	F
HC5H7BBXY_7_IDT-DUI-NXT-237	Unique	TRAV13-1_ATGGAGCTTTATG_TRAJ32	C	-	A	-	-	-	M	E	L	Y	G	G	S	G	N	K	L	I	F	TRBV29_TAGCACCCCGAGGGGGGGGCTGGAACA_TRBJ2-7	C	A	S	-	-	-	T	-	-	P	R	G	G	-	-	-	-	-	L	E	Q	Y	F
																						TRBV5_GCCAACTGGGGGCTGGCACCC_TRBJ2-5	C	A	S	-	-	-	-	-	-	S	Q	L	G	-	-	-	-	A	G	T	Q	Y	F
HC5H7BBXY_7_IDT-DUI-NXT-239	Unique	TRAV14D-1_GCAAGGCTGAAT_TRAJ23	C	-	-	-	-	-	A	A	R	L	N	Y	N	Q	G	K	L	I	F	TRBV13-2_TGATGCAAGGACAGGGGTCTATG_TRBJ2-7	C	A	S	-	-	-	G	-	D	A	R	T	G	-	-	-	-	V	Y	E	Q	Y	F
HC5H7BBXY_7_IDT-DUI-NXT-242	Unique	TRAV21_DV12_GAGAGCCAGTAATTC_TRAJ42	C	-	-	I	L	R	A	S	N	S	G	G	S	N	A	K	L	T	F	TRBV2_CAAGAACTGGGGGGTTATGC_TRBJ2-1	C	A	S	-	-	-	S	-	-	Q	E	L	G	-	-	-	G	Y	A	E	Q	F	F
HC5H7BBXY_7_IDT-DUI-NXT-243	19	TRAV5D-4_GCAAGGACAGCAAA_TRAJ47	C	-	-	-	-	-	-	-	-	A	A	R	T	A	N	K	M	I	F	TRBV2_CCAAGGACAGCAAGA_TRBJ2-5	C	A	S	-	-	-	S	-	-	-	Q	G	Q	-	-	-	-	Q	D	T	Q	Y	F
HC5H7BBXY_7_IDT-DUI-NXT-246	28	TRAV5-1_AAGTAAGCCTTCC_TRAJ34	C	-	-	-	-	-	S	A	S	K	P	S	N	T	D	K	V	V	F	TRBV2_CAGCCCCGGACAATCCTA_TRBJ2-7	C	A	S	-	-	-	S	-	-	-	P	G	Q	-	-	-	-	S	Y	E	Q	Y	F
HC5H7BBXY_7_IDT-DUI-NXT-247	1	TRAV7D-3_GTGAGAAGAGG_TRAJ18	C	-	-	-	-	-	A	V	R	R	G	S	A	L	G	R	L	H	F	TRBV2_CAAGATGGGCCGTCAAACA_TRBJ2-4	C	A	S	-	-	-	S	-	-	Q	D	G	P	-	-	-	-	S	N	T	L	Y	F
HC5H7BBXY_7_IDT-DUI-NXT-250	32	TRAV7D-3_TGAGCAGAACTGG_TRAJ44	C	-	-	-	-	-	A	V	S	R	T	G	S	G	G	K	L	T	L	TRBV2_CAAGAAGGACAAACTCAAA_TRBJ2-4	C	A	S	-	-	-	S	-	-	Q	E	G	Q	-	-	-	T	Q	N	T	L	Y	F
HC5H7BBXY_7_IDT-DUI-NXT-251	8	TRAV5D-4_AAGTGCAGGA_TRAJ45	C	-	-	-	-	-	-	A	A	S	A	G	G	A	D	R	L	T	F	TRBV5_CAGCCTTCAGGGGAACAC_TRBJ2-2	C	A	S	-	-	-	S	-	-	L	Q	G	N	-	-	-	-	T	G	Q	L	Y	F
HC5H7BBXY_7_IDT-DUI-NXT-258	26	TRAV5D-4_CAAGTAAAGTGGGAGG_TRAJ42	C	-	A	-	-	-	A	S	K	V	G	G	S	N	A	K	L	T	F	TRBV30_AGTTCAAAGACAGGGTATGGGGAAGAC_TRBJ2-5	C	S	S	-	-	-	K	-	-	T	G	Y	G	-	-	-	-	E	D	T	Q	Y	F
HC5H7BBXY_7_IDT-DUI-NXT-259	40	TRAV6D-5_CTGGGGAGGTATAA_TRAJ23	C	-	A	L	-	-	-	-	-	G	R	Y	N	Q	G	K	L	I	F	TRBV2_CAAGAGTCAGGGCCAAAC_TRBJ1-1	C	A	S	-	-	-	S	-	-	Q	E	S	G	-	-	-	P	N	T	E	V	F	F
HC5H7BBXY_7_IDT-DUI-NXT-260	26	TRAV5D-4_CAAGTAAAGTGGGAGG_TRAJ42	C	-	A	-	-	-	A	S	K	V	G	G	S	N	A	K	L	T	F	TRBV30_AGTTCAAAGACAGGGTATGGGGAAGAC_TRBJ2-5	C	S	S	-	-	-	K	-	-	T	G	Y	G	-	-	-	-	E	D	T	Q	Y	F
HC5H7BBXY_7_IDT-DUI-NXT-263	42	TRAV8D-1_CTGATAGGACGGG_TRAJ49	C	-	-	-	-	-	-	A	T	D	R	T	G	Y	Q	N	F	Y	F	TRBV2_CAAGATTCGGGACTGGGGTCCTATG_TRBJ2-1	C	A	S	-	-	-	S	-	-	Q	D	S	G	-	L	G	S	Y	A	E	Q	F	F
HC5H7BBXY_7_IDT-DUI-NXT-264	2	TRAV5D-4_GCAAGGTCAAACTA_TRAJ26	C	-	-	-	-	-	-	A	A	R	S	N	Y	A	Q	G	L	T	F	TRBV4_CAGCTCATATGA_TRBJ2-7	C	A	S	-	-	-	S	-	-	-	-	-	-	-	-	-	-	S	Y	E	Q	Y	F
HC5H7BBXY_7_IDT-DUI-NXT-265	28																					TRBV2_CAGCCCCGGACAATCCTA_TRBJ2-7	C	A	S	-	-	-	-	-	-	S	P	G	Q	-	-	-	-	S	Y	E	Q	Y	F
HC5H7BBXY_7_IDT-DUI-NXT-270	Unique	TRAV12D-3_TTTGAATACA_TRAJ45	C	-	A	L	-	-	-	-	-	N	T	G	G	A	D	R	L	T	F	TRBV14_GCAGTCGGACAGGGGGCAATAAT_TRBJ1-6	C	A	S	-	-	-	S	-	-	R	T	G	G	-	-	-	N	N	S	P	L	Y	F
HC5H7BBXY_7_IDT-DUI-NXT-271	Unique																					TRBV20_TGCTACACAGGGGGCACGGAACAC_TRBJ2-4	C	G	A	-	-	-	-	-	-	T	Q	G	A	-	-	-	-	R	N	T	L	Y	F
HC5H7BBXY_7_IDT-DUI-NXT-272	8	TRAV5D-4_AAGTGCAGGA_TRAJ45	C	-	-	-	-	-	-	A	A	S	A	G	G	A	D	R	L	T	F	TRBV5_CAGCCTTCAGGGGAACAC_TRBJ2-2	C	A	S	-	-	-	S	-	-	L	Q	G	N	-	-	-	-	T	G	Q	L	Y	F
HC5H7BBXY_7_IDT-DUI-NXT-274	2	TRAV5D-4_GCAAGGTCAAACTA_TRAJ26	C	-	-	-	-	-	-	A	A	R	S	N	Y	A	Q	G	L	T	F	TRBV4_CAGCTCATATGA_TRBJ2-7	C	A	S	-	-	-	S	-	-	-	-	-	-	-	-	-	-	S	Y	E	Q	Y	F
HC5H7BBXY_7_IDT-DUI-NXT-275	Unique	TRAV3-1_CAGTGCAGGC_TRAJ37	C	-	-	-	-	-	-	A	V	S	A	G	N	T	R	K	L	I	F	TRBV16_CTTAGGACACTAT_TRBJ2-1	C	A	S	-	-	-	S	-	-	L	G	H	Y	-	-	-	-	-	A	E	Q	F	F
HC5H7BBXY_7_IDT-DUI-NXT-276	2	TRAV5D-4_GCAAGGTCAAACTA_TRAJ26	C	-	-	-	-	-	-	A	A	R	S	N	Y	A	Q	G	L	T	F	TRBV4_CAGCTCATATGA_TRBJ2-7	C	A	S	-	-	-	S	-	-	-	-	-	-	-	-	-	-	S	Y	E	Q	Y	F
HC5H7BBXY_7_IDT-DUI-NXT-277	Unique	TRAV6-6_GGTGAGGACAC_TRAJ30	C	-	-	-	-	-	A	L	G	E	D	T	N	A	Y	K	V	I	F	TRBV15_GTTTACAGGCGGGGGAACA_TRBJ2-7	C	A	S	-	-	-	S	-	-	L	Q	A	G	-	-	-	-	-	-	E	Q	Y	F
HC5H7BBXY_7_IDT-DUI-NXT-282	8	TRAV5D-4_AAGTGCAGGA_TRAJ45	C	-	-	-	-	-	-	A	A	S	A	G	G	A	D	R	L	T	F	TRBV5_CAGCCTTCAGGGGAACAC_TRBJ2-2	C	A	S	-	-	-	S	-	-	L	Q	G	N	-	-	-	-	T	G	Q	L	Y	F

## Sheet: 13-21
Cell	Clonal group	CDR3A																		CDR3B
		V-J elements	Alignment																	V-J elements	Alignment
H73WCBBXY_5_IDT-DUI-NXT-1	12	TRAV5D-4_CAAGTAAGGGAGGT_TRAJ18	C	A	A	S	-	K	-	G	G	S	A	L	G	R	L	H	F	TRBV1_AGTGCCACAGGGGCGGGCAACG_TRBJ1-4	C	T	C	S	A	T	G	A	G	-	N	E	-	-	R	L	F	F
H73WCBBXY_5_IDT-DUI-NXT-1	12	TRAV5D-4_CAAGTAAGGGAGGT_TRAJ18	C	A	A	S	-	K	-	G	G	S	A	L	G	R	L	H	F	TRBV1_AGTGCCACAGGGGCGGGCAACG_TRBJ1-4	C	T	C	S	A	T	G	A	G	-	N	E	-	-	R	L	F	F
H73WCBBXY_5_IDT-DUI-NXT-10	6	TRAV10_CAAGCCGGGACACC_TRAJ27	C	A	A	S	-	-	-	R	D	T	N	T	G	K	L	T	F	TRBV3_CTTAGGCAGTGC_TRBJ2-3	-	-	C	A	S	S	L	G	S	-	A	E	-	-	T	L	Y	F
H73WCBBXY_5_IDT-DUI-NXT-12	20	TRAV5D-4_AAGTGTGACGGGCAGTG_TRAJ53	C	A	A	S	V	T	G	S	G	G	S	N	Y	K	L	T	F	TRBV16_CAAGCGGACTGGGTAGTCA_TRBJ2-4	-	-	C	A	S	G	L	G	S	-	Q	N	-	-	T	L	Y	F
H73WCBBXY_5_IDT-DUI-NXT-13	15	TRAV5D-4_AAGTGCGGGTGGCTCGG_TRAJ11	C	A	A	S	-	A	-	G	G	S	G	Y	N	K	L	T	F	TRBV16_AGCTTCCTAAGTCA_TRBJ2-4	-	-	C	A	S	S	F	L	S	-	Q	N	-	-	T	L	Y	F
H73WCBBXY_5_IDT-DUI-NXT-14	12	TRAV5D-4_CAAGTAAGGGAGGT_TRAJ18	C	A	A	S	-	K	-	G	G	S	A	L	G	R	L	H	F	TRBV1_AGTGCCACAGGGGCGGGCAACG_TRBJ1-4	C	T	C	S	A	T	G	A	G	-	N	E	-	-	R	L	F	F
H73WCBBXY_5_IDT-DUI-NXT-15	10	TRAV5D-4_AAGTGCAAAAGGTT_TRAJ18	C	A	A	S	-	A	-	K	G	S	A	L	G	R	L	H	F	TRBV16_AGCTTTTACAGTGC_TRBJ2-3	-	-	C	A	S	S	F	Y	S	-	A	E	-	-	T	L	Y	F
H73WCBBXY_5_IDT-DUI-NXT-16	31	TRAV6D-7_CTCTGCCCAATA_TRAJ43	C	A	L	P	-	-	-	-	-	N	N	N	N	A	P	R	F	TRBV13-2_CGGTGGGGGGACTGGGAGGAGGAGGTACT_TRBJ2-7	-	-	C	A	S	G	G	G	T	-	G	R	-	-	R	R	Y	F
		TRAV10_AGCAACTGTTG_TRAJ38	C	A	A	T	-	-	-	-	V	G	D	N	S	K	L	I	W
H73WCBBXY_5_IDT-DUI-NXT-17	36	TRAV7-3_TGAGCCGGGCTGGA_TRAJ12	C	A	V	S	-	-	-	-	R	A	G	G	Y	K	V	V	F	TRBV13-1_CAGCACCCCCGGGACAGGGGCTAACT_TRBJ2-1	-	-	C	A	S	T	P	G	T	G	A	N	Y	A	E	Q	F	F
H73WCBBXY_5_IDT-DUI-NXT-18	6	TRAV10_CAAGCCGGGACACC_TRAJ27	C	A	A	S	-	-	-	R	D	T	N	T	G	K	L	T	F	TRBV3_CTTAGGCAGTGC_TRBJ2-3	-	-	C	A	S	S	L	G	S	-	A	E	-	-	T	L	Y	F
H73WCBBXY_5_IDT-DUI-NXT-19	6	TRAV10_CAAGCCGGGACACC_TRAJ27	C	A	A	S	-	-	-	R	D	T	N	T	G	K	L	T	F	TRBV3_CTTAGGCAGTGC_TRBJ2-3	-	-	C	A	S	S	L	G	S	-	A	E	-	-	T	L	Y	F
H73WCBBXY_5_IDT-DUI-NXT-2	Unique	TRAV10D_AAGCAAAATAGGTT_TRAJ18	C	A	A	S	-	K	-	I	G	S	A	L	G	R	L	H	F	TRBV5_CCCAGGGGTGGGAAA_TRBJ1-3	-	-	C	A	S	S	P	G	V	-	G	N	-	-	T	L	Y	F
		TRAV8-1_CTACTCGAAAT_TRAJ26	C	A	T	R	-	-	-	-	N	N	Y	A	Q	G	L	T	F
H73WCBBXY_5_IDT-DUI-NXT-20	Unique	TRAV10D_AAGCATGGTAGGTT_TRAJ18	C	A	A	S	-	M	-	V	G	S	A	L	G	R	L	H	F	TRBV1_CAGTGGGACAGGGGGGGGGGACAC_TRBJ2-5	C	T	C	S	G	T	G	G	G	-	-	D	-	-	T	Q	Y	F
H73WCBBXY_5_IDT-DUI-NXT-21	Unique	TRAV10_GCAAGGAGAGCAT_TRAJ50	C	A	A	R	-	R	-	A	S	S	S	F	S	K	L	V	F	TRBV13-2_GGTGACTGGGGGAAAAAC_TRBJ2-4	-	-	C	A	S	G	D	W	G	-	K	N	-	-	T	L	Y	F
		TRAV10_AAGCAGGGCAGGA_TRAJ45	C	A	A	S	-	-	-	R	A	G	G	A	D	R	L	T	F
H73WCBBXY_5_IDT-DUI-NXT-22	Unique	TRAV5D-4_AAGTGAGGGCAGTG_TRAJ53	C	A	A	S	-	E	G	S	G	G	S	N	Y	K	L	T	F	TRBV1_TACAGGCCCTCTCTATG_TRBJ2-7	-	-	C	T	C	S	T	G	P	-	L	Y	-	-	E	Q	Y	F
H73WCBBXY_5_IDT-DUI-NXT-23	43	TRAV5D-4_GCTGCCGTAACCT_TRAJ6	C	A	A	V	-	-	-	T	S	G	G	N	Y	K	P	T	F	TRBV15_GCAGTACGACTGGGGGGGGATATGA_TRBJ2-7	-	-	C	A	S	S	T	T	G	G	G	Y	-	-	E	Q	Y	F
H73WCBBXY_5_IDT-DUI-NXT-24	6	TRAV10_CAAGCCGGGACACC_TRAJ27	C	A	A	S	-	-	-	R	D	T	N	T	G	K	L	T	F	TRBV3_CTTAGGCAGTGC_TRBJ2-3	-	-	C	A	S	S	L	G	S	-	A	E	-	-	T	L	Y	F
H73WCBBXY_5_IDT-DUI-NXT-25	13	TRAV5D-4_AAGTGCAGGAGGT_TRAJ18	C	A	A	S	-	A	-	G	G	S	A	L	G	R	L	H	F	TRBV1_GCAGATGGAGGGGGGGGTGCTG_TRBJ2-1	C	T	C	S	A	D	G	G	G	-	G	A	-	-	E	Q	F	F
H73WCBBXY_5_IDT-DUI-NXT-26	6	TRAV10_CAAGCCGGGACACC_TRAJ27	C	A	A	S	-	-	-	R	D	T	N	T	G	K	L	T	F	TRBV3_CTTAGGCAGTGC_TRBJ2-3	-	-	C	A	S	S	L	G	S	-	A	E	-	-	T	L	Y	F
H73WCBBXY_5_IDT-DUI-NXT-27	10	TRAV5D-4_AAGTGCAAAAGGTT_TRAJ18	C	A	A	S	-	A	-	K	G	S	A	L	G	R	L	H	F	TRBV16_AGCTTTTACAGTGC_TRBJ2-3	-	-	C	A	S	S	F	Y	S	-	A	E	-	-	T	L	Y	F
H73WCBBXY_5_IDT-DUI-NXT-28	6	TRAV10_CAAGCCGGGACACC_TRAJ27	C	A	A	S	-	-	-	R	D	T	N	T	G	K	L	T	F	TRBV3_CTTAGGCAGTGC_TRBJ2-3	-	-	C	A	S	S	L	G	S	-	A	E	-	-	T	L	Y	F
H73WCBBXY_5_IDT-DUI-NXT-29	15	TRAV5D-4_AAGTGCGGGTGGCTCGG_TRAJ11	C	A	A	S	-	A	-	G	G	S	G	Y	N	K	L	T	F	TRBV16_AGCTTCCTAAGTCA_TRBJ2-4	-	-	C	A	S	S	F	L	S	-	Q	N	-	-	T	L	Y	F
H73WCBBXY_5_IDT-DUI-NXT-3	6	TRAV10_CAAGCCGGGACACC_TRAJ27	C	A	A	S	-	-	-	R	D	T	N	T	G	K	L	T	F	TRBV3_CTTAGGCAGTGC_TRBJ2-3	-	-	C	A	S	S	L	G	S	-	A	E	-	-	T	L	Y	F
H73WCBBXY_5_IDT-DUI-NXT-30	15	TRAV5D-4_AAGTGCGGGTGGCTCGG_TRAJ11	C	A	A	S	-	A	-	G	G	S	G	Y	N	K	L	T	F	TRBV16_AGCTTCCTAAGTCA_TRBJ2-4	-	-	C	A	S	S	F	L	S	-	Q	N	-	-	T	L	Y	F
H73WCBBXY_5_IDT-DUI-NXT-31	6	TRAV10_CAAGCCGGGACACC_TRAJ27	C	A	A	S	-	-	-	R	D	T	N	T	G	K	L	T	F	TRBV3_CTTAGGCAGTGC_TRBJ2-3	-	-	C	A	S	S	L	G	S	-	A	E	-	-	T	L	Y	F
H73WCBBXY_5_IDT-DUI-NXT-32	15	TRAV5D-4_AAGTGCGGGTGGCTCGG_TRAJ11	C	A	A	S	-	A	-	G	G	S	G	Y	N	K	L	T	F	TRBV16_AGCTTCCTAAGTCA_TRBJ2-4	-	-	C	A	S	S	F	L	S	-	Q	N	-	-	T	L	Y	F
H73WCBBXY_5_IDT-DUI-NXT-33	25	TRAV5D-4_CAAGTACCACTG_TRAJ52	C	A	A	S	-	T	-	T	G	A	N	T	G	K	L	T	F	TRBV1_GCAGATACAGGGGGCGGGCAGTA_TRBJ2-7	C	T	C	S	A	D	T	G	G	-	-	-	-	-	G	Q	Y	F
H73WCBBXY_5_IDT-DUI-NXT-34	14	TRAV10_AAGCAAGGGAGGT_TRAJ18	C	A	A	S	-	K	-	G	G	S	A	L	G	R	L	H	F	TRBV1_CAGTGTGACTGGGGGGGGTGCA_TRBJ2-3	C	T	C	S	V	T	G	G	G	-	A	E	-	-	T	L	Y	F
H73WCBBXY_5_IDT-DUI-NXT-36	6	TRAV10_CAAGCCGGGACACC_TRAJ27	C	A	A	S	-	-	-	R	D	T	N	T	G	K	L	T	F	TRBV3_CTTAGGCAGTGC_TRBJ2-3	-	-	C	A	S	S	L	G	S	-	A	E	-	-	T	L	Y	F
H73WCBBXY_5_IDT-DUI-NXT-37	6	TRAV10_CAAGCCGGGACACC_TRAJ27	C	A	A	S	-	-	-	R	D	T	N	T	G	K	L	T	F	TRBV3_CTTAGGCAGTGC_TRBJ2-3	-	-	C	A	S	S	L	G	S	-	A	E	-	-	T	L	Y	F
H73WCBBXY_5_IDT-DUI-NXT-38	25	TRAV5D-4_CAAGTACCACTG_TRAJ52	C	A	A	S	-	T	-	T	G	A	N	T	G	K	L	T	F	TRBV1_GCAGATACAGGGGGCGGGCAGTA_TRBJ2-7	C	T	C	S	A	D	T	G	G	-	-	-	-	-	G	Q	Y	F
H73WCBBXY_5_IDT-DUI-NXT-39	20	TRAV5D-4_AAGTGTGACGGGCAGTG_TRAJ53	C	A	A	S	V	T	G	S	G	G	S	N	Y	K	L	T	F	TRBV16_CAAGCGGACTGGGTAGTCA_TRBJ2-4	-	-	C	A	S	G	L	G	S	-	Q	N	-	-	T	L	Y	F
H73WCBBXY_5_IDT-DUI-NXT-4	15	TRAV5D-4_AAGTGCGGGTGGCTCGG_TRAJ11	C	A	A	S	-	A	-	G	G	S	G	Y	N	K	L	T	F	TRBV16_AGCTTCCTAAGTCA_TRBJ2-4	-	-	C	A	S	S	F	L	S	-	Q	N	-	-	T	L	Y	F
H73WCBBXY_5_IDT-DUI-NXT-40	13	TRAV5D-4_AAGTGCAGGAGGT_TRAJ18	C	A	A	S	-	A	-	G	G	S	A	L	G	R	L	H	F	TRBV1_GCAGATGGAGGGGGGGGTGCTG_TRBJ2-1	C	T	C	S	A	D	G	G	G	-	G	A	-	-	E	Q	F	F
H73WCBBXY_5_IDT-DUI-NXT-41	15	TRAV5D-4_AAGTGCGGGTGGCTCGG_TRAJ11	C	A	A	S	-	A	-	G	G	S	G	Y	N	K	L	T	F	TRBV16_AGCTTCCTAAGTCA_TRBJ2-4	-	-	C	A	S	S	F	L	S	-	Q	N	-	-	T	L	Y	F
H73WCBBXY_5_IDT-DUI-NXT-42	6	TRAV10_CAAGCCGGGACACC_TRAJ27	C	A	A	S	-	-	-	R	D	T	N	T	G	K	L	T	F	TRBV3_CTTAGGCAGTGC_TRBJ2-3	-	-	C	A	S	S	L	G	S	-	A	E	-	-	T	L	Y	F
H73WCBBXY_5_IDT-DUI-NXT-43	31	TRAV6D-7_CTCTGCCCAATA_TRAJ43	C	A	L	P	-	-	-	-	-	N	N	N	N	A	P	R	F	TRBV13-2_CGGTGGGGGGACTGGGAGGAGGAGGTACT_TRBJ2-7	-	-	C	A	S	G	G	G	T	-	G	R	-	-	R	R	Y	F
		TRAV10_AGCAACTGTTG_TRAJ38	C	A	A	T	-	-	-	-	V	G	D	N	S	K	L	I	W
H73WCBBXY_5_IDT-DUI-NXT-44	38	TRAV13-1_ATGGATACTAACA_TRAJ31	C	A	M	D	-	-	-	-	-	T	N	N	N	R	I	F	F	TRBV1_TGCAGCCGGGACAGTTAATT_TRBJ1-6	C	T	C	S	A	A	G	T	V	-	N	S	-	-	P	L	Y	F
H73WCBBXY_5_IDT-DUI-NXT-45	10	TRAV5D-4_AAGTGCAAAAGGTT_TRAJ18	C	A	A	S	-	A	-	K	G	S	A	L	G	R	L	H	F	TRBV16_AGCTTTTACAGTGC_TRBJ2-3	-	-	C	A	S	S	F	Y	S	-	A	E	-	-	T	L	Y	F
H73WCBBXY_5_IDT-DUI-NXT-46	Unique	TRAV5D-4_AAGTGCGAGAGG_TRAJ18	C	A	A	S	-	A	-	R	G	S	A	L	G	R	L	H	F	TRBV15_AGTTTGGGGAACAACG_TRBJ1-4	-	-	C	A	S	S	L	G	N	-	N	E	-	-	R	L	F	F
		TRAV6-4_GTTGACCCTTCA_TRAJ16	C	A	L	V	-	-	-	D	P	S	S	G	Q	K	L	V	F
H73WCBBXY_5_IDT-DUI-NXT-48	Unique	TRAV2_GACTGCCGATAG_TRAJ18	C	I	V	T	-	A	D	R	G	S	A	L	G	R	L	H	F	TRBV1_AGTGCCGGGGGGGGCCAAG_TRBJ2-5	C	T	C	S	A	G	G	G	-	-	Q	D	-	-	T	Q	Y	F
H73WCBBXY_5_IDT-DUI-NXT-49	Unique	TRAV5D-4_CAAGTAGGGGTT_TRAJ49	C	A	A	S	-	-	-	-	-	R	G	Y	Q	N	F	Y	F	TRBV1_GCAGAGCAGGGCACCG_TRBJ2-2	C	T	C	S	A	E	Q	G	T	-	G	Q	-	-	-	L	Y	F
H73WCBBXY_5_IDT-DUI-NXT-5	43	TRAV5D-4_GCTGCCGTAACCT_TRAJ6	C	A	A	V	-	-	-	T	S	G	G	N	Y	K	P	T	F	TRBV15_GCAGTACGACTGGGGGGGGATATGA_TRBJ2-7	-	-	C	A	S	S	T	T	G	G	G	Y	-	-	E	Q	Y	F
H73WCBBXY_5_IDT-DUI-NXT-50	14	TRAV10_AAGCAAGGGAGGT_TRAJ18	C	A	A	S	-	K	-	G	G	S	A	L	G	R	L	H	F	TRBV1_CAGTGTGACTGGGGGGGGTGCA_TRBJ2-3	C	T	C	S	V	T	G	G	G	-	A	E	-	-	T	L	Y	F
H73WCBBXY_5_IDT-DUI-NXT-51	15	TRAV5D-4_AAGTGCGGGTGGCTCGG_TRAJ11	C	A	A	S	-	A	-	G	G	S	G	Y	N	K	L	T	F	TRBV16_AGCTTCCTAAGTCA_TRBJ2-4	-	-	C	A	S	S	F	L	S	-	Q	N	-	-	T	L	Y	F
H73WCBBXY_5_IDT-DUI-NXT-52	Unique	TRAV5D-4_CAAGTAAGAATAA_TRAJ31	C	A	A	S	-	-	-	-	-	-	K	N	N	R	I	F	F	TRBV13-1_CAGTGCAGGGGTTCAAA_TRBJ2-4	-	-	C	A	S	S	A	G	V	-	Q	N	-	-	T	L	Y	F
		TRAV19_GCAGGGACTAAC_TRAJ52	C	A	A	G	-	T	N	T	G	A	N	T	G	K	L	T	F
H73WCBBXY_5_IDT-DUI-NXT-53	43	TRAV5D-4_GCTGCCGTAACCT_TRAJ6	C	A	A	V	-	-	-	T	S	G	G	N	Y	K	P	T	F	TRBV15_GCAGTACGACTGGGGGGGGATATGA_TRBJ2-7	-	-	C	A	S	S	T	T	G	G	G	Y	-	-	E	Q	Y	F
H73WCBBXY_5_IDT-DUI-NXT-54	6	TRAV10_CAAGCCGGGACACC_TRAJ27	C	A	A	S	-	-	-	R	D	T	N	T	G	K	L	T	F	TRBV3_CTTAGGCAGTGC_TRBJ2-3	-	-	C	A	S	S	L	G	S	-	A	E	-	-	T	L	Y	F
H73WCBBXY_5_IDT-DUI-NXT-55	25	TRAV5D-4_CAAGTACCACTG_TRAJ52	C	A	A	S	-	T	-	T	G	A	N	T	G	K	L	T	F	TRBV1_GCAGATACAGGGGGCGGGCAGTA_TRBJ2-7	C	T	C	S	A	D	T	G	G	-	-	-	-	-	G	Q	Y	F
H73WCBBXY_5_IDT-DUI-NXT-56	33																			TRBV5_CCAAGCCGGGGTAGGCACAG_TRBJ1-1	-	-	C	A	S	S	Q	A	G	V	G	T	-	-	E	V	F	F
H73WCBBXY_5_IDT-DUI-NXT-57	31	TRAV6D-7_CTCTGCCCAATA_TRAJ43	C	A	L	P	-	-	-	-	-	N	N	N	N	A	P	R	F	TRBV13-2_CGGTGGGGGGACTGGGAGGAGGAGGTACT_TRBJ2-7	-	-	C	A	S	G	G	G	T	-	G	R	-	-	R	R	Y	F
H73WCBBXY_5_IDT-DUI-NXT-58	15	TRAV5D-4_AAGTGCGGGTGGCTCGG_TRAJ11	C	A	A	S	-	A	-	G	G	S	G	Y	N	K	L	T	F	TRBV16_AGCTTCCTAAGTCA_TRBJ2-4	-	-	C	A	S	S	F	L	S	-	Q	N	-	-	T	L	Y	F
H73WCBBXY_5_IDT-DUI-NXT-59	6																			TRBV3_CTTAGGCAGTGC_TRBJ2-3	-	-	C	A	S	S	L	G	S	-	A	E	-	-	T	L	Y	F
H73WCBBXY_5_IDT-DUI-NXT-6	6	TRAV10_CAAGCCGGGACACC_TRAJ27	C	A	A	S	-	-	-	R	D	T	N	T	G	K	L	T	F	TRBV3_CTTAGGCAGTGC_TRBJ2-3	-	-	C	A	S	S	L	G	S	-	A	E	-	-	T	L	Y	F
H73WCBBXY_5_IDT-DUI-NXT-60	Unique	TRAV5D-4_AAGTGCGACGGGCTCGG_TRAJ11	C	A	A	S	-	A	-	T	G	S	G	Y	N	K	L	T	F	TRBV2_GCCAATCTAGTCA_TRBJ2-4	-	-	C	A	S	S	Q	S	S	-	Q	N	-	-	T	L	Y	F
H73WCBBXY_5_IDT-DUI-NXT-61	13	TRAV1_AGGGATCGGGGTTATG_TRAJ32	C	A	V	R	D	R	G	Y	G	G	S	G	N	K	L	I	F	TRBV1_GCAGATGGAGGGGGGGGTGCTG_TRBJ2-1	C	T	C	S	A	D	G	G	G	-	G	A	-	-	E	Q	F	F
		TRAV5D-4_AAGTGCAGGAGGT_TRAJ18	C	A	A	S	-	A	-	G	G	S	A	L	G	R	L	H	F
H73WCBBXY_5_IDT-DUI-NXT-62	15	TRAV5D-4_AAGTGCGGGTGGCTCGG_TRAJ11	C	A	A	S	-	A	-	G	G	S	G	Y	N	K	L	T	F	TRBV16_AGCTTCCTAAGTCA_TRBJ2-4	-	-	C	A	S	S	F	L	S	-	Q	N	-	-	T	L	Y	F
H73WCBBXY_5_IDT-DUI-NXT-63	10	TRAV5D-4_AAGTGCAAAAGGTT_TRAJ18	C	A	A	S	-	A	-	K	G	S	A	L	G	R	L	H	F	TRBV16_AGCTTTTACAGTGC_TRBJ2-3	-	-	C	A	S	S	F	Y	S	-	A	E	-	-	T	L	Y	F
H73WCBBXY_5_IDT-DUI-NXT-64	35	TRAV2_GACTGGCGATAG_TRAJ18	C	I	V	T	-	G	D	R	G	S	A	L	G	R	L	H	F	TRBV13-2_AGCGGGGGCAGGAGTCA_TRBJ2-4	-	-	C	A	S	G	G	R	S	-	Q	N	-	-	T	L	Y	F
H73WCBBXY_5_IDT-DUI-NXT-65	29	TRAV10_AAGCAAGACGGGTTC_TRAJ18	C	A	A	S	-	K	-	T	G	S	A	L	G	R	L	H	F	TRBV2_AGCCAGACATATAACA_TRBJ1-5	-	-	C	A	S	S	Q	T	Y	N	N	Q	-	-	A	P	L	F
H73WCBBXY_5_IDT-DUI-NXT-66	15	TRAV5D-4_AAGTGCGGGTGGCTCGG_TRAJ11	C	A	A	S	-	A	-	G	G	S	G	Y	N	K	L	T	F	TRBV16_AGCTTCCTAAGTCA_TRBJ2-4	-	-	C	A	S	S	F	L	S	-	Q	N	-	-	T	L	Y	F
H73WCBBXY_5_IDT-DUI-NXT-67	9	TRAV5D-4_CAAGTAAGGGGGGTGC_TRAJ45	C	A	A	S	-	-	-	-	K	G	G	A	D	S	L	T	F	TRBV5_CCAAGCACTGGGGGTTAAACAG_TRBJ2-7	-	-	C	A	S	S	Q	A	L	-	G	V	-	-	K	Q	Y	F
H73WCBBXY_5_IDT-DUI-NXT-68	6	TRAV10_CAAGCCGGGACACC_TRAJ27	C	A	A	S	-	-	-	R	D	T	N	T	G	K	L	T	F	TRBV3_CTTAGGCAGTGC_TRBJ2-3	-	-	C	A	S	S	L	G	S	-	A	E	-	-	T	L	Y	F
H73WCBBXY_5_IDT-DUI-NXT-69	20	TRAV5D-4_AAGTGTGACGGGCAGTG_TRAJ53	C	A	A	S	V	T	G	S	G	G	S	N	Y	K	L	T	F	TRBV16_CAAGCGGACTGGGTAGTCA_TRBJ2-4	-	-	C	A	S	G	L	G	S	-	Q	N	-	-	T	L	Y	F
H73WCBBXY_5_IDT-DUI-NXT-7	33	TRAV5D-4_AAGTGCTAGTGG_TRAJ53	C	A	A	S	-	A	-	S	G	G	S	N	Y	K	L	T	F	TRBV5_CCAAGCCGGGGTAGGCACAG_TRBJ1-1	-	-	C	A	S	S	Q	A	G	V	G	T	-	-	E	V	F	F
H73WCBBXY_5_IDT-DUI-NXT-70	6	TRAV10_CAAGCCGGGACACC_TRAJ27	C	A	A	S	-	-	-	R	D	T	N	T	G	K	L	T	F	TRBV3_CTTAGGCAGTGC_TRBJ2-3	-	-	C	A	S	S	L	G	S	-	A	E	-	-	T	L	Y	F
H73WCBBXY_5_IDT-DUI-NXT-71	Unique	TRAV5D-4_AAGTGAGGGAGGCA_TRAJ37	C	A	A	S	-	-	-	E	G	G	N	T	R	K	L	I	F	TRBV31_GGAGTTCGACAATTTATGA_TRBJ2-7	-	-	C	A	W	S	S	T	I	-	-	Y	-	-	E	Q	Y	F
H73WCBBXY_5_IDT-DUI-NXT-72	9	TRAV5D-4_CAAGTAAGGGGGGTGC_TRAJ45	C	A	A	S	-	-	-	-	K	G	G	A	D	S	L	T	F	TRBV5_CCAAGCACTGGGGGTTAAACAG_TRBJ2-7	-	-	C	A	S	S	Q	A	L	-	G	V	-	-	K	Q	Y	F
H73WCBBXY_5_IDT-DUI-NXT-73	10	TRAV5D-4_AAGTGCAAAAGGTT_TRAJ18	C	A	A	S	-	A	-	K	G	S	A	L	G	R	L	H	F	TRBV16_AGCTTTTACAGTGC_TRBJ2-3	-	-	C	A	S	S	F	Y	S	-	A	E	-	-	T	L	Y	F
H73WCBBXY_5_IDT-DUI-NXT-74	15	TRAV5D-4_AAGTGCGGGTGGCTCGG_TRAJ11	C	A	A	S	-	A	-	G	G	S	G	Y	N	K	L	T	F	TRBV16_AGCTTCCTAAGTCA_TRBJ2-4	-	-	C	A	S	S	F	L	S	-	Q	N	-	-	T	L	Y	F
H73WCBBXY_5_IDT-DUI-NXT-75	15	TRAV5D-4_AAGTGCGGGTGGCTCGG_TRAJ11	C	A	A	S	-	A	-	G	G	S	G	Y	N	K	L	T	F	TRBV16_AGCTTCCTAAGTCA_TRBJ2-4	-	-	C	A	S	S	F	L	S	-	Q	N	-	-	T	L	Y	F
H73WCBBXY_5_IDT-DUI-NXT-77	15	TRAV5D-4_AAGTGCGGGTGGCTCGG_TRAJ11	C	A	A	S	-	A	-	G	G	S	G	Y	N	K	L	T	F	TRBV16_AGCTTCCTAAGTCA_TRBJ2-4	-	-	C	A	S	S	F	L	S	-	Q	N	-	-	T	L	Y	F
H73WCBBXY_5_IDT-DUI-NXT-78	33	TRAV5D-4_AAGTGCTAGTGG_TRAJ53	C	A	A	S	-	A	-	S	G	G	S	N	Y	K	L	T	F	TRBV5_CCAAGCCGGGGTAGGCACAG_TRBJ1-1	-	-	C	A	S	S	Q	A	G	V	G	T	-	-	E	V	F	F
H73WCBBXY_5_IDT-DUI-NXT-79	6																			TRBV3_CTTAGGCAGTGC_TRBJ2-3	-	-	C	A	S	S	L	G	S	-	A	E	-	-	T	L	Y	F
H73WCBBXY_5_IDT-DUI-NXT-8	Unique	TRAV5D-4_CAAGTAAAACTGG_TRAJ56	C	A	A	S	-	-	-	K	T	G	G	N	N	K	L	T	F	TRBV15_AGTTTGAGGGATCGTGCA_TRBJ2-3	-	-	C	A	S	S	L	R	D	R	A	E	-	-	T	L	Y	F
H73WCBBXY_5_IDT-DUI-NXT-80	13	TRAV5D-4_AAGTGCAGGAGGT_TRAJ18	C	A	A	S	-	A	-	G	G	S	A	L	G	R	L	H	F	TRBV1_GCAGATGGAGGGGGGGGTGCTG_TRBJ2-1	C	T	C	S	A	D	G	G	G	-	G	A	-	-	E	Q	F	F
		TRAV1_AGGGATCGGGGTTATG_TRAJ32	C	A	V	R	D	R	G	Y	G	G	S	G	N	K	L	I	F
H73WCBBXY_5_IDT-DUI-NXT-81	15	TRAV5D-4_AAGTGCGGGTGGCTCGG_TRAJ11	C	A	A	S	-	A	-	G	G	S	G	Y	N	K	L	T	F	TRBV16_AGCTTCCTAAGTCA_TRBJ2-4	-	-	C	A	S	S	F	L	S	-	Q	N	-	-	T	L	Y	F
H73WCBBXY_5_IDT-DUI-NXT-83	36	TRAV7-3_TGAGCCGGGCTGGA_TRAJ12	C	A	V	S	-	-	-	-	R	A	G	G	Y	K	V	V	F	TRBV13-1_CAGCACCCCCGGGACAGGGGCTAACT_TRBJ2-1	-	-	C	A	S	T	P	G	T	G	A	N	Y	A	E	Q	F	F
H73WCBBXY_5_IDT-DUI-NXT-84	33																			TRBV5_CCAAGCCGGGGTAGGCACAG_TRBJ1-1	-	-	C	A	S	S	Q	A	G	V	G	T	-	-	E	V	F	F
H73WCBBXY_5_IDT-DUI-NXT-85	12	TRAV5D-4_CAAGTAAGGGAGGT_TRAJ18	C	A	A	S	-	K	-	G	G	S	A	L	G	R	L	H	F	TRBV1_AGTGCCACAGGGGCGGGCAACG_TRBJ1-4	C	T	C	S	A	T	G	A	G	-	N	E	-	-	R	L	F	F
H73WCBBXY_5_IDT-DUI-NXT-86	38																			TRBV1_TGCAGCCGGGACAGTTAATT_TRBJ1-6	C	T	C	S	A	A	G	T	V	-	N	S	-	-	P	L	Y	F
H73WCBBXY_5_IDT-DUI-NXT-87	14	TRAV10_AAGCAAGGGAGGT_TRAJ18	C	A	A	S	-	K	-	G	G	S	A	L	G	R	L	H	F	TRBV1_CAGTGTGACTGGGGGGGGTGCA_TRBJ2-3	C	T	C	S	V	T	G	G	G	-	A	E	-	-	T	L	Y	F
H73WCBBXY_5_IDT-DUI-NXT-88	15	TRAV5D-4_AAGTGCGGGTGGCTCGG_TRAJ11	C	A	A	S	-	A	-	G	G	S	G	Y	N	K	L	T	F	TRBV16_AGCTTCCTAAGTCA_TRBJ2-4	-	-	C	A	S	S	F	L	S	-	Q	N	-	-	T	L	Y	F
H73WCBBXY_5_IDT-DUI-NXT-89	15	TRAV5D-4_AAGTGCGGGTGGCTCGG_TRAJ11	C	A	A	S	-	A	-	G	G	S	G	Y	N	K	L	T	F	TRBV16_AGCTTCCTAAGTCA_TRBJ2-4	-	-	C	A	S	S	F	L	S	-	Q	N	-	-	T	L	Y	F
H73WCBBXY_5_IDT-DUI-NXT-9	20	TRAV5D-4_AAGTGTGACGGGCAGTG_TRAJ53	C	A	A	S	V	T	G	S	G	G	S	N	Y	K	L	T	F	TRBV16_CAAGCGGACTGGGTAGTCA_TRBJ2-4	-	-	C	A	S	G	L	G	S	-	Q	N	-	-	T	L	Y	F
H73WCBBXY_5_IDT-DUI-NXT-90	36	TRAV7-3_TGAGCCGGGCTGGA_TRAJ12	C	A	V	S	-	-	-	-	R	A	G	G	Y	K	V	V	F	TRBV13-1_CAGCACCCCCGGGACAGGGGCTAACT_TRBJ2-1	-	-	C	A	S	T	P	G	T	G	A	N	Y	A	E	Q	F	F
H73WCBBXY_5_IDT-DUI-NXT-91	29	TRAV10_AAGCAAGACGGGTTC_TRAJ18	C	A	A	S	-	K	-	T	G	S	A	L	G	R	L	H	F	TRBV2_AGCCAGACATATAACA_TRBJ1-5	-	-	C	A	S	S	Q	T	Y	N	N	Q	-	-	A	P	L	F
H73WCBBXY_5_IDT-DUI-NXT-92	33																			TRBV5_CCAAGCCGGGGTAGGCACAG_TRBJ1-1	-	-	C	A	S	S	Q	A	G	V	G	T	-	-	E	V	F	F
H73WCBBXY_5_IDT-DUI-NXT-93	Unique	TRAV3-1_CAGTGCAGAGACAGG_TRAJ45	C	A	V	S	-	A	-	E	T	G	G	A	D	R	L	T	F	TRBV13-1_CAGTGGCGGGGTTCAAA_TRBJ2-4	-	-	C	A	S	S	G	G	V	-	Q	N	-	-	T	L	Y	F
		TRAV10_AAGCAAGCCAGGA_TRAJ45	C	A	A	S	-	-	-	K	P	G	G	A	D	R	L	T	F
H73WCBBXY_5_IDT-DUI-NXT-96	12	TRAV5D-4_CAAGTAAGGGAGGT_TRAJ18	C	A	A	S	-	K	-	G	G	S	A	L	G	R	L	H	F	TRBV1_AGTGCCACAGGGGCGGGCAACG_TRBJ1-4	C	T	C	S	A	T	G	A	G	-	N	E	-	-	R	L	F	F

## Sheet: 10-23
Cell	Clonal group	CDR3A																		CDR3B
		V-J elements	Alignment																	V-J elements	Alignment
H73J2BBXY_2_IDT-DUI-NXT-289	3	TRAV14-1_CAAGTAGGGCCTCGG_TRAJ11	C	A	A	S	-	-	-	R	A	S	G	Y	N	K	L	T	F	TRBV1_AGTGCGTCTGGGGGGTATGC_TRBJ2-1	C	T	C	S	A	S	-	-	-	-	G	G	Y	A	E	Q	F	F
H73J2BBXY_2_IDT-DUI-NXT-290	Unique	TRAV5D-4_AAGTGCACTGGGCTCTGG_TRAJ42	C	A	A	S	A	L	G	S	G	G	S	N	A	K	L	T	F	TRBV16_TTAGAGGGACAGGGAGGCGAAA_TRBJ1-4	C	A	S	S	L	E	-	-	-	G	Q	G	G	E	R	L	F	F
H73J2BBXY_2_IDT-DUI-NXT-291	24	TRAV7-1_GTGCAAAAGACAC_TRAJ30	C	A	-	-	-	-	-	K	D	T	N	A	Y	K	V	I	F	TRBV1_GCAGATGGGGGTGCTGGA_TRBJ1-3	C	T	C	S	A	D	-	-	-	G	G	A	G	N	T	L	Y	F
		TRAV5D-4_AAGTGCTGGAGGT_TRAJ18	C	A	A	S	A	-	-	G	G	S	A	L	G	R	L	H	F
H73J2BBXY_2_IDT-DUI-NXT-292	22	TRAV12D-3_TGAGTAGGGGAGGT_TRAJ18	C	A	L	S	R	-	-	G	G	S	A	L	G	R	L	H	F	TRBV5_CAGCCCCTCCCGGGACAGGGGGGGGAACTA_TRBJ2-1	C	A	S	S	P	S	R	D	R	G	G	N	Y	A	E	Q	F	F
H73J2BBXY_2_IDT-DUI-NXT-294	27	TRAV5D-4_CAAGTCGGCCCTCGG_TRAJ11	C	A	A	S	-	-	-	R	P	S	G	Y	N	K	L	T	F	TRBV1_GCAGTTCGGGACATGCAG_TRBJ2-3	C	T	C	S	-	S	-	-	-	-	G	H	A	E	T	L	Y	F
H73J2BBXY_2_IDT-DUI-NXT-295	21	TRAV13D-2_GCTATGACTG_TRAJ12	C	A	M	T	-	-	-	G	G	-	-	-	Y	K	V	V	F	TRBV15_GCAGTCGACAGGGCGGCACAG_TRBJ1-1	C	A	S	S	R	Q	-	-	-	-	-	G	G	T	E	V	F	F
H73J2BBXY_2_IDT-DUI-NXT-296	18	TRAV5D-4_TGCAATTAGAGGAGGT_TRAJ18	C	A	A	I	R	-	-	G	G	S	A	L	G	R	L	H	F	TRBV1_GCAGACGGGGGCGGTGGAA_TRBJ1-3	C	T	C	S	A	D	-	-	-	G	G	G	G	N	T	L	Y	F
H73J2BBXY_2_IDT-DUI-NXT-297	0	TRAV10_AGCAAAGGCTGGA_TRAJ12	C	A	A	K	A	-	-	G	G	-	-	-	Y	K	V	V	F	TRBV1_TGCAGGGGACTTCTATG_TRBJ2-7	C	T	C	S	A	-	-	-	-	-	G	D	F	Y	E	Q	Y	F
H73J2BBXY_2_IDT-DUI-NXT-298	27	TRAV5D-4_CAAGTCGGCCCTCGG_TRAJ11	C	A	A	S	-	-	-	R	P	S	G	Y	N	K	L	T	F	TRBV1_GCAGTTCGGGACATGCAG_TRBJ2-3	C	T	C	S	S	-	-	-	-	-	G	H	A	E	T	L	Y	F
H73J2BBXY_2_IDT-DUI-NXT-300	24	TRAV5D-4_AAGTGCTGGAGGT_TRAJ18	C	A	A	S	A	-	-	G	G	S	A	L	G	R	L	H	F	TRBV1_GCAGATGGGGGTGCTGGA_TRBJ1-3	C	T	C	S	A	D	-	-	-	G	G	A	G	N	T	L	Y	F
		TRAV7-1_GTGCAAAAGACAC_TRAJ30	C	A	-	-	-	-	-	K	D	T	N	A	Y	K	V	I	F
H73J2BBXY_2_IDT-DUI-NXT-301	0	TRAV10_AGCAAAGGCTGGA_TRAJ12	C	A	A	K	A	-	-	G	G	-	-	-	Y	K	V	V	F	TRBV1_TGCAGGGGACTTCTATG_TRBJ2-7	C	T	C	S	A	-	-	-	-	-	G	D	F	Y	E	Q	Y	F
H73J2BBXY_2_IDT-DUI-NXT-304	18																			TRBV1_GCAGACGGGGGCGGTGGAA_TRBJ1-3	C	T	C	S	A	D	-	-	-	G	G	G	G	N	T	L	Y	F
H73J2BBXY_2_IDT-DUI-NXT-305	24	TRAV5D-4_AAGTGCTGGAGGT_TRAJ18	C	A	A	S	A	-	-	G	G	S	A	L	G	R	L	H	F	TRBV1_GCAGATGGGGGTGCTGGA_TRBJ1-3	C	T	C	S	A	D	-	-	-	G	G	A	G	N	T	L	Y	F
		TRAV7-1_GTGCAAAAGACAC_TRAJ30	C	A	-	-	-	-	-	K	D	T	N	A	Y	K	V	I	F
H73J2BBXY_2_IDT-DUI-NXT-306	34	TRAV10D_CAAGCTCCTCATCTG_TRAJ4	C	A	A	S	S	-	-	S	S	G	S	F	N	K	L	T	F	TRBV13-1_AGCAGGAATAGTGC_TRBJ2-3	C	A	S	R	N	S	-	-	-	-	-	-	A	E	T	L	Y	F
H73J2BBXY_2_IDT-DUI-NXT-307	24	TRAV5D-4_AAGTGCTGGAGGT_TRAJ18	C	A	A	S	A	-	-	G	G	S	A	L	G	R	L	H	F	TRBV1_GCAGATGGGGGTGCTGGA_TRBJ1-3	C	T	C	S	A	D	-	-	-	G	G	A	G	N	T	L	Y	F
		TRAV7-1_GTGCAAAAGACAC_TRAJ30	C	A	-	-	-	-	-	K	D	T	N	A	Y	K	V	I	F
H73J2BBXY_2_IDT-DUI-NXT-309	4	TRAV5D-4_AAGTGCAGGGGGCTATG_TRAJ47	C	A	A	S	-	-	-	A	G	G	Y	A	N	K	M	I	F	TRBV1_TGCAGGGGGGGCGGAAGT_TRBJ1-1	C	T	C	S	A	G	-	-	-	-	-	-	G	A	E	V	F	F
H73J2BBXY_2_IDT-DUI-NXT-310	34	TRAV10D_CAAGCTCCTCATCTG_TRAJ4	C	A	A	S	S	-	-	S	S	G	S	F	N	K	L	T	F	TRBV13-1_AGCAGGAATAGTGC_TRBJ2-3	C	A	S	R	N	S	-	-	-	-	-	-	A	E	T	L	Y	F
H73J2BBXY_2_IDT-DUI-NXT-312	24	TRAV7-1_GTGCAAAAGACAC_TRAJ30	C	A	-	-	-	-	-	K	D	T	N	A	Y	K	V	I	F	TRBV1_GCAGATGGGGGTGCTGGA_TRBJ1-3	C	T	C	S	A	D	-	-	-	G	G	A	G	N	T	L	Y	F
H73J2BBXY_2_IDT-DUI-NXT-313	5	TRAV5D-4_AAGTGGGGACTC_TRAJ11	C	A	A	S	-	-	-	G	D	S	G	Y	N	K	L	T	F	TRBV1_GCTGACATCAGTCA_TRBJ2-4	C	T	C	S	A	D	-	-	-	-	I	S	Q	N	T	L	Y	F
H73J2BBXY_2_IDT-DUI-NXT-314	5	TRAV5D-4_AAGTGGGGACTC_TRAJ11	C	A	A	S	-	-	-	G	D	S	G	Y	N	K	L	T	F	TRBV1_GCTGACATCAGTCA_TRBJ2-4	C	T	C	S	A	D	-	-	-	-	I	S	Q	N	T	L	Y	F
H73J2BBXY_2_IDT-DUI-NXT-315	18	TRAV5D-4_TGCAATTAGAGGAGGT_TRAJ18	C	A	A	I	R	-	-	G	G	S	A	L	G	R	L	H	F	TRBV1_GCAGACGGGGGCGGTGGAA_TRBJ1-3	C	T	C	S	A	D	-	-	-	G	G	G	G	N	T	L	Y	F
H73J2BBXY_2_IDT-DUI-NXT-316	Unique	TRAV6-6_TCTGGCCAATAA_TRAJ31	C	A	-	-	-	-	-	L	A	N	N	N	N	R	I	F	F	TRBV1_GCAGATGGGGGGGCAGGGAACAC_TRBJ2-4	C	T	C	S	A	D	-	-	-	G	G	A	G	N	T	L	Y	F
H73J2BBXY_2_IDT-DUI-NXT-319	16																			TRBV1_GCAGATCCGACTGGGGGTGAAC_TRBJ2-7	C	T	C	S	A	D	-	-	-	-	P	T	G	G	E	Q	Y	F
H73J2BBXY_2_IDT-DUI-NXT-320	5	TRAV5D-4_AAGTGGGGACTC_TRAJ11	C	A	A	S	-	-	-	G	D	S	G	Y	N	K	L	T	F	TRBV1_GCTGACATCAGTCA_TRBJ2-4	C	T	C	S	A	D	-	-	-	-	I	S	Q	N	T	L	Y	F
H73J2BBXY_2_IDT-DUI-NXT-322	3	TRAV14-1_CAAGTAGGGCCTCGG_TRAJ11	C	A	A	S	-	-	-	R	A	S	G	Y	N	K	L	T	F	TRBV1_AGTGCGTCTGGGGGGTATGC_TRBJ2-1	C	T	C	S	A	S	-	-	-	-	G	G	Y	A	E	Q	F	F
H73J2BBXY_2_IDT-DUI-NXT-324	24	TRAV7-1_GTGCAAAAGACAC_TRAJ30	C	A	-	-	-	-	-	K	D	T	N	A	Y	K	V	I	F	TRBV1_GCAGATGGGGGTGCTGGA_TRBJ1-3	C	T	C	S	A	D	-	-	-	G	G	A	G	N	T	L	Y	F
H73J2BBXY_2_IDT-DUI-NXT-325	5	TRAV5D-4_AAGTGGGGACTC_TRAJ11	C	A	A	S	-	-	-	G	D	S	G	Y	N	K	L	T	F	TRBV1_GCTGACATCAGTCA_TRBJ2-4	C	T	C	S	A	D	-	-	-	-	I	S	Q	N	T	L	Y	F
H73J2BBXY_2_IDT-DUI-NXT-326	17	TRAV5D-4_AAGTGCAGGGGGTTC_TRAJ18	C	A	A	S	A	-	-	G	G	S	A	L	G	R	L	H	F	TRBV1_GCAGATGGGGGTTCTG_TRBJ1-3	C	T	C	S	A	D	-	-	-	G	G	S	G	N	T	L	Y	F
H73J2BBXY_2_IDT-DUI-NXT-328	13	TRAV5D-4_AAGTGCAGGAGGT_TRAJ18	C	A	A	S	A	-	-	G	G	S	A	L	G	R	L	H	F	TRBV1_GCAGATTCGGGGGCTGGA_TRBJ1-3	C	T	C	S	A	D	-	-	-	S	G	A	G	N	T	L	Y	F
H73J2BBXY_2_IDT-DUI-NXT-329	22	TRAV12D-3_TGAGTAGGGGAGGT_TRAJ18	C	A	L	S	R	-	-	G	G	S	A	L	G	R	L	H	F	TRBV5_CAGCCCCTCCCGGGACAGGGGGGGGAACTA_TRBJ2-1	C	A	S	S	P	S	R	D	R	G	G	N	Y	A	E	Q	F	F
H73J2BBXY_2_IDT-DUI-NXT-330	37	TRAV5D-4_TGCAAAAATAACA_TRAJ37	C	A	A	K	-	-	-	I	T	G	N	T	R	K	L	I	F	TRBV13-1_CAGTGGGGGGACAGGGGACACA_TRBJ1-1	C	A	S	S	G	G	-	-	-	-	T	G	D	T	E	V	F	F
		TRAV17_TGGAGATCGATAG_TRAJ33	C	A	L	E	I	-	-	-	-	D	S	N	Y	Q	L	I	W
H73J2BBXY_2_IDT-DUI-NXT-332	16	TRAV5D-4_TGCAAAGGGTGGAG_TRAJ12	C	A	A	K	G	-	-	G	G	-	-	-	Y	K	V	V	F	TRBV1_GCAGATCCGACTGGGGGTGAAC_TRBJ2-7	C	T	C	S	A	D	-	-	-	-	P	T	G	G	E	Q	Y	F
H73J2BBXY_2_IDT-DUI-NXT-334	16																			TRBV1_GCAGATCCGACTGGGGGTGAAC_TRBJ2-7	C	T	C	S	A	D	-	-	-	-	P	T	G	G	E	Q	Y	F
H73J2BBXY_2_IDT-DUI-NXT-336	0	TRAV10_AGCAAAGGCTGGA_TRAJ12	C	A	A	K	A	-	-	G	G	-	-	-	Y	K	V	V	F	TRBV1_TGCAGGGGACTTCTATG_TRBJ2-7	C	T	C	S	A	-	-	-	-	-	G	D	F	Y	E	Q	Y	F
H73J2BBXY_2_IDT-DUI-NXT-338	0	TRAV10_AGCAAAGGCTGGA_TRAJ12	C	A	A	K	A	-	-	G	G	-	-	-	Y	K	V	V	F	TRBV1_TGCAGGGGACTTCTATG_TRBJ2-7	C	T	C	S	A	-	-	-	-	-	G	D	F	Y	E	Q	Y	F
H73J2BBXY_2_IDT-DUI-NXT-339	24	TRAV7-1_GTGCAAAAGACAC_TRAJ30	C	A	-	-	-	-	-	K	D	T	N	A	Y	K	V	I	F	TRBV1_GCAGATGGGGGTGCTGGA_TRBJ1-3	C	T	C	S	A	D	-	-	-	G	G	A	G	N	T	L	Y	F
H73J2BBXY_2_IDT-DUI-NXT-340	23	TRAV10D_AAGCAAGACTGG_TRAJ2	C	A	A	S	K	-	-	T	G	G	L	S	G	K	L	T	F	TRBV1_AGTGCCGGGAACGA_TRBJ1-4	C	T	C	S	A	G	-	-	-	-	-	-	N	E	R	L	F	F
H73J2BBXY_2_IDT-DUI-NXT-341	16																			TRBV1_GCAGATCCGACTGGGGGTGAAC_TRBJ2-7	C	T	C	S	A	D	-	-	-	-	P	T	G	G	E	Q	Y	F
H73J2BBXY_2_IDT-DUI-NXT-342	21	TRAV6-6_GGGTGCCTCTTC_TRAJ34	C	A	L	G	-	-	-	A	S	S	N	T	D	K	V	V	F	TRBV15_GCAGTCGACAGGGCGGCACAG_TRBJ1-1	C	A	S	S	R	Q	-	-	-	-	-	G	G	T	E	V	F	F
		TRAV13D-2_GCTATGACTG_TRAJ12	C	A	M	T	-	-	-	G	G	-	-	-	Y	K	V	V	F
H73J2BBXY_2_IDT-DUI-NXT-343	0																			TRBV1_TGCAGGGGACTTCTATG_TRBJ2-7	C	T	C	S	A	-	-	-	-	-	G	D	F	Y	E	Q	Y	F
H73J2BBXY_2_IDT-DUI-NXT-344	22	TRAV12D-3_TGAGTAGGGGAGGT_TRAJ18	C	A	L	S	R	-	-	G	G	S	A	L	G	R	L	H	F	TRBV5_CAGCCCCTCCCGGGACAGGGGGGGGAACTA_TRBJ2-1	C	A	S	S	P	S	R	D	R	G	G	N	Y	A	E	Q	F	F
H73J2BBXY_2_IDT-DUI-NXT-345	4	TRAV5D-4_AAGTGCAGGGGGCTATG_TRAJ47	C	A	A	S	-	-	-	A	G	G	Y	A	N	K	M	I	F	TRBV1_TGCAGGGGGGGCGGAAGT_TRBJ1-1	C	T	C	S	A	G	-	-	-	-	-	-	G	A	E	V	F	F
H73J2BBXY_2_IDT-DUI-NXT-346	12	TRAV5D-4_CAAGTAAGGGAGGT_TRAJ18	C	A	A	S	K	-	-	G	G	S	A	L	G	R	L	H	F	TRBV1_GCAGATGGAGGTTCTG_TRBJ1-3	C	T	C	S	A	D	-	-	-	G	G	S	G	N	T	L	Y	F
H73J2BBXY_2_IDT-DUI-NXT-347	21	TRAV13D-2_GCTATGACTG_TRAJ12	C	A	M	T	-	-	-	G	G	-	-	-	Y	K	V	V	F	TRBV15_GCAGTCGACAGGGCGGCACAG_TRBJ1-1	C	A	S	S	R	Q	-	-	-	-	-	G	G	T	E	V	F	F
H73J2BBXY_2_IDT-DUI-NXT-348	5	TRAV5D-4_AAGTGGGGACTC_TRAJ11	C	A	A	S	-	-	-	G	D	S	G	Y	N	K	L	T	F	TRBV1_GCTGACATCAGTCA_TRBJ2-4	C	T	C	S	A	D	-	-	-	-	I	S	Q	N	T	L	Y	F
H73J2BBXY_2_IDT-DUI-NXT-352	27																			TRBV1_GCAGTTCGGGACATGCAG_TRBJ2-3	C	T	C	S	S	-	-	-	-	-	G	H	A	E	T	L	Y	F
H73J2BBXY_2_IDT-DUI-NXT-353	0	TRAV10_AGCAAAGGCTGGA_TRAJ12	C	A	A	K	A	-	-	G	G	-	-	-	Y	K	V	V	F	TRBV1_TGCAGGGGACTTCTATG_TRBJ2-7	C	T	C	S	A	-	-	-	-	-	G	D	F	Y	E	Q	Y	F
H73J2BBXY_2_IDT-DUI-NXT-354	12	TRAV5D-4_CAAGTAAGGGAGGT_TRAJ18	C	A	A	S	K	-	-	G	G	S	A	L	G	R	L	H	F	TRBV1_GCAGACGGGGGGTCTGG_TRBJ1-3	C	T	C	S	A	D	-	-	-	G	G	S	G	N	T	L	Y	F
H73J2BBXY_2_IDT-DUI-NXT-355	24	TRAV5D-4_AAGTGCTGGAGGT_TRAJ18	C	A	A	S	A	-	-	G	G	S	A	L	G	R	L	H	F	TRBV1_GCAGATGGGGGTGCTGGA_TRBJ1-3	C	T	C	S	A	D	-	-	-	G	G	A	G	N	T	L	Y	F
H73J2BBXY_2_IDT-DUI-NXT-356	Unique	TRAV6D-7_AGTGACCGGTATAA_TRAJ23	C	A	L	S	-	-	-	D	R	Y	N	Q	G	K	L	I	F	TRBV1_AGTGCGCTTCAAATAAACA_TRBJ2-2	C	T	C	S	A	L	-	-	-	Q	I	N	T	G	Q	L	Y	F
H73J2BBXY_2_IDT-DUI-NXT-357	24	TRAV5D-4_AAGTGCTGGAGGT_TRAJ18	C	A	A	S	A	-	-	G	G	S	A	L	G	R	L	H	F	TRBV1_GCAGATGGGGGTGCTGGA_TRBJ1-3	C	T	C	S	A	D	-	-	-	G	G	A	G	N	T	L	Y	F
		TRAV7-1_GTGCAAAAGACAC_TRAJ30	C	A	-	-	-	-	-	K	D	T	N	A	Y	K	V	I	F
H73J2BBXY_2_IDT-DUI-NXT-358	13	TRAV5D-4_AAGTGCAGGAGGT_TRAJ18	C	A	A	S	A	-	-	G	G	S	A	L	G	R	L	H	F	TRBV1_GCAGATTCGGGGGCTGGA_TRBJ1-3	C	T	C	S	A	D	-	-	-	S	G	A	G	N	T	L	Y	F
H73J2BBXY_2_IDT-DUI-NXT-359	16	TRAV5D-4_TGCAAAGGGTGGAG_TRAJ12	C	A	A	K	G	-	-	G	G	-	-	-	Y	K	V	V	F	TRBV1_GCAGATCCGACTGGGGGTGAAC_TRBJ2-7	C	T	C	S	A	D	-	-	-	-	P	T	G	G	E	Q	Y	F
H73J2BBXY_2_IDT-DUI-NXT-360	17																			TRBV1_GCAGATGGGGGTTCTG_TRBJ1-3	C	T	C	S	A	D	-	-	-	G	G	S	G	N	T	L	Y	F
H73J2BBXY_2_IDT-DUI-NXT-361	5	TRAV5D-4_AAGTGGGGACTC_TRAJ11	C	A	A	S	-	-	-	G	D	S	G	Y	N	K	L	T	F	TRBV1_GCTGACATCAGTCA_TRBJ2-4	C	T	C	S	A	D	-	-	-	-	I	S	Q	N	T	L	Y	F
H73J2BBXY_2_IDT-DUI-NXT-362	34	TRAV10D_CAAGCTCCTCATCTG_TRAJ4	C	A	A	S	S	-	-	S	S	G	S	F	N	K	L	T	F	TRBV13-1_AGCAGGAATAGTGC_TRBJ2-3	C	A	S	R	N	S	-	-	-	-	-	-	A	E	T	L	Y	F
H73J2BBXY_2_IDT-DUI-NXT-363	Unique	TRAV13D-1_CTATGAACTA_TRAJ26	C	A	M	N	Y	-	-	-	-	-	-	A	Q	G	L	T	F	TRBV2_CCAAGGGACAGGGGTCAATTC_TRBJ1-6	C	A	S	S	Q	G	-	-	-	T	G	V	N	S	P	L	Y	F
H73J2BBXY_2_IDT-DUI-NXT-364	24	TRAV5D-4_AAGTGCTGGAGGT_TRAJ18	C	A	A	S	A	-	-	G	G	S	A	L	G	R	L	H	F	TRBV1_GCAGATGGGGGTGCTGGA_TRBJ1-3	C	T	C	S	A	D	-	-	-	G	G	A	G	N	T	L	Y	F
		TRAV7-1_GTGCAAAAGACAC_TRAJ30	C	A	-	-	-	-	-	K	D	T	N	A	Y	K	V	I	F
H73J2BBXY_2_IDT-DUI-NXT-365	21	TRAV13D-2_GCTATGACTG_TRAJ12	C	A	M	T	-	-	-	G	G	-	-	-	Y	K	V	V	F	TRBV15_GCAGTCGACAGGGCGGCACAG_TRBJ1-1	C	A	S	S	R	Q	-	-	-	-	-	G	G	T	E	V	F	F
H73J2BBXY_2_IDT-DUI-NXT-368	24	TRAV5D-4_AAGTGCTGGAGGT_TRAJ18	C	A	A	S	A	-	-	G	G	S	A	L	G	R	L	H	F	TRBV1_GCAGATGGGGGTGCTGGA_TRBJ1-3	C	T	C	S	A	D	-	-	-	G	G	A	G	N	T	L	Y	F
		TRAV7-1_GTGCAAAAGACAC_TRAJ30	C	A	-	-	-	-	-	K	D	T	N	A	Y	K	V	I	F
H73J2BBXY_2_IDT-DUI-NXT-369	4	TRAV5D-4_AAGTGCAGGGGGCTATG_TRAJ47	C	A	A	S	-	-	-	A	G	G	Y	A	N	K	M	I	F	TRBV1_TGCAGGGGGGGCGGAAGT_TRBJ1-1	C	T	C	S	A	G	-	-	-	-	-	-	G	A	E	V	F	F
H73J2BBXY_2_IDT-DUI-NXT-371	12																			TRBV1_GCAGATGGAGGTTCTG_TRBJ1-3	C	T	C	S	A	D	-	-	-	G	G	S	G	N	T	L	Y	F
H73J2BBXY_2_IDT-DUI-NXT-372	0	TRAV10_AGCAAAGGCTGGA_TRAJ12	C	A	A	K	A	-	-	G	G	-	-	-	Y	K	V	V	F	TRBV1_TGCAGGGGACTTCTATG_TRBJ2-7	C	T	C	S	A	-	-	-	-	-	G	D	F	Y	E	Q	Y	F
H73J2BBXY_2_IDT-DUI-NXT-374	5																			TRBV1_GCTGACATCAGTCA_TRBJ2-4	C	T	C	S	A	D	-	-	-	-	I	S	Q	N	T	L	Y	F
H73J2BBXY_2_IDT-DUI-NXT-375	5	TRAV5D-4_AAGTGGGGACTC_TRAJ11	C	A	A	S	-	-	-	G	D	S	G	Y	N	K	L	T	F	TRBV1_GCTGACATCAGTCA_TRBJ2-4	C	T	C	S	A	D	-	-	-	-	I	S	Q	N	T	L	Y	F
H73J2BBXY_2_IDT-DUI-NXT-377	21	TRAV13D-2_GCTATGACTG_TRAJ12	C	A	M	T	-	-	-	G	G	-	-	-	Y	K	V	V	F	TRBV15_GCAGTCGACAGGGCGGCACAG_TRBJ1-1	C	A	S	S	R	Q	-	-	-	-	-	G	G	T	E	V	F	F
		TRAV6-6_GGGTGCCTCTTC_TRAJ34	C	A	L	G	-	-	-	A	S	S	N	T	D	K	V	V	F
H73J2BBXY_2_IDT-DUI-NXT-380	24	TRAV5D-4_AAGTGCTGGAGGT_TRAJ18	C	A	A	S	A	-	-	G	G	S	A	L	G	R	L	H	F	TRBV1_GCAGATGGGGGTGCTGGA_TRBJ1-3	C	T	C	S	A	D	-	-	-	G	G	A	G	N	T	L	Y	F
		TRAV7-1_GTGCAAAAGACAC_TRAJ30	C	A	-	-	-	-	-	K	D	T	N	A	Y	K	V	I	F
H73J2BBXY_2_IDT-DUI-NXT-381	0	TRAV10_AGCAAAGGCTGGA_TRAJ12	C	A	A	K	A	-	-	G	G	-	-	-	Y	K	V	V	F	TRBV1_TGCAGGGGACTTCTATG_TRBJ2-7	C	T	C	S	A	-	-	-	-	-	G	D	F	Y	E	Q	Y	F
H73J2BBXY_2_IDT-DUI-NXT-382	21	TRAV6-6_GGGTGCCTCTTC_TRAJ34	C	A	L	G	-	-	-	A	S	S	N	T	D	K	V	V	F	TRBV15_GCAGTCGACAGGGCGGCACAG_TRBJ1-1	C	A	S	S	R	Q	-	-	-	-	-	G	G	T	E	V	F	F
		TRAV13D-2_GCTATGACTG_TRAJ12	C	A	M	T	-	-	-	G	G	-	-	-	Y	K	V	V	F
H73J2BBXY_2_IDT-DUI-NXT-383	13	TRAV5D-4_AAGTGCAGGAGGT_TRAJ18	C	A	A	S	A	-	-	G	G	S	A	L	G	R	L	H	F	TRBV1_GCAGATTCGGGGGCTGGA_TRBJ1-3	C	T	C	S	A	D	-	-	-	S	G	A	G	N	T	L	Y	F
H73J2BBXY_2_IDT-DUI-NXT-384	13	TRAV5D-4_AAGTGCAGGAGGT_TRAJ18	C	A	A	S	A	-	-	G	G	S	A	L	G	R	L	H	F	TRBV1_GCAGATTCGGGGGCTGGA_TRBJ1-3	C	T	C	S	A	D	-	-	-	S	G	A	G	N	T	L	Y	F
H73WCBBXY_6_IDT-DUI-NXT-100	34	TRAV10D_CAAGCTCCTCATCTG_TRAJ4	C	A	A	S	S	-	-	S	S	G	S	F	N	K	L	T	F	TRBV13-1_AGCAGGAATAGTGC_TRBJ2-3	C	A	S	R	N	S	-	-	-	-	-	-	A	E	T	L	Y	F
H73WCBBXY_6_IDT-DUI-NXT-101	Unique	TRAV4D-3_TGCTGTCTATAACA_TRAJ17	C	A	V	-	-	-	-	Y	N	S	A	G	N	K	L	T	F	TRBV29_AGTTTTGCCAGGGGGCGCGTGGTGGCTC_TRBJ1-5	C	A	S	S	F	A	-	-	-	R	G	R	V	V	A	P	L	F
H73WCBBXY_6_IDT-DUI-NXT-102	0	TRAV10_AGCAAAGGCTGGA_TRAJ12	C	A	A	K	A	-	-	G	G	-	-	-	Y	K	V	V	F	TRBV1_TGCAGGGGACTTCTATG_TRBJ2-7	C	T	C	S	A	-	-	-	-	-	G	D	F	Y	E	Q	Y	F
H73WCBBXY_6_IDT-DUI-NXT-103	24	TRAV5D-4_AAGTGCTGGAGGT_TRAJ18	C	A	A	S	A	-	-	G	G	S	A	L	G	R	L	H	F	TRBV1_GCAGATGGGGGTGCTGGA_TRBJ1-3	C	T	C	S	A	D	-	-	-	G	G	A	G	N	T	L	Y	F
		TRAV7-1_GTGCAAAAGACAC_TRAJ30	C	A	-	-	-	-	-	K	D	T	N	A	Y	K	V	I	F
H73WCBBXY_6_IDT-DUI-NXT-104	24	TRAV7-1_GTGCAAAAGACAC_TRAJ30	C	A	-	-	-	-	-	K	D	T	N	A	Y	K	V	I	F	TRBV1_GCAGATGGGGGTGCTGGA_TRBJ1-3	C	T	C	S	A	D	-	-	-	G	G	A	G	N	T	L	Y	F
			C	A	A	S	A	-	-	G	G	S	A	L	G	R	L	H	F
H73WCBBXY_6_IDT-DUI-NXT-105	16																			TRBV1_GCAGATCCGACTGGGGGTGAAC_TRBJ2-7	C	T	C	S	A	D	-	-	-	-	P	T	G	G	E	Q	Y	F
H73WCBBXY_6_IDT-DUI-NXT-106	3	TRAV14-1_CAAGTAGGGCCTCGG_TRAJ11	C	A	A	S	-	-	-	R	A	S	G	Y	N	K	L	T	F	TRBV1_AGTGCGTCTGGGGGGTATGC_TRBJ2-1	C	T	C	S	A	S	-	-	-	-	G	G	Y	A	E	Q	F	F
H73WCBBXY_6_IDT-DUI-NXT-107	23	TRAV10D_AAGCAAGACTGG_TRAJ2	C	A	A	S	K	-	-	T	G	G	L	S	G	K	L	T	F	TRBV1_AGTGCCGGGAACGA_TRBJ1-4	C	T	C	S	A	G	-	-	-	-	-	-	N	E	R	L	F	F
H73WCBBXY_6_IDT-DUI-NXT-108	Unique	TRAV5D-4_AAGTGCCAGTG_TRAJ53	C	A	A	S	A	-	-	S	G	G	S	N	Y	K	L	T	F	TRBV5_GCCAATCCGGGACAGGCACAG_TRBJ1-1	C	A	S	S	Q	S	-	-	-	-	G	T	G	T	E	V	F	F
H73WCBBXY_6_IDT-DUI-NXT-109	0	TRAV10_AGCAAAGGCTGGA_TRAJ12	C	A	A	K	A	-	-	G	G	-	-	-	Y	K	V	V	F	TRBV1_TGCAGGGGACTTCTATG_TRBJ2-7	C	T	C	S	A	-	-	-	-	-	G	D	F	Y	E	Q	Y	F
H73WCBBXY_6_IDT-DUI-NXT-112	34	TRAV10D_CAAGCTCCTCATCTG_TRAJ4	C	A	A	S	S	-	-	S	S	G	S	F	N	K	L	T	F	TRBV13-1_AGCAGGAATAGTGC_TRBJ2-3	C	A	S	R	N	S	-	-	-	-	-	-	A	E	T	L	Y	F
																				TRBV26_GCCAGGCCACAGGGAGGCAACC_TRBJ1-5	C	A	R	P	Q	-	-	-	-	-	G	G	N	Q	A	P	L	F
H73WCBBXY_6_IDT-DUI-NXT-113	24	TRAV7-1_GTGCAAAAGACAC_TRAJ30	C	A	-	-	-	-	-	K	D	T	N	A	Y	K	V	I	F	TRBV1_GCAGATGGGGGTGCTGGA_TRBJ1-3	C	T	C	S	A	D	-	-	-	G	G	A	G	N	T	L	Y	F
		TRAV5D-4_AAGTGCTGGAGGT_TRAJ18	C	A	A	S	A	-	-	G	G	S	A	L	G	R	L	H	F
H73WCBBXY_6_IDT-DUI-NXT-114	17	TRAV5D-4_AAGTGCAGGGGGTTC_TRAJ18	C	A	A	S	A	-	-	G	G	S	A	L	G	R	L	H	F	TRBV1_GCAGATGGGGGTTCTG_TRBJ1-3	C	T	C	S	A	D	-	-	-	G	G	S	G	N	T	L	Y	F
H73WCBBXY_6_IDT-DUI-NXT-115	21	TRAV13D-2_GCTATGACTG_TRAJ12	C	A	M	T	-	-	-	G	G	-	-	-	Y	K	V	V	F	TRBV15_GCAGTCGACAGGGCGGCACAG_TRBJ1-1	C	A	S	S	R	Q	-	-	-	-	-	G	G	T	E	V	F	F
		TRAV6-6_GGGTGCCTCTTC_TRAJ34	C	A	L	G	-	-	-	A	S	S	N	T	D	K	V	V	F
H73WCBBXY_6_IDT-DUI-NXT-116	34	TRAV10D_CAAGCTCCTCATCTG_TRAJ4	C	A	A	S	S	-	-	S	S	G	S	F	N	K	L	T	F	TRBV13-1_AGCAGGAATAGTGC_TRBJ2-3	C	A	S	R	N	S	-	-	-	-	-	-	A	E	T	L	Y	F
H73WCBBXY_6_IDT-DUI-NXT-117	24	TRAV5D-4_AAGTGCTGGAGGT_TRAJ18	C	A	A	S	A	-	-	G	G	S	A	L	G	R	L	H	F	TRBV1_GCAGATGGGGGTGCTGGA_TRBJ1-3	C	T	C	S	A	D	-	-	-	G	G	A	G	N	T	L	Y	F
		TRAV7-1_GTGCAAAAGACAC_TRAJ30	C	A	-	-	-	-	-	K	D	T	N	A	Y	K	V	I	F
H73WCBBXY_6_IDT-DUI-NXT-118	34																			TRBV13-1_AGCAGGAATAGTGC_TRBJ2-3	C	A	S	R	N	S	-	-	-	-	-	-	A	E	T	L	Y	F
H73WCBBXY_6_IDT-DUI-NXT-119	24	TRAV5D-4_AAGTGCTGGAGGT_TRAJ18	C	A	A	S	A	-	-	G	G	S	A	L	G	R	L	H	F	TRBV1_GCAGATGGGGGTGCTGGA_TRBJ1-3	C	T	C	S	A	D	-	-	-	G	G	A	G	N	T	L	Y	F
H73WCBBXY_6_IDT-DUI-NXT-120	34																			TRBV13-1_AGCAGGAATAGTGC_TRBJ2-3	C	A	S	R	N	S	-	-	-	-	-	-	A	E	T	L	Y	F
H73WCBBXY_6_IDT-DUI-NXT-121	3	TRAV14-1_CAAGTAGGGCCTCGG_TRAJ11	C	A	A	S	-	-	-	R	A	S	G	Y	N	K	L	T	F	TRBV1_AGTGCGTCTGGGGGGTATGC_TRBJ2-1	C	T	C	S	A	S	-	-	-	-	G	G	Y	A	E	Q	F	F
H73WCBBXY_6_IDT-DUI-NXT-122	5	TRAV5D-4_AAGTGGGGACTC_TRAJ11	C	A	A	S	-	-	-	G	D	S	G	Y	N	K	L	T	F	TRBV1_GCTGACATCAGTCA_TRBJ2-4	C	T	C	S	A	D	-	-	-	-	I	S	Q	N	T	L	Y	F
H73WCBBXY_6_IDT-DUI-NXT-124	34																			TRBV13-1_AGCAGGAATAGTGC_TRBJ2-3	C	A	S	R	N	S	-	-	-	-	-	-	A	E	T	L	Y	F
H73WCBBXY_6_IDT-DUI-NXT-125	12	TRAV5D-4_CAAGTAAGGGAGGT_TRAJ18	C	A	A	S	K	-	-	G	G	S	A	L	G	R	L	H	F	TRBV1_GCAGATGGAGGTTCTG_TRBJ1-3	C	T	C	S	A	D	-	-	-	G	G	S	G	N	T	L	Y	F
H73WCBBXY_6_IDT-DUI-NXT-126	5	TRAV5D-4_AAGTGGGGACTC_TRAJ11	C	A	A	S	-	-	-	G	D	S	G	Y	N	K	L	T	F	TRBV1_GCTGACATCAGTCA_TRBJ2-4	C	T	C	S	A	D	-	-	-	-	I	S	Q	N	T	L	Y	F
H73WCBBXY_6_IDT-DUI-NXT-128	21	TRAV13D-2_GCTATGACTG_TRAJ12	C	A	M	T	-	-	-	G	G	-	-	-	Y	K	V	V	F	TRBV15_GCAGTCGACAGGGCGGCACAG_TRBJ1-1	C	A	S	S	R	Q	-	-	-	-	-	G	G	T	E	V	F	F
H73WCBBXY_6_IDT-DUI-NXT-130	39	TRAV5D-4_GCTGCCTGCAAGGGGGGAGCAT_TRAJ50	C	A	A	C	K	G	G	A	S	S	S	F	S	K	L	V	F	TRBV1_GCAGATCCGGCAGGGAAAGTC_TRBJ1-1	C	T	C	S	A	D	-	-	-	-	-	P	A	G	K	V	F	F
H73WCBBXY_6_IDT-DUI-NXT-131	0																			TRBV1_TGCAGGGGACTTCTATG_TRBJ2-7	C	T	C	S	A	-	-	-	-	-	G	D	F	Y	E	Q	Y	F
H73WCBBXY_6_IDT-DUI-NXT-132	12	TRAV5D-4_CAAGTAAGGGAGGT_TRAJ18	C	A	A	S	K	-	-	G	G	S	A	L	G	R	L	H	F	TRBV1_GCAGATGGAGGTTCTG_TRBJ1-3	C	T	C	S	A	D	-	-	-	G	G	S	G	N	T	L	Y	F
H73WCBBXY_6_IDT-DUI-NXT-133	3	TRAV14-1_CAAGTAGGGCCTCGG_TRAJ11	C	A	A	S	-	-	-	R	A	S	G	Y	N	K	L	T	F	TRBV1_AGTGCGTCTGGGGGGTATGC_TRBJ2-1	C	T	C	S	A	S	-	-	-	-	G	G	Y	A	E	Q	F	F
H73WCBBXY_6_IDT-DUI-NXT-134	44	TRAV10D_CAAGCTCCCCATCC_TRAJ50	C	A	A	S	S	-	-	P	S	S	S	F	S	K	L	V	F	TRBV13-1_AGCAGGACAAGTGC_TRBJ2-3	C	A	S	R	T	S	-	-	-	-	-	-	A	E	T	L	Y	F
H73WCBBXY_6_IDT-DUI-NXT-136	3	TRAV14-1_CAAGTAGGGCCTCGG_TRAJ11	C	A	A	S	-	-	-	R	A	S	G	Y	N	K	L	T	F	TRBV1_AGTGCGTCTGGGGGGTATGC_TRBJ2-1	C	T	C	S	A	S	-	-	-	-	G	G	Y	A	E	Q	F	F
H73WCBBXY_6_IDT-DUI-NXT-137	24	TRAV7-1_GTGCAAAAGACAC_TRAJ30	C	A	-	-	-	-	-	K	D	T	N	A	Y	K	V	I	F	TRBV1_GCAGATGGGGGTGCTGGA_TRBJ1-3	C	T	C	S	A	D	-	-	-	G	G	A	G	N	T	L	Y	F
H73WCBBXY_6_IDT-DUI-NXT-139	0																			TRBV1_TGCAGGGGACTTCTATG_TRBJ2-7	C	T	C	S	A	-	-	-	-	-	G	D	F	Y	E	Q	Y	F
H73WCBBXY_6_IDT-DUI-NXT-140	Unique	TRAV5D-4_CAAGTAGCAGTG_TRAJ53	C	A	A	S	S	-	-	S	G	G	S	N	Y	K	L	T	F	TRBV15_GTTTAACTGGGGGGGCGCTTGAAC_TRBJ2-7	C	A	S	S	L	T	-	-	-	-	G	G	A	L	E	Q	Y	F
H73WCBBXY_6_IDT-DUI-NXT-141	39	TRAV5D-4_GCTGCCTGCAAGGGGGGAGCAT_TRAJ50	C	A	A	C	K	G	G	A	S	S	S	F	S	K	L	V	F	TRBV1_GCAGATCCGGCAGGGAAAGTC_TRBJ1-1	C	T	C	S	A	D	-	-	-	-	-	P	A	G	K	V	F	F
H73WCBBXY_6_IDT-DUI-NXT-142	16																			TRBV1_GCAGATCCGACTGGGGGTGAAC_TRBJ2-7	C	T	C	S	A	D	-	-	-	-	P	T	G	G	E	Q	Y	F
H73WCBBXY_6_IDT-DUI-NXT-143	5	TRAV5D-4_AAGTGGGGACTC_TRAJ11	C	A	A	S	-	-	-	G	D	S	G	Y	N	K	L	T	F	TRBV1_GCTGACATCAGTCA_TRBJ2-4	C	T	C	S	A	D	-	-	-	-	I	S	Q	N	T	L	Y	F
H73WCBBXY_6_IDT-DUI-NXT-144	4	TRAV5D-4_AAGTGCAGGGGGCTATG_TRAJ47	C	A	A	S	-	-	-	A	G	G	Y	A	N	K	M	I	F	TRBV1_TGCAGGGGGGGCGGAAGT_TRBJ1-1	C	T	C	S	A	G	-	-	-	-	-	-	G	A	E	V	F	F
H73WCBBXY_6_IDT-DUI-NXT-145	16	TRAV5D-4_TGCAAAGGGTGGAG_TRAJ12	C	A	A	K	G	-	-	G	G	-	-	-	Y	K	V	V	F	TRBV1_GCAGATCCGACTGGGGGTGAAC_TRBJ2-7	C	T	C	S	A	D	-	-	-	-	P	T	G	G	E	Q	Y	F
H73WCBBXY_6_IDT-DUI-NXT-146	0	TRAV10_AGCAAAGGCTGGA_TRAJ12	C	A	A	K	A	-	-	G	G	-	-	-	Y	K	V	V	F	TRBV1_TGCAGGGGACTTCTATG_TRBJ2-7	C	T	C	S	A	-	-	-	-	-	G	D	F	Y	E	Q	Y	F
H73WCBBXY_6_IDT-DUI-NXT-147	Unique	TRAV16_CTATGAGAGAGGGCCGTTATG_TRAJ32	C	A	M	R	E	G	R	Y	G	G	S	G	N	K	L	I	F	TRBV13-2_GCGGTCACAGGGCAGACA_TRBJ2-5	C	A	S	G	H	R	-	-	-	-	-	-	A	D	T	Q	Y	F
		TRAV6-6_GGTGATACCTCC_TRAJ50	C	A	L	G	-	-	-	D	T	S	S	F	S	K	L	V	F
H73WCBBXY_6_IDT-DUI-NXT-148	24	TRAV5D-4_AAGTGCTGGAGGT_TRAJ18	C	A	A	S	A	-	-	G	G	S	A	L	G	R	L	H	F	TRBV1_GCAGATGGGGGTGCTGGA_TRBJ1-3	C	T	C	S	A	D	-	-	-	G	G	A	G	N	T	L	Y	F
H73WCBBXY_6_IDT-DUI-NXT-149	16	TRAV5D-4_TGCAAAGGGTGGAG_TRAJ12	C	A	A	K	G	-	-	G	G	-	-	-	Y	K	V	V	F	TRBV1_GCAGATCCGACTGGGGGTGAAC_TRBJ2-7	C	T	C	S	A	D	-	-	-	-	P	T	G	G	E	Q	Y	F
H73WCBBXY_6_IDT-DUI-NXT-150	34																			TRBV26_GCCAGGCCACAGGGAGGCAACC_TRBJ1-5	C	A	R	P	Q	-	-	-	-	-	G	G	N	Q	A	P	L	F
																				TRBV13-1_AGCAGGAATAGTGC_TRBJ2-3	C	A	S	R	N	S	-	-	-	-	-	-	A	E	T	L	Y	F
H73WCBBXY_6_IDT-DUI-NXT-151	0	TRAV10_AGCAAAGGCTGGA_TRAJ12	C	A	A	K	A	-	-	G	G	-	-	-	Y	K	V	V	F	TRBV1_TGCAGGGGACTTCTATG_TRBJ2-7	C	T	C	S	A	-	-	-	-	-	G	D	F	Y	E	Q	Y	F
H73WCBBXY_6_IDT-DUI-NXT-153	24	TRAV5D-4_AAGTGCTGGAGGT_TRAJ18	C	A	A	S	A	-	-	G	G	S	A	L	G	R	L	H	F	TRBV1_GCAGATGGGGGTGCTGGA_TRBJ1-3	C	T	C	S	A	D	-	-	-	G	G	A	G	N	T	L	Y	F
		TRAV7-1_GTGCAAAAGACAC_TRAJ30	C	A	-	-	-	-	-	K	D	T	N	A	Y	K	V	I	F
H73WCBBXY_6_IDT-DUI-NXT-154	24	TRAV5D-4_AAGTGCTGGAGGT_TRAJ18	C	A	A	S	A	-	-	G	G	S	A	L	G	R	L	H	F	TRBV1_GCAGATGGGGGTGCTGGA_TRBJ1-3	C	T	C	S	A	D	-	-	-	G	G	A	G	N	T	L	Y	F
		TRAV7-1_GTGCAAAAGACAC_TRAJ30	C	A	-	-	-	-	-	K	D	T	N	A	Y	K	V	I	F
H73WCBBXY_6_IDT-DUI-NXT-155	24	TRAV7-1_GTGCAAAAGACAC_TRAJ30	C	A	-	-	-	-	-	K	D	T	N	A	Y	K	V	I	F	TRBV1_GCAGATGGGGGTGCTGGA_TRBJ1-3	C	T	C	S	A	D	-	-	-	G	G	A	G	N	T	L	Y	F
		TRAV5D-4_AAGTGCTGGAGGT_TRAJ18	C	A	A	S	A	-	-	G	G	S	A	L	G	R	L	H	F
H73WCBBXY_6_IDT-DUI-NXT-156	27	TRAV5D-4_CAAGTCGGCCCTCGG_TRAJ11	C	A	A	S	-	-	-	R	P	S	G	Y	N	K	L	T	F	TRBV1_GCAGTTCGGGACATGCAG_TRBJ2-3	C	T	C	S	S	-	-	-	-	-	G	H	A	E	T	L	Y	F
H73WCBBXY_6_IDT-DUI-NXT-157	13	TRAV5D-4_AAGTGCAGGAGGT_TRAJ18	C	A	A	S	A	-	-	G	G	S	A	L	G	R	L	H	F	TRBV1_GCAGATTCGGGGGCTGGA_TRBJ1-3	C	T	C	S	A	D	-	-	-	S	G	A	G	N	T	L	Y	F
H73WCBBXY_6_IDT-DUI-NXT-167	34	TRAV10D_CAAGCTCCTCATCTG_TRAJ4	C	A	A	S	S	-	-	S	S	G	S	F	N	K	L	T	F	TRBV26_GCCAGGCCACAGGGAGGCAACC_TRBJ1-5	C	A	R	P	Q	-	-	-	-	-	G	G	N	Q	A	P	L	F
																				TRBV13-1_AGCAGGAATAGTGC_TRBJ2-3	C	A	S	R	N	S	-	-	-	-	-	-	A	E	T	L	Y	F
H73WCBBXY_6_IDT-DUI-NXT-179	24	TRAV5D-4_AAGTGCTGGAGGT_TRAJ18	C	A	A	S	A	-	-	G	G	S	A	L	G	R	L	H	F	TRBV1_GCAGATGGGGGTGCTGGA_TRBJ1-3	C	T	C	S	A	D	-	-	-	G	G	A	G	N	T	L	Y	F
		TRAV7-1_GTGCAAAAGACAC_TRAJ30	C	A	-	-	-	-	-	K	D	T	N	A	Y	K	V	I	F
H73WCBBXY_6_IDT-DUI-NXT-185	12	TRAV5D-4_CAAGTAAGGGAGGT_TRAJ18	C	A	A	S	K	-	-	G	G	S	A	L	G	R	L	H	F	TRBV1_GCAGATGGAGGTTCTG_TRBJ1-3	C	T	C	S	A	D	-	-	-	G	G	S	G	N	T	L	Y	F
H73WCBBXY_6_IDT-DUI-NXT-97	44	TRAV10D_CAAGCTCCCCATCC_TRAJ50	C	A	A	S	S	-	-	P	S	S	S	F	S	K	L	V	F	TRBV13-1_AGCAGGACAAGTGC_TRBJ2-3	C	A	S	R	T	S	-	-	-	-	-	-	A	E	T	L	Y	F
H73WCBBXY_6_IDT-DUI-NXT-98	16	TRAV5D-4_TGCAAAGGGTGGAG_TRAJ12	C	A	A	K	G	-	-	G	G	-	-	-	Y	K	V	V	F	TRBV1_GCAGATCCGACTGGGGGTGAAC_TRBJ2-7	C	T	C	S	A	D	-	-	-	-	P	T	G	G	E	Q	Y	F
H73WCBBXY_6_IDT-DUI-NXT-99	41	TRAV5D-4_CAAGTCTTGGAGGT_TRAJ18	C	A	A	S	L	-	-	G	G	S	A	L	G	R	L	H	F	TRBV1_GCAGATCAGGGGGGGGGAAA_TRBJ1-3	C	T	C	S	A	D	-	-	-	Q	G	G	G	N	T	L	Y	F

## Sheet: Ctl Tet-
Cell	Clonal group	CDR3A																		CDR3B
		V-J elements	Alignment																	V-J elements	Alignment
H73J2BBXY_3_IDT-DUI-NXT-10	2	TRAV5D-4_GCAAGGTCAAACTA_TRAJ26	C	A	A	R	-	-	-	-	S	N	Y	A	Q	G	L	T	F	TRBV4_CAGCTCATATGA_TRBJ2-7	C	A	S	-	-	-	-	-	-	S	-	-	-	S	Y	E	Q	Y	-	F
H73J2BBXY_3_IDT-DUI-NXT-12	Unique	TRAV9N-3_TGAGCCCTAAT_TRAJ21	C	A	V	S	-	-	-	-	-	P	N	Y	N	V	L	Y	F	TRBV16_GCAGCGCTACAGGGGGCGACCAA_TRBJ2-5	C	A	S	-	S	A	T	G	G	D	-	-	-	Q	D	T	Q	Y	-	F
H73J2BBXY_3_IDT-DUI-NXT-13	2																			TRBV4_CAGCTCATATGA_TRBJ2-7	C	A	S	-	-	-	-	-	-	S	-	-	-	S	Y	E	Q	Y	-	F
H73J2BBXY_3_IDT-DUI-NXT-15	Unique																			TRBV2_CAAGATGGGGGGGCGCGCGCTGA_TRBJ2-1	C	A	S	-	S	Q	D	G	G	A	-	-	-	R	A	E	Q	F	-	F
H73J2BBXY_3_IDT-DUI-NXT-17	45	TRAV5D-4_AAGTGCACTGGGGTCTGG_TRAJ42	C	A	A	S	A	L	G	S	G	G	S	N	A	K	L	T	F	TRBV2_CAGGACATTTCTG_TRBJ1-3	C	A	S	-	S	Q	D	I	S	G	-	-	-	-	N	T	L	Y	-	F
H73J2BBXY_3_IDT-DUI-NXT-18	Unique																			TRBV2_CAAGAGCAGGGGGCGAGAGGAAA_TRBJ1-3	C	A	S	-	S	Q	E	Q	G	A	-	-	R	G	N	T	L	Y	-	F
H73J2BBXY_3_IDT-DUI-NXT-2	Unique	TRAV16D_DV11_AGAGGTACCA_TRAJ28	C	A	M	R	-	E	V	P	G	T	G	S	N	R	L	T	F	TRBV5_CAAGATAGTGAATACACC_TRBJ2-2	C	A	S	-	S	Q	D	S	E	Y	-	-	-	T	G	Q	L	Y	-	F
H73J2BBXY_3_IDT-DUI-NXT-21	Unique	TRAV10_AAGCATGAGAGGAGGT_TRAJ18	C	A	A	S	-	M	R	G	G	S	A	L	G	R	L	H	F	TRBV29_AGTTTTAGGCAGTATGA_TRBJ2-7	C	A	S	-	S	F	R	-	-	-	-	-	-	Q	Y	E	Q	Y	-	F
H73J2BBXY_3_IDT-DUI-NXT-24	Unique	TRAV5D-4_AAGTGCAGTAGGTT_TRAJ18	C	A	A	S	-	-	A	V	G	S	A	L	G	R	L	H	F	TRBV2_CAAGATGTGGGTGAAC_TRBJ2-7	C	A	S	-	S	Q	D	V	G	E	-	-	-	-	-	-	Q	Y	-	F
H73J2BBXY_3_IDT-DUI-NXT-27	Unique																			TRBV2_CAAGAAGGGGGTCTGGGTCAA_TRBJ2-4	C	A	S	-	S	Q	E	G	G	L	-	-	G	Q	N	T	L	Y	-	F
H73J2BBXY_3_IDT-DUI-NXT-31	Unique	TRAV3D-3_CAGTGAGGGGTATGC_TRAJ26	C	A	V	S	-	-	-	-	E	G	Y	A	Q	G	L	T	F	TRBV31_CCTGGCTGGGGGGAGAAGAC_TRBJ2-5	C	A	W	-	-	-	L	G	G	E	-	-	-	-	D	T	Q	Y	-	F
H73J2BBXY_3_IDT-DUI-NXT-32	2	TRAV5D-4_GCAAGGTCAAACTA_TRAJ26	C	A	A	R	-	-	-	-	S	N	Y	A	Q	G	L	T	F	TRBV4_CAGCTCATATGA_TRBJ2-7	C	A	S	-	-	-	-	-	-	S	-	-	-	S	Y	E	Q	Y	-	F
H73J2BBXY_3_IDT-DUI-NXT-33	Unique	TRAV21_DV12_GTATCACAGG_TRAJ37	C	I	T	G	-	-	-	-	-	-	N	T	R	K	L	I	F	TRBV2_CAAGAGGTCGGGACAGGGTTCTATG_TRBJ2-7	C	A	S	-	S	Q	E	V	G	T	-	-	G	F	Y	E	Q	Y	-	F
H73J2BBXY_3_IDT-DUI-NXT-35	Unique	TRAV12-2_CTCTGGGGAGAGG_TRAJ18	C	A	L	G	-	-	-	R	G	S	A	L	G	R	L	H	F	TRBV20_GCTAGACAGGGGGACTATG_TRBJ2-7	C	G	A	-	-	-	R	Q	G	D	-	-	-	-	Y	E	Q	Y	-	F
H73J2BBXY_3_IDT-DUI-NXT-36	11	TRAV14D-1_CAAGTCCTAATTC_TRAJ42	C	A	A	S	-	P	N	S	G	G	S	N	A	K	L	T	F	TRBV5_GCAGCGTACAGGGCAACAC_TRBJ2-2	C	A	S	-	S	V	Q	G	N	T	-	-	-	-	G	Q	L	Y	-	F
		TRAV5D-4_CAAGTACAGG_TRAJ45	C	A	A	S	-	-	-	-	T	G	G	A	D	R	L	T	F
H73J2BBXY_3_IDT-DUI-NXT-40	Unique	TRAV10D_AAGCAAAGGTACAG_TRAJ40	C	A	A	S	-	-	-	K	G	T	G	N	Y	K	Y	V	F	TRBV2_CCAAGCAGGAAGCTCCT_TRBJ2-7	C	A	S	-	S	Q	A	G	S	S	-	-	-	-	Y	E	Q	Y	-	F
H73J2BBXY_3_IDT-DUI-NXT-42	Unique	TRAV4D-3_TGAGGGGCCCACAA_TRAJ30	C	A	A	E	-	-	-	G	P	T	N	A	Y	K	V	I	F	TRBV13-2_GGTGAACGGATTAGTGC_TRBJ2-3	C	A	S	-	G	E	R	I	S	A	-	-	-	-	E	T	L	Y	-	F
		TRAV3D-3_AGTCAAGGGGGGCAC_TRAJ28	C	A	V	K	-	-	-	G	G	T	G	S	N	R	L	T	F
H73J2BBXY_3_IDT-DUI-NXT-48	1	TRAV7D-3_GTGAGAAGAGG_TRAJ18	C	A	V	R	-	-	-	R	G	S	A	L	G	R	L	H	F	TRBV2_CAAGATGGGCCGTCAAACA_TRBJ2-4	C	A	S	-	S	Q	D	G	P	S	-	-	-	-	N	T	L	Y	-	F
H73J2BBXY_3_IDT-DUI-NXT-49	8	TRAV5D-4_AAGTGCAGGA_TRAJ45	C	A	A	S	-	-	-	-	A	G	G	A	D	R	L	T	F	TRBV5_CAGCCTTCAGGGGAACAC_TRBJ2-2	C	A	S	-	S	L	Q	G	N	T	-	-	-	-	G	Q	L	Y	-	F
H73J2BBXY_3_IDT-DUI-NXT-5	Unique																			TRBV1_TGCAGGGGCAGGGTTGCTG_TRBJ2-1	C	T	C	-	R	G	R	V	A	E	-	-	-	-	-	-	Q	F	-	F
H73J2BBXY_3_IDT-DUI-NXT-50	Unique	TRAV9-1_GTGAGGTCGAACA_TRAJ49	C	A	V	R	-	-	-	S	N	T	G	Y	Q	N	F	Y	F	TRBV5_CCAAGCACCGGCAGAAGAC_TRBJ2-5	C	A	S	-	S	Q	A	P	A	E	-	-	-	-	D	T	Q	Y	-	F
H73J2BBXY_3_IDT-DUI-NXT-52	Unique	TRAV5D-4_TGCTGGGGGAGGTG_TRAJ45	C	A	-	-	-	-	-	-	G	G	G	A	D	R	L	T	F	TRBV2_CAAGACAAGGGGGCAAAC_TRBJ1-1	C	A	S	-	S	Q	D	K	G	A	-	-	-	N	T	E	V	F	-	F
H73J2BBXY_3_IDT-DUI-NXT-53	Unique	TRAV10_AAGCAAGCGCACAA_TRAJ30	C	A	A	S	-	-	-	K	R	T	N	A	Y	K	V	I	F	TRBV13-2_TGATGGCTGGGGGGACACC_TRBJ2-4	C	A	S	-	G	D	G	W	G	D	-	-	-	-	-	T	L	Y	-	F
H73J2BBXY_3_IDT-DUI-NXT-55	Unique	TRAV6-2_CTGGGCCATAAC_TRAJ31	C	V	L	G	-	-	-	-	-	-	-	H	N	R	I	F	F	TRBV15_AGCAGACCGGGACAAAACA_TRBJ1-1	C	A	S	-	-	-	R	P	G	Q	-	-	-	N	T	E	V	F	-	F
H73J2BBXY_3_IDT-DUI-NXT-57	Unique	TRAV9D-4_GAGCGATCGTGCCC_TRAJ26	C	A	L	S	-	-	-	-	-	D	R	A	Q	G	L	T	F	TRBV1_GCAGACATAAACA_TRBJ1-1	C	T	C	-	S	A	D	I	N	T	-	-	-	-	-	E	V	F	-	F
H73J2BBXY_3_IDT-DUI-NXT-58	7	TRAV5D-4_CAAGTACGAGAGG_TRAJ18	C	A	A	S	-	-	T	R	G	S	A	L	G	R	L	H	F	TRBV2_CAAGACCCGGCTCAAA_TRBJ2-4	C	A	S	-	S	Q	D	P	A	Q	-	-	-	-	N	T	L	Y	-	F
H73J2BBXY_3_IDT-DUI-NXT-59	32	TRAV7D-3_TGAGCAGAACTGG_TRAJ44	C	A	V	S	-	-	-	R	T	G	S	G	G	K	L	T	L	TRBV2_CAAGAAGGACAAACTCAAA_TRBJ2-4	C	A	S	-	S	Q	E	G	Q	T	-	-	-	Q	N	T	L	Y	-	F
H73J2BBXY_3_IDT-DUI-NXT-62	11	TRAV5D-4_CAAGTACAGG_TRAJ45	C	A	A	S	-	-	-	-	T	G	G	A	D	R	L	T	F	TRBV2_GCCAACAGGGAAACA_TRBJ2-2	C	A	S	-	S	Q	Q	G	N	T	-	-	-	-	G	Q	L	Y	-	F
H73J2BBXY_3_IDT-DUI-NXT-64	40	TRAV6D-5_CTGGGGAGGTATAA_TRAJ23	C	A	L	G	-	-	-	-	R	Y	N	Q	G	K	L	I	F	TRBV2_CAAGAGTCAGGGCCAAAC_TRBJ1-1	C	A	S	-	S	Q	E	S	G	P	-	-	-	N	T	E	V	F	-	F
H73J2BBXY_3_IDT-DUI-NXT-66	Unique																			TRBV1_TGCAGTTCGGGGCGGGGGTGCA_TRBJ2-3	C	T	C	-	S	A	V	R	G	G	-	-	G	A	E	T	L	Y	-	F
H73J2BBXY_3_IDT-DUI-NXT-68	8	TRAV5D-4_AAGTGCAGGA_TRAJ45	C	A	A	S	-	-	-	-	A	G	G	A	D	R	L	T	F	TRBV5_CAGCCTTCAGGGGAACAC_TRBJ2-2	C	A	S	-	S	L	Q	G	N	T	-	-	-	-	G	Q	L	Y	-	F
H73J2BBXY_3_IDT-DUI-NXT-7	Unique	TRAV5D-4_GCAAGAGGTGCAA_TRAJ47	C	A	A	R	-	-	-	-	-	-	G	A	N	K	M	I	F	TRBV2_CAAGATGTGGGGACCGAC_TRBJ1-2	C	A	S	-	S	Q	D	V	G	T	-	-	-	-	-	-	D	Y	T	F
H73J2BBXY_3_IDT-DUI-NXT-71	19	TRAV5D-4_GCAAGGACAGCAAA_TRAJ47	C	A	A	R	-	-	-	-	-	-	T	A	N	K	M	I	F	TRBV2_CCAAGGACAGCAAGA_TRBJ2-5	C	A	S	-	S	Q	G	Q	Q	D	-	-	-	-	-	T	Q	Y	-	F
H73J2BBXY_3_IDT-DUI-NXT-74	Unique	TRAV16D_DV11_GAGGGCTCGGGT_TRAJ49	C	A	M	R	-	-	-	E	G	S	G	Y	Q	N	F	Y	F	TRBV13-2_CGGTGGACAGGGCTACTCC_TRBJ1-2	C	A	S	-	G	G	Q	G	-	-	-	-	-	-	Y	S	D	Y	T	F
H73J2BBXY_3_IDT-DUI-NXT-75	1	TRAV7D-3_GTGAGAAGAGG_TRAJ18	C	A	V	R	-	-	-	R	G	S	A	L	G	R	L	H	F	TRBV2_CAAGATGGGCCGTCAAACA_TRBJ2-4	C	A	S	-	S	Q	D	G	P	S	-	-	-	-	N	T	L	Y	-	F
H73J2BBXY_3_IDT-DUI-NXT-79	7	TRAV5D-4_CAAGTACGAGAGG_TRAJ18	C	A	A	S	-	-	T	R	G	S	A	L	G	R	L	H	F	TRBV2_CAAGACCCGGCTCAAA_TRBJ2-4	C	A	S	-	S	Q	D	P	A	Q	-	-	-	-	N	T	L	Y	-	F
H73J2BBXY_3_IDT-DUI-NXT-8	Unique																			TRBV19_AGCAGCCTGACAGGTTCTG_TRBJ1-3	C	A	S	-	S	L	T	G	S	G	-	-	-	-	N	T	L	Y	-	F
H73J2BBXY_3_IDT-DUI-NXT-83	2	TRAV5D-4_GCAAGGTCAAACTA_TRAJ26	C	A	A	R	-	-	-	-	S	N	Y	A	Q	G	L	T	F	TRBV4_CAGCTCATATGA_TRBJ2-7	C	A	S	-	-	-	-	-	-	S	-	-	-	S	Y	E	Q	Y	-	F
H73J2BBXY_3_IDT-DUI-NXT-85	32	TRAV7D-3_TGAGCAGAACTGG_TRAJ44	C	A	V	S	-	-	-	R	T	G	S	G	G	K	L	T	L	TRBV2_CAAGAAGGACAAACTCAAA_TRBJ2-4	C	A	S	-	S	Q	E	G	Q	T	-	-	-	Q	N	T	L	Y	-	F
H73J2BBXY_3_IDT-DUI-NXT-91	2	TRAV5D-4_GCAAGGTCAAACTA_TRAJ26	C	A	A	R	-	-	-	-	S	N	Y	A	Q	G	L	T	F	TRBV4_CAGCTCATATGA_TRBJ2-7	C	A	S	-	-	-	-	-	-	S	-	-	-	S	Y	E	Q	Y	-	F
H73J2BBXY_3_IDT-DUI-NXT-93	42	TRAV8D-1_CTGATAGGACGGG_TRAJ49	C	A	T	D	-	-	-	-	R	T	G	Y	Q	N	F	Y	F	TRBV2_CAAGATTCGGGACTGGGGTCCTATG_TRBJ2-1	C	A	S	-	S	Q	D	S	G	L	-	G	S	Y	A	E	Q	F	-	F
H73J2BBXY_3_IDT-DUI-NXT-96	Unique	TRAV16D_DV11_AGAGGTTAACAC_TRAJ49	C	A	M	R	-	-	E	V	N	T	G	Y	Q	N	F	Y	F	TRBV4_GCAGCCGGGACTGGGATAGTCA_TRBJ2-4	C	A	S	-	S	R	D	W	D	S	-	-	-	Q	N	T	L	Y	-	F
HC5HWBBXY_7_IDT-DUI-NXT-289	Unique	TRAV6D-7_CTGAGCCCAGG_TRAJ28	C	A	L	S	-	-	-	P	G	T	G	S	N	R	L	T	F	TRBV17_AGTAGCGCAGGGGGCGGCACAG_TRBJ1-1	C	A	S	-	S	S	A	G	G	G	-	-	-	-	T	E	V	F	-	F
HC5HWBBXY_7_IDT-DUI-NXT-290	Unique	TRAV17_GCCCTTAATTC_TRAJ42	C	A	L	N	-	-	-	S	G	G	S	N	A	K	L	T	F	TRBV1_AGTGCCCCGGGCTATG_TRBJ2-7	C	T	C	-	-	-	-	-	-	S	-	A	P	G	Y	E	Q	Y	-	F
HC5HWBBXY_7_IDT-DUI-NXT-291	Unique	TRAV8-1_TACTGCCAGAGG_TRAJ18	C	A	T	A	-	-	-	R	G	S	A	L	G	R	L	H	F	TRBV5_CCAAGCAGGGCCAAAC_TRBJ1-1	C	A	S	-	S	Q	A	G	P	N	-	-	-	-	T	E	V	F	-	F
HC5HWBBXY_7_IDT-DUI-NXT-292	Unique	TRAV10_AGCAACTCAAG_TRAJ57	C	A	A	T	-	-	-	-	Q	G	G	S	A	K	L	I	F	TRBV1_AGTGCTCAAACTGGACCGACTAGTGC_TRBJ2-3	C	T	C	-	S	A	Q	T	G	P	-	T	S	A	E	T	L	Y	-	F
HC5HWBBXY_7_IDT-DUI-NXT-293	Unique																			TRBV29_AGCAGCCACCAGGGAGGGGAACA_TRBJ2-7	C	A	S	-	S	H	Q	G	G	E	-	-	-	-	-	-	Q	Y	-	F
HC5HWBBXY_7_IDT-DUI-NXT-294	Unique																			TRBV13-3_AGTGAAAGGGGACAGGGGGACAC_TRBJ2-5	C	A	S	-	S	E	R	G	Q	G	-	-	-	-	D	T	Q	Y	-	F
HC5HWBBXY_7_IDT-DUI-NXT-295	Unique	TRAV10_AAACACAAAT_TRAJ30	C	A	A	N	-	-	-	-	-	T	N	A	Y	K	V	I	F	TRBV15_AGTTTGAGAGGGGAGGACACA_TRBJ1-1	C	A	S	-	S	L	R	G	E	D	-	-	-	-	T	E	V	F	-	F
HC5HWBBXY_7_IDT-DUI-NXT-296	Unique	TRAV7D-4_CAGCTTCCAAC_TRAJ48	C	A	A	S	-	-	-	-	N	Y	G	N	E	K	I	T	F	TRBV13-2_AGCGGGGGGGACTGGGGGGATTCTAGTGC_TRBJ2-3	C	A	S	-	G	G	D	W	G	D	-	S	S	A	E	T	L	Y	-	F
HC5HWBBXY_7_IDT-DUI-NXT-298	Unique																			TRBV16_GCTTAACTGGGGGGGAGGAACA_TRBJ2-7	C	A	S	-	S	L	T	G	G	E	-	-	-	-	-	E	Q	Y	-	F
HC5HWBBXY_7_IDT-DUI-NXT-299	Unique	TRAV7N-4_GGGCATAACA_TRAJ43	C	A	V	S	-	-	-	-	G	H	N	N	N	A	P	R	F	TRBV31_CGGGACATCCCAAG_TRBJ2-5	C	A	G	-	-	-	-	-	-	-	-	T	S	Q	D	T	Q	Y	-	F
HC5HWBBXY_7_IDT-DUI-NXT-302	Unique	TRAV6-5_AGTGATTGGTATAA_TRAJ23	C	A	L	S	-	-	-	D	W	Y	N	Q	G	K	L	I	F	TRBV3_GCCAGGGACTGGGGGGAGGCCTAT_TRBJ2-7	C	A	R	-	-	-	D	W	G	E	-	-	-	A	Y	E	Q	Y	-	F
																				TRBV2_CAAGATGGGAACTGGGTGTACT_TRBJ2-7	C	A	S	-	S	Q	D	G	N	W	-	-	-	-	-	-	V	Y	-	F
HC5HWBBXY_7_IDT-DUI-NXT-303	Unique	TRAV16_GAGGGCGCGGGTGGAG_TRAJ52	C	A	M	R	E	G	A	G	G	A	N	T	G	K	L	T	F	TRBV5_CAGCCGGGACAGCACAG_TRBJ1-1	C	A	S	-	S	R	D	S	T	E	-	-	-	-	-	-	V	F	-	F
HC5HWBBXY_7_IDT-DUI-NXT-305	Unique	TRAV7D-5_GAGCATGAGGGGTTC_TRAJ18	C	A	V	S	-	-	M	R	G	S	A	L	G	R	L	H	F	TRBV5_GCCAAAAGGGACAGGGAAGTGC_TRBJ2-3	C	A	S	-	S	Q	K	G	Q	G	-	-	S	A	E	T	L	Y	-	F
HC5HWBBXY_7_IDT-DUI-NXT-308	Unique	TRAV5D-4_GCTGCCCCGAGGGATGCA_TRAJ39	C	A	A	P	-	-	-	-	R	D	A	G	A	K	L	T	F	TRBV13-2_GGGATAAGGGGGCGGACTCT_TRBJ1-2	C	A	S	-	-	-	-	-	G	D	-	K	G	A	D	S	D	Y	T	F
HC5HWBBXY_7_IDT-DUI-NXT-309	Unique																			TRBV13-1_AGAGACAGGGGGCGCAGCGAAA_TRBJ1-4	C	A	S	-	R	D	R	G	R	S	-	-	-	-	E	R	L	F	-	F
HC5HWBBXY_7_IDT-DUI-NXT-310	Unique	TRAV1_TGAGGAAGAATT_TRAJ23	C	A	V	R	-	-	-	K	N	Y	N	Q	G	K	L	I	F	TRBV13-3_GTGATTCGCCAGGGCCCTAT_TRBJ1-6	C	A	S	-	S	D	S	P	G	P	-	-	Y	N	S	P	L	Y	-	F
HC5HWBBXY_7_IDT-DUI-NXT-311	Unique	TRAV14D-3_DV8_CAGCATCAAATCA_TRAJ57	C	A	A	S	-	-	-	N	Q	G	G	S	A	K	L	I	F	TRBV13-3_GTGATCTCGGGACTGGGGGCTATG_TRBJ2-7	C	A	S	-	S	D	L	G	T	G	-	-	-	G	Y	E	Q	Y	-	F
HC5HWBBXY_7_IDT-DUI-NXT-312	Unique																			TRBV1_GCAGATCCCCGGGACAACAACG_TRBJ1-4	C	T	C	-	S	A	D	P	R	D	-	-	N	N	E	R	L	F	-	F
HC5HWBBXY_7_IDT-DUI-NXT-313	Unique	TRAV4-2_TGCTGGCTATAAT_TRAJ39	C	A	A	G	-	-	-	-	Y	N	A	G	A	K	L	T	F	TRBV19_CCAGCTCGCAGATCAATTCTG_TRBJ1-3	C	A	S	-	S	Q	I	N	S	G	-	-	-	-	N	T	L	Y	-	F
HC5HWBBXY_7_IDT-DUI-NXT-314	Unique																			TRBV5_CAAGACTGGGGTTTATATGA_TRBJ2-7	C	A	S	-	S	Q	D	W	G	L	-	-	-	-	Y	E	Q	Y	-	F
HC5HWBBXY_7_IDT-DUI-NXT-315	Unique																			TRBV1_TGCAGCGACAGGGCGGGCAGA_TRBJ2-3	C	T	C	-	S	A	A	T	G	R	-	-	-	A	E	T	L	Y	-	F
HC5HWBBXY_7_IDT-DUI-NXT-317	Unique	TRAV6D-7_TCTGACGTCAGGA_TRAJ45	C	A	L	T	-	-	-	-	S	G	G	A	D	R	L	T	F	TRBV16_TTAGAGGGGGGAATTGAAC_TRBJ2-7	C	A	S	-	S	L	E	G	G	I	-	-	-	-	-	E	Q	Y	-	F
		TRAV5D-4_AAGTGATGGGAAC_TRAJ9	C	A	A	S	-	-	-	D	G	N	M	G	Y	K	L	T	F
HC5HWBBXY_7_IDT-DUI-NXT-318	Unique	TRAV9-3_CGAGCGCGCCCTATG_TRAJ48	C	A	A	S	-	-	-	A	P	Y	G	N	E	K	I	T	F	TRBV13-1_TGATGGACAATCTGG_TRBJ1-3	C	A	S	-	S	D	G	Q	S	G	-	-	-	-	N	T	L	Y	-	F
HC5HWBBXY_7_IDT-DUI-NXT-319	Unique	TRAV14D-1_AAGTGCACGGGGTTC_TRAJ18	C	A	A	S	-	-	A	R	G	S	A	L	G	R	L	H	F	TRBV12-2_CTCTCCGGGACAGCAAGA_TRBJ2-5	C	A	S	-	S	P	-	-	G	Q	-	-	-	Q	D	T	Q	Y	-	F
HC5HWBBXY_7_IDT-DUI-NXT-320	Unique	TRAV6D-7_CTGAGAGGAGGT_TRAJ18	C	A	L	R	-	-	-	G	G	S	A	L	G	R	L	H	F	TRBV13-1_AGTGAGAGGGGTAACCA_TRBJ2-5	C	A	S	-	S	E	R	G	N	Q	-	-	-	-	D	T	Q	Y	-	F
HC5HWBBXY_7_IDT-DUI-NXT-321	Unique	TRAV7-1_TGAGCCGAACAAA_TRAJ30	C	A	V	S	-	-	-	-	R	T	N	A	Y	K	V	I	F	TRBV19_CAGTACGAGGGGGGCCTCAAACA_TRBJ2-4	C	A	S	-	S	T	R	G	A	S	-	-	-	-	N	T	L	Y	-	F
HC5HWBBXY_7_IDT-DUI-NXT-322	Unique	TRAV7D-4_GTCAGACAGGCTT_TRAJ35	C	A	A	S	-	-	-	Q	T	G	F	A	S	A	L	T	F	TRBV31_CTGGACCCAGGGGGAAGT_TRBJ1-1	C	A	W	-	-	-	-	-	-	-	-	-	T	Q	G	E	V	F	-	F
HC5HWBBXY_7_IDT-DUI-NXT-323	Unique	TRAV3-1_GTCAGGCCGAACA_TRAJ53	C	A	V	R	-	P	N	S	G	G	S	N	Y	K	L	T	F	TRBV31_AGTCTTTGGGGGTATGA_TRBJ2-7	C	A	W	-	-	S	L	W	G	Y	-	-	-	-	-	E	Q	Y	-	F
HC5HWBBXY_7_IDT-DUI-NXT-324	Unique																			TRBV20_CTAGGAAGGGGAACTC_TRBJ1-2	C	G	A	-	-	R	K	G	N	S	-	-	-	-	-	-	D	Y	T	F
HC5HWBBXY_7_IDT-DUI-NXT-325	Unique																			TRBV13-2_GTGATTCCTCGACTGGGGGGGTCTCCT_TRBJ2-7	C	A	S	-	G	D	S	S	T	G	-	G	V	S	Y	E	Q	Y	-	F
HC5HWBBXY_7_IDT-DUI-NXT-326	Unique	TRAV7-3_AGTGATGGGCAGTG_TRAJ17	C	A	V	M	-	-	-	-	G	S	A	G	N	K	L	T	F	TRBV15_AGTTTGGAACAGGAAACCTAT_TRBJ2-7	C	A	S	-	S	L	E	Q	E	T	-	-	-	-	Y	E	Q	Y	-	F
HC5HWBBXY_7_IDT-DUI-NXT-328	Unique	TRAV13D-2_ATGGAGTCCTC_TRAJ50	C	A	M	E	-	-	-	-	S	S	S	F	S	K	L	V	F	TRBV16_CAAGCCAGGCAAAC_TRBJ2-2	C	A	S	-	Q	A	N	T	G	Q	-	-	-	-	-	-	L	Y	-	F
HC5HWBBXY_7_IDT-DUI-NXT-329	Unique	TRAV14D-2_CAAGTACTGG_TRAJ12	C	A	A	S	-	-	-	-	-	T	G	G	Y	K	V	V	F	TRBV16_TTAGACTGGGGCCAAG_TRBJ2-5	C	A	S	-	S	L	D	W	G	Q	-	-	-	-	D	T	Q	Y	-	F
HC5HWBBXY_7_IDT-DUI-NXT-330	Unique	TRAV10_AAGCAGAGCCGGAGG_TRAJ56	C	A	A	S	-	-	-	R	A	G	G	N	N	K	L	T	F	TRBV2_CAAGAATATTCGGTGGACAC_TRBJ2-5	C	A	S	-	S	Q	E	Y	S	V	-	-	-	-	D	T	Q	Y	-	F
HC5HWBBXY_7_IDT-DUI-NXT-331	Unique	TRAV6D-7_AGTGATCGGGCAGGC_TRAJ28	C	A	L	S	-	D	R	A	G	T	G	S	N	R	L	T	F	TRBV1_GCAGAACAGGGATCTGG_TRBJ1-3	C	T	C	-	S	A	E	Q	G	S	-	-	-	G	N	T	L	Y	-	F
HC5HWBBXY_7_IDT-DUI-NXT-332	Unique	TRAV10_AAGCAACCCCAAT_TRAJ27	C	A	A	S	-	-	-	-	N	P	N	T	G	K	L	T	F	TRBV4_AGCAGTCGGACAGGGACCAAC_TRBJ1-4	C	A	S	-	S	R	T	G	T	N	-	-	-	-	E	R	L	F	-	F
HC5HWBBXY_7_IDT-DUI-NXT-333	Unique	TRAV21_DV12_TGAGACCCGATTCCA_TRAJ34	C	I	L	R	-	-	-	P	D	S	N	T	D	K	V	V	F	TRBV13-2_GGTGAAAGGGTGTACACC_TRBJ2-4	C	A	S	-	-	G	E	R	V	Y	-	-	-	-	-	T	L	Y	-	F
		TRAV14-1_AGCAACTAATA_TRAJ39	C	A	A	T	-	-	-	-	N	N	A	G	A	K	L	T	F
HC5HWBBXY_7_IDT-DUI-NXT-334	Unique																			TRBV3_CAGCTACCGGGACTGGGATGAA_TRBJ2-7	C	A	S	-	S	Y	R	D	W	D	-	-	-	-	-	E	Q	Y	-	F
HC5HWBBXY_7_IDT-DUI-NXT-335	Unique	TRAV4-2_TGTGGCCGGGGCTGGTGGCTTTTTTGTGGT_TRAJ12	C	A	A	V	-	-	-	A	G	A	G	G	F	F	V	V	F	TRBV13-2_GTGATTTAGGGGACAC_TRBJ2-5	C	A	S	-	-	G	D	L	G	D	-	-	-	-	-	T	Q	Y	-	F
		TRAV4-2_TGAGGCCGGGGC_TRAJ12	C	A	A	E	-	-	-	A	G	A	G	G	Y	K	V	V	F
HC5HWBBXY_7_IDT-DUI-NXT-336	Unique	TRAV7-4_GCTAGCCTCAATA_TRAJ34	C	A	A	S	-	-	-	-	-	L	N	T	D	K	V	V	F	TRBV1_CAGTGGGGACTGGTCAGACA_TRBJ2-5	C	T	C	-	S	G	D	W	S	D	-	-	-	-	-	T	Q	Y	-	F
HC5HWBBXY_7_IDT-DUI-NXT-337	Unique																			TRBV19_GCAGTCCTACAGGGGGCTGGAACAA_TRBJ1-5	C	A	S	-	S	P	T	G	G	W	-	N	N	Q	A	P	L	F	-	-
HC5HWBBXY_7_IDT-DUI-NXT-340	Unique	TRAV7-4_CTAGTATGAAT_TRAJ23	C	A	A	S	-	-	-	M	N	Y	N	Q	G	K	L	I	F	TRBV2_AGCCAGCAGGGGGACTAT_TRBJ2-1	C	A	S	-	S	Q	Q	G	D	Y	-	-	-	-	A	E	Q	F	-	F
HC5HWBBXY_7_IDT-DUI-NXT-342	Unique	TRAV16D_DV11_GAGGGATGGAGGGGAGC_TRAJ52	C	A	M	R	E	G	W	R	G	A	N	T	G	K	L	T	F	TRBV14_AGCAGACGGACTGGGGGGAGTCA_TRBJ2-4	C	A	S	-	R	R	T	G	G	S	-	-	-	Q	N	T	L	Y	-	F
HC5HWBBXY_7_IDT-DUI-NXT-344	Unique	TRAV14D-3_DV8_CAGCAGCTAACA_TRAJ31	C	A	A	A	-	-	-	-	-	-	N	N	N	R	I	F	F	TRBV29_CAGTTCCTCTCCGGGACAGGGGGACACC_TRBJ2-2	C	A	S	-	S	S	S	P	G	Q	-	G	D	T	G	Q	L	Y	-	F
HC5HWBBXY_7_IDT-DUI-NXT-346	Unique	TRAV7-2_CAGCAGCAAAGGGAAACAC_TRAJ49	C	A	A	A	-	-	K	G	N	T	G	Y	Q	N	F	Y	F	TRBV16_TTAGATCCAATCCAAG_TRBJ2-5	C	A	S	-	S	L	D	P	I	Q	-	-	-	-	D	T	Q	Y	-	F
HC5HWBBXY_7_IDT-DUI-NXT-347	Unique	TRAV9-3_GAGCAATAAC_TRAJ31	C	A	A	S	-	-	-	-	-	N	N	N	N	R	I	F	F	TRBV15_GCAGTCTTAAAAAC_TRBJ2-4	C	A	S	-	-	-	-	-	-	-	-	S	L	K	N	T	L	Y	-	F
HC5HWBBXY_7_IDT-DUI-NXT-349	Unique																			TRBV13-1_GTAATCGACCCTCACATCATTCCT_TRBJ1-6	C	A	S	-	S	N	R	P	S	H	H	S	Y	N	S	P	L	Y	-	F
HC5HWBBXY_7_IDT-DUI-NXT-350	Unique																			TRBV13-1_GTGATCACAGGGGTGACACA_TRBJ1-1	C	A	S	-	S	D	H	R	G	D	-	-	-	-	T	E	V	F	-	F
HC5HWBBXY_7_IDT-DUI-NXT-352	Unique																			TRBV16_GCAGCAACGGACGAACAGA_TRBJ1-1	C	A	S	-	S	N	G	R	T	E	-	-	-	-	-	-	V	F	-	F
HC5HWBBXY_7_IDT-DUI-NXT-353	Unique																			TRBV13-3_CAGTGCGCCGGGACCGAATAAT_TRBJ1-6	C	A	S	-	S	-	A	P	G	P	-	-	N	N	S	P	L	Y	-	F
HC5HWBBXY_7_IDT-DUI-NXT-354	Unique	TRAV7D-4_GAGCAGGGCACGG_TRAJ49	C	A	A	S	-	-	E	Q	G	T	G	Y	Q	N	F	Y	F	TRBV29_CAGTTATGAGGGAAACA_TRBJ1-1	C	A	S	-	S	Y	E	G	N	T	-	-	-	-	-	E	V	F	-	F
HC5HWBBXY_7_IDT-DUI-NXT-355	Unique	TRAV5D-4_AAGTGCACACAATAA_TRAJ39	C	A	A	S	-	-	A	H	N	N	A	G	A	K	L	T	F	TRBV2_CAAGAAGCAGATGGGTCCAA_TRBJ1-4	C	A	S	-	S	Q	E	A	D	G	-	-	S	N	E	R	L	F	-	F
		TRAV16D_DV11_AGAGGTCGACAC_TRAJ30	C	A	M	R	-	-	E	V	D	T	N	A	Y	K	V	I	F
HC5HWBBXY_7_IDT-DUI-NXT-357	Unique	TRAV7-4_CTAGTCCTAATAA_TRAJ26	C	A	A	S	-	-	-	P	N	N	Y	A	Q	G	L	T	F	TRBV13-3_AGCAGAAATCCTGACTGGGGGGGCGCAGA_TRBJ2-3	C	A	S	R	N	P	D	W	G	G	-	-	-	A	E	T	L	Y	-	F
HC5HWBBXY_7_IDT-DUI-NXT-358	Unique	TRAV4D-4_GCTGACCGGGCAGGA_TRAJ40	C	A	A	D	-	-	-	-	R	A	G	N	Y	K	Y	V	F	TRBV13-3_AGCAGCAACCGGGACAGGGTGAACACC_TRBJ2-5	C	A	S	-	S	N	R	D	R	V	-	-	-	-	N	T	Q	Y	-	F
		TRAV3-3_TCAGTCCCAATA_TRAJ31	C	A	V	S	-	-	-	-	-	-	P	N	N	R	I	F	F
HC5HWBBXY_7_IDT-DUI-NXT-359	Unique																			TRBV31_GAGTCCCACGGGGGCTTATGC_TRBJ2-1	C	A	W	-	S	P	T	G	A	Y	-	-	-	-	A	E	Q	F	-	F
HC5HWBBXY_7_IDT-DUI-NXT-360	Unique																			TRBV15_AGTTTGGGGGTTAATTCTG_TRBJ1-3	C	A	S	-	S	L	G	V	N	S	-	-	-	G	N	T	L	Y	-	F
HC5HWBBXY_7_IDT-DUI-NXT-362	Unique	TRAV10_CAAGCCCGAACA_TRAJ49	C	A	A	S	-	-	-	P	N	T	G	Y	Q	N	F	Y	F	TRBV13-2_CAGCGAGGGCTTCAACG_TRBJ1-4	C	A	S	-	E	-	-	-	-	G	-	-	F	N	E	R	L	F	-	F
HC5HWBBXY_7_IDT-DUI-NXT-365	Unique	TRAV16_GGGGGGAACA_TRAJ49	C	A	M	R	-	-	G	G	N	T	G	Y	Q	N	F	Y	F	TRBV15_CAGTTGGGGGGGCGCGGACCAA_TRBJ2-5	C	A	S	-	-	-	S	W	G	G	-	A	D	Q	D	T	Q	Y	-	F
HC5HWBBXY_7_IDT-DUI-NXT-366	Unique																			TRBV1_AGTGCCACTGGGTCTAGTGC_TRBJ2-3	C	T	C	-	S	A	T	G	S	S	-	-	-	A	E	T	L	Y	-	F
HC5HWBBXY_7_IDT-DUI-NXT-367	Unique	TRAV12D-3_AGTGACGACTAT_TRAJ48	C	A	L	S	-	-	-	D	D	Y	G	N	E	K	I	T	F	TRBV3_GCAGCCGGGACTGGGTTAACCA_TRBJ2-5	C	A	S	-	S	R	D	W	V	N	-	-	-	Q	D	T	Q	Y	-	F
HC5HWBBXY_7_IDT-DUI-NXT-368	Unique	TRAV6D-7_CTCTGGGTTA_TRAJ49	C	A	L	-	-	-	-	-	-	-	G	Y	Q	N	F	Y	F	TRBV20_GGTGCCCGACAGGGGGCAAAC_TRBJ1-2	C	G	A	-	R	Q	G	A	N	S	-	-	-	-	-	-	D	Y	T	F
HC5HWBBXY_7_IDT-DUI-NXT-369	Unique	TRAV5D-4_GCTGCTTACCA_TRAJ15	C	A	A	Y	-	-	-	-	-	Q	G	G	R	A	L	I	F	TRBV20_TGCTACGTCCGGGACAGGGCCCGAAA_TRBJ1-4	C	G	A	-	T	S	G	T	G	P	-	-	-	-	E	R	L	F	-	F
HC5HWBBXY_7_IDT-DUI-NXT-370	Unique																			TRBV5_CAGCCTCGGGACTGGGGGCTTTAACCA_TRBJ2-5	C	A	S	-	S	L	G	T	G	G	-	F	N	Q	D	T	Q	Y	-	F
HC5HWBBXY_7_IDT-DUI-NXT-371	Unique																			TRBV13-1_AGTGAGAGGGACAGGGGCAACG_TRBJ1-4	C	A	S	-	S	E	R	D	R	G	-	-	-	N	E	R	L	F	-	F
HC5HWBBXY_7_IDT-DUI-NXT-372	Unique	TRAV7N-4_GTGAGGGCACCA_TRAJ27	C	A	V	S	-	-	-	E	G	T	N	T	G	K	L	T	F	TRBV16_TTAGAGGGGGGGGCTGGAGACA_TRBJ2-5	C	A	S	-	S	L	E	G	G	A	-	-	-	G	D	T	Q	Y	-	F
HC5HWBBXY_7_IDT-DUI-NXT-374	Unique	TRAV5D-4_AAGTGGAGGTACAG_TRAJ40	C	A	A	S	-	-	-	G	G	T	G	N	Y	K	Y	V	F	TRBV20_AGGGACGTAAACA_TRBJ2-4	C	G	A	-	R	D	-	-	-	-	-	-	-	V	N	T	L	Y	-	F
HC5HWBBXY_7_IDT-DUI-NXT-375	Unique	TRAV6-6_GGTGAAACTGG_TRAJ44	C	A	L	G	-	-	-	E	T	G	S	G	G	K	L	T	L	TRBV2_CAGCCGACAAAACT_TRBJ1-2	C	A	S	-	S	R	Q	N	S	D	-	-	-	-	-	-	-	Y	T	F
HC5HWBBXY_7_IDT-DUI-NXT-376	Unique	TRAV4D-3_GCTGAAGCTGGA_TRAJ52	C	A	A	E	-	-	-	A	G	A	N	T	G	K	L	T	F	TRBV5_GCCAAACAGCAAAC_TRBJ1-2	C	A	S	-	S	Q	T	A	N	S	-	-	-	-	-	-	D	Y	T	F
		TRAV14D-3_DV8_AGCAAGTGCCAACAA_TRAJ43	C	A	A	S	-	-	-	-	-	A	N	N	N	A	P	R	F
HC5HWBBXY_7_IDT-DUI-NXT-377	Unique	TRAV13-1_GTGCTCCAGGCA_TRAJ15	C	A	-	-	-	-	-	-	-	-	P	G	R	A	L	I	F	TRBV4_GCAGCCCTCCGGGACATAGCTCCT_TRBJ2-7	C	A	S	-	S	P	P	G	H	S	-	-	-	S	Y	E	Q	Y	-	F
HC5HWBBXY_7_IDT-DUI-NXT-378	Unique	TRAV10_AAGCAGAAATT_TRAJ13	C	A	A	S	-	-	-	-	R	N	S	G	T	Y	Q	R	F	TRBV19_AGTATGGGGCAGGCCAAC_TRBJ1-4	C	A	S	-	S	M	G	Q	A	N	-	-	-	-	E	R	L	F	-	F
		TRAV7-1_GAGCATTGGTACAG_TRAJ40	C	A	V	S	-	-	-	I	G	T	G	N	Y	K	Y	V	F
HC5HWBBXY_7_IDT-DUI-NXT-379	Unique	TRAV14D-2_CAAGTCTCCTCATGAAT_TRAJ57	C	A	A	S	L	L	M	N	Q	G	G	S	A	K	L	I	F	TRBV14_AGCAGCATCAGGGGCCCCAAC_TRBJ1-4	C	A	S	-	S	I	R	G	P	N	-	-	-	-	E	R	L	F	-	F
HC5HWBBXY_7_IDT-DUI-NXT-380	Unique	TRAV4-2_TGAGGCGACTGCCAG_TRAJ24	C	A	A	E	-	-	-	A	T	A	S	L	G	K	L	Q	F	TRBV15_AGCAGCTCCGGGACAGGGGTTTATGA_TRBJ2-7	C	A	S	-	S	S	G	T	G	V	-	-	-	-	Y	E	Q	Y	-	F
HC5HWBBXY_7_IDT-DUI-NXT-381	Unique	TRAV9N-3_TGAGCGCTTACCA_TRAJ15	C	A	V	S	-	-	-	A	Y	Q	G	G	R	A	L	I	F	TRBV16_CTTAGGGGGTTCCA_TRBJ1-4	C	A	S	-	S	L	G	G	S	N	-	-	-	-	E	R	L	F	-	F
HC5HWBBXY_7_IDT-DUI-NXT-382	Unique	TRAV6-4_TGTGCCGTTTCATCC_TRAJ50	C	A	V	S	-	-	-	-	S	S	S	F	S	K	L	V	F	TRBV13-3_GCAGTCCGGGACAAAAATATGA_TRBJ2-7	C	A	S	-	-	-	S	P	G	Q	-	-	-	K	Y	E	Q	Y	-	F
HC5HWBBXY_7_IDT-DUI-NXT-383	Unique	TRAV7-4_AGCTACCCACGTTAC_TRAJ44	C	A	A	T	-	-	H	V	T	G	S	G	G	K	L	T	L	TRBV1_TGGAGCAAAC_TRBJ1-1	C	T	C	-	-	-	-	S	G	A	-	-	-	N	T	E	V	F	-	F
HC5HWBBXY_7_IDT-DUI-NXT-384	Unique	TRAV14D-2_GTGCACCCCATAAC_TRAJ31	C	A	P	H	-	-	-	-	-	-	N	N	N	R	I	F	F	TRBV5_CAAGATCCGACAGGGGGCTCATACACC_TRBJ2-5	C	A	S	-	S	Q	D	P	T	G	-	-	G	S	Y	T	Q	Y	-	F
