# Supplementary material for: Transcriptional re-programming of insulin B-chain epitope-specific T-follicular helper cells into anti-diabetogenic T-regulatory type-1 cells
Source: Front Immunol. 2023 Apr 19;14:1177722. doi: 10.3389/fimmu.2023.1177722 (PMC10154693; doi:10.3389/fimmu.2023.1177722)
Supplement: Supplementary file 5 [file DataSheet_4.xlsx]

## Sheet: Sheet1
source	cell_id	cluster
SANTAMARIA_03	H73J2BBXY_2_IDT-DUI-NXT-289	2	INS3
SANTAMARIA_03	H73J2BBXY_2_IDT-DUI-NXT-290	2	Unique
SANTAMARIA_03	H73J2BBXY_2_IDT-DUI-NXT-291	2	INS24
SANTAMARIA_03	H73J2BBXY_2_IDT-DUI-NXT-292	1	INS22
SANTAMARIA_03	H73J2BBXY_2_IDT-DUI-NXT-293	1	INS18
SANTAMARIA_03	H73J2BBXY_2_IDT-DUI-NXT-294	2	INS27
SANTAMARIA_03	H73J2BBXY_2_IDT-DUI-NXT-295	1	INS21
SANTAMARIA_03	H73J2BBXY_2_IDT-DUI-NXT-296	2	INS18
SANTAMARIA_03	H73J2BBXY_2_IDT-DUI-NXT-298	2	INS27
SANTAMARIA_03	H73J2BBXY_2_IDT-DUI-NXT-299	2	INS13
SANTAMARIA_03	H73J2BBXY_2_IDT-DUI-NXT-301	2	INS0
SANTAMARIA_03	H73J2BBXY_2_IDT-DUI-NXT-302	1	#N/A
SANTAMARIA_03	H73J2BBXY_2_IDT-DUI-NXT-303	1	#N/A
SANTAMARIA_03	H73J2BBXY_2_IDT-DUI-NXT-304	1	INS18
SANTAMARIA_03	H73J2BBXY_2_IDT-DUI-NXT-305	2	INS24
SANTAMARIA_03	H73J2BBXY_2_IDT-DUI-NXT-306	2	INS34
SANTAMARIA_03	H73J2BBXY_2_IDT-DUI-NXT-307	2	INS24
SANTAMARIA_03	H73J2BBXY_2_IDT-DUI-NXT-309	2	INS4
SANTAMARIA_03	H73J2BBXY_2_IDT-DUI-NXT-310	2	INS34
SANTAMARIA_03	H73J2BBXY_2_IDT-DUI-NXT-311	1	#N/A
SANTAMARIA_03	H73J2BBXY_2_IDT-DUI-NXT-312	2	INS24
SANTAMARIA_03	H73J2BBXY_2_IDT-DUI-NXT-313	2	INS5
SANTAMARIA_03	H73J2BBXY_2_IDT-DUI-NXT-314	2	INS5
SANTAMARIA_03	H73J2BBXY_2_IDT-DUI-NXT-315	1	INS18
SANTAMARIA_03	H73J2BBXY_2_IDT-DUI-NXT-316	2	Unique
SANTAMARIA_03	H73J2BBXY_2_IDT-DUI-NXT-317	2	INS0
SANTAMARIA_03	H73J2BBXY_2_IDT-DUI-NXT-318	1	#N/A
SANTAMARIA_03	H73J2BBXY_2_IDT-DUI-NXT-319	2	INS16
SANTAMARIA_03	H73J2BBXY_2_IDT-DUI-NXT-320	2	INS5
SANTAMARIA_03	H73J2BBXY_2_IDT-DUI-NXT-321	1	INS4
SANTAMARIA_03	H73J2BBXY_2_IDT-DUI-NXT-322	2	INS3
SANTAMARIA_03	H73J2BBXY_2_IDT-DUI-NXT-323	1	INS39
SANTAMARIA_03	H73J2BBXY_2_IDT-DUI-NXT-324	2	INS24
SANTAMARIA_03	H73J2BBXY_2_IDT-DUI-NXT-325	2	INS5
SANTAMARIA_03	H73J2BBXY_2_IDT-DUI-NXT-326	2	INS17
SANTAMARIA_03	H73J2BBXY_2_IDT-DUI-NXT-327	1	INS12
SANTAMARIA_03	H73J2BBXY_2_IDT-DUI-NXT-328	1	INS13
SANTAMARIA_03	H73J2BBXY_2_IDT-DUI-NXT-329	1	INS22
SANTAMARIA_03	H73J2BBXY_2_IDT-DUI-NXT-330	1	INS37
SANTAMARIA_03	H73J2BBXY_2_IDT-DUI-NXT-331	1	INS24
SANTAMARIA_03	H73J2BBXY_2_IDT-DUI-NXT-332	2	INS16
SANTAMARIA_03	H73J2BBXY_2_IDT-DUI-NXT-333	1	INS17
SANTAMARIA_03	H73J2BBXY_2_IDT-DUI-NXT-334	2	INS16
SANTAMARIA_03	H73J2BBXY_2_IDT-DUI-NXT-335	1	INS13
SANTAMARIA_03	H73J2BBXY_2_IDT-DUI-NXT-336	2	INS0
SANTAMARIA_03	H73J2BBXY_2_IDT-DUI-NXT-337	1	#N/A
SANTAMARIA_03	H73J2BBXY_2_IDT-DUI-NXT-338	2	INS0
SANTAMARIA_03	H73J2BBXY_2_IDT-DUI-NXT-339	2	INS24
SANTAMARIA_03	H73J2BBXY_2_IDT-DUI-NXT-340	1	INS23
SANTAMARIA_03	H73J2BBXY_2_IDT-DUI-NXT-341	2	INS16
SANTAMARIA_03	H73J2BBXY_2_IDT-DUI-NXT-342	2	INS21
SANTAMARIA_03	H73J2BBXY_2_IDT-DUI-NXT-343	0	INS0
SANTAMARIA_03	H73J2BBXY_2_IDT-DUI-NXT-344	1	INS22
SANTAMARIA_03	H73J2BBXY_2_IDT-DUI-NXT-345	2	INS4
SANTAMARIA_03	H73J2BBXY_2_IDT-DUI-NXT-346	2	INS12
SANTAMARIA_03	H73J2BBXY_2_IDT-DUI-NXT-347	2	INS21
SANTAMARIA_03	H73J2BBXY_2_IDT-DUI-NXT-348	2	INS5
SANTAMARIA_03	H73J2BBXY_2_IDT-DUI-NXT-349	2	INS23
SANTAMARIA_03	H73J2BBXY_2_IDT-DUI-NXT-350	1	INS13
SANTAMARIA_03	H73J2BBXY_2_IDT-DUI-NXT-351	2	INS23
SANTAMARIA_03	H73J2BBXY_2_IDT-DUI-NXT-352	1	INS27
SANTAMARIA_03	H73J2BBXY_2_IDT-DUI-NXT-353	2	INS0
SANTAMARIA_03	H73J2BBXY_2_IDT-DUI-NXT-354	1	INS12
SANTAMARIA_03	H73J2BBXY_2_IDT-DUI-NXT-355	2	INS24
SANTAMARIA_03	H73J2BBXY_2_IDT-DUI-NXT-356	2	Unique
SANTAMARIA_03	H73J2BBXY_2_IDT-DUI-NXT-357	2	INS24
SANTAMARIA_03	H73J2BBXY_2_IDT-DUI-NXT-358	2	INS13
SANTAMARIA_03	H73J2BBXY_2_IDT-DUI-NXT-359	2	INS16
SANTAMARIA_03	H73J2BBXY_2_IDT-DUI-NXT-360	1	INS17
SANTAMARIA_03	H73J2BBXY_2_IDT-DUI-NXT-361	2	INS5
SANTAMARIA_03	H73J2BBXY_2_IDT-DUI-NXT-362	2	INS34
SANTAMARIA_03	H73J2BBXY_2_IDT-DUI-NXT-363	2	Unique
SANTAMARIA_03	H73J2BBXY_2_IDT-DUI-NXT-364	1	INS24
SANTAMARIA_03	H73J2BBXY_2_IDT-DUI-NXT-365	2	INS21
SANTAMARIA_03	H73J2BBXY_2_IDT-DUI-NXT-366	1	INS13
SANTAMARIA_03	H73J2BBXY_2_IDT-DUI-NXT-367	1	#N/A
SANTAMARIA_03	H73J2BBXY_2_IDT-DUI-NXT-368	1	INS24
SANTAMARIA_03	H73J2BBXY_2_IDT-DUI-NXT-369	1	INS4
SANTAMARIA_03	H73J2BBXY_2_IDT-DUI-NXT-370	1	INS5
SANTAMARIA_03	H73J2BBXY_2_IDT-DUI-NXT-371	2	INS12
SANTAMARIA_03	H73J2BBXY_2_IDT-DUI-NXT-372	2	INS0
SANTAMARIA_03	H73J2BBXY_2_IDT-DUI-NXT-373	2	Unique
SANTAMARIA_03	H73J2BBXY_2_IDT-DUI-NXT-374	2	INS5
SANTAMARIA_03	H73J2BBXY_2_IDT-DUI-NXT-375	2	INS5
SANTAMARIA_03	H73J2BBXY_2_IDT-DUI-NXT-376	1	INS3
SANTAMARIA_03	H73J2BBXY_2_IDT-DUI-NXT-377	2	INS21
SANTAMARIA_03	H73J2BBXY_2_IDT-DUI-NXT-378	2	INS34
SANTAMARIA_03	H73J2BBXY_2_IDT-DUI-NXT-379	1	#N/A
SANTAMARIA_03	H73J2BBXY_2_IDT-DUI-NXT-380	2	INS24
SANTAMARIA_03	H73J2BBXY_2_IDT-DUI-NXT-381	2	INS0
SANTAMARIA_03	H73J2BBXY_2_IDT-DUI-NXT-382	1	INS21
SANTAMARIA_03	H73J2BBXY_2_IDT-DUI-NXT-383	2	INS13
SANTAMARIA_03	H73J2BBXY_2_IDT-DUI-NXT-384	2	INS13
SANTAMARIA_03	H73WCBBXY_5_IDT-DUI-NXT-1	1	INS12
SANTAMARIA_03	H73WCBBXY_5_IDT-DUI-NXT-2	2	Unique
SANTAMARIA_03	H73WCBBXY_5_IDT-DUI-NXT-3	2	INS6
SANTAMARIA_03	H73WCBBXY_5_IDT-DUI-NXT-4	2	INS15
SANTAMARIA_03	H73WCBBXY_5_IDT-DUI-NXT-5	1	INS43
SANTAMARIA_03	H73WCBBXY_5_IDT-DUI-NXT-6	2	INS6
SANTAMARIA_03	H73WCBBXY_5_IDT-DUI-NXT-7	1	INS33
SANTAMARIA_03	H73WCBBXY_5_IDT-DUI-NXT-8	2	Unique
SANTAMARIA_03	H73WCBBXY_5_IDT-DUI-NXT-9	1	INS20
SANTAMARIA_03	H73WCBBXY_5_IDT-DUI-NXT-10	2	INS6
SANTAMARIA_03	H73WCBBXY_5_IDT-DUI-NXT-11	2	INS35
SANTAMARIA_03	H73WCBBXY_5_IDT-DUI-NXT-12	1	INS20
SANTAMARIA_03	H73WCBBXY_5_IDT-DUI-NXT-13	2	INS15
SANTAMARIA_03	H73WCBBXY_5_IDT-DUI-NXT-14	2	INS12
SANTAMARIA_03	H73WCBBXY_5_IDT-DUI-NXT-15	1	INS10
SANTAMARIA_03	H73WCBBXY_5_IDT-DUI-NXT-16	0	INS31
SANTAMARIA_03	H73WCBBXY_5_IDT-DUI-NXT-17	1	INS36
SANTAMARIA_03	H73WCBBXY_5_IDT-DUI-NXT-18	0	INS6
SANTAMARIA_03	H73WCBBXY_5_IDT-DUI-NXT-19	1	INS6
SANTAMARIA_03	H73WCBBXY_5_IDT-DUI-NXT-20	2	Unique
SANTAMARIA_03	H73WCBBXY_5_IDT-DUI-NXT-21	1	Unique
SANTAMARIA_03	H73WCBBXY_5_IDT-DUI-NXT-22	1	Unique
SANTAMARIA_03	H73WCBBXY_5_IDT-DUI-NXT-23	0	INS43
SANTAMARIA_03	H73WCBBXY_5_IDT-DUI-NXT-24	1	INS6
SANTAMARIA_03	H73WCBBXY_5_IDT-DUI-NXT-25	1	INS13
SANTAMARIA_03	H73WCBBXY_5_IDT-DUI-NXT-26	2	INS6
SANTAMARIA_03	H73WCBBXY_5_IDT-DUI-NXT-27	0	INS10
SANTAMARIA_03	H73WCBBXY_5_IDT-DUI-NXT-28	0	INS6
SANTAMARIA_03	H73WCBBXY_5_IDT-DUI-NXT-29	1	INS15
SANTAMARIA_03	H73WCBBXY_5_IDT-DUI-NXT-30	2	INS15
SANTAMARIA_03	H73WCBBXY_5_IDT-DUI-NXT-31	0	INS6
SANTAMARIA_03	H73WCBBXY_5_IDT-DUI-NXT-32	2	INS15
SANTAMARIA_03	H73WCBBXY_5_IDT-DUI-NXT-33	2	INS25
SANTAMARIA_03	H73WCBBXY_5_IDT-DUI-NXT-34	1	INS14
SANTAMARIA_03	H73WCBBXY_5_IDT-DUI-NXT-35	1	#N/A
SANTAMARIA_03	H73WCBBXY_5_IDT-DUI-NXT-36	2	INS6
SANTAMARIA_03	H73WCBBXY_5_IDT-DUI-NXT-37	0	INS6
SANTAMARIA_03	H73WCBBXY_5_IDT-DUI-NXT-38	1	INS25
SANTAMARIA_03	H73WCBBXY_5_IDT-DUI-NXT-39	1	INS20
SANTAMARIA_03	H73WCBBXY_5_IDT-DUI-NXT-40	1	INS13
SANTAMARIA_03	H73WCBBXY_5_IDT-DUI-NXT-41	1	INS15
SANTAMARIA_03	H73WCBBXY_5_IDT-DUI-NXT-42	1	INS6
SANTAMARIA_03	H73WCBBXY_5_IDT-DUI-NXT-43	2	INS31
SANTAMARIA_03	H73WCBBXY_5_IDT-DUI-NXT-44	1	INS38
SANTAMARIA_03	H73WCBBXY_5_IDT-DUI-NXT-45	0	INS10
SANTAMARIA_03	H73WCBBXY_5_IDT-DUI-NXT-46	1	Unique
SANTAMARIA_03	H73WCBBXY_5_IDT-DUI-NXT-47	1	INS31
SANTAMARIA_03	H73WCBBXY_5_IDT-DUI-NXT-48	2	Unique
SANTAMARIA_03	H73WCBBXY_5_IDT-DUI-NXT-49	1	Unique
SANTAMARIA_03	H73WCBBXY_5_IDT-DUI-NXT-50	1	INS14
SANTAMARIA_03	H73WCBBXY_5_IDT-DUI-NXT-51	1	INS15
SANTAMARIA_03	H73WCBBXY_5_IDT-DUI-NXT-52	0	Unique
SANTAMARIA_03	H73WCBBXY_5_IDT-DUI-NXT-53	1	INS43
SANTAMARIA_03	H73WCBBXY_5_IDT-DUI-NXT-54	1	INS6
SANTAMARIA_03	H73WCBBXY_5_IDT-DUI-NXT-55	2	INS25
SANTAMARIA_03	H73WCBBXY_5_IDT-DUI-NXT-56	1	INS33
SANTAMARIA_03	H73WCBBXY_5_IDT-DUI-NXT-57	0	INS31
SANTAMARIA_03	H73WCBBXY_5_IDT-DUI-NXT-58	2	INS15
SANTAMARIA_03	H73WCBBXY_5_IDT-DUI-NXT-59	0	INS6
SANTAMARIA_03	H73WCBBXY_5_IDT-DUI-NXT-60	1	Unique
SANTAMARIA_03	H73WCBBXY_5_IDT-DUI-NXT-61	1	INS13
SANTAMARIA_03	H73WCBBXY_5_IDT-DUI-NXT-62	2	INS15
SANTAMARIA_03	H73WCBBXY_5_IDT-DUI-NXT-63	2	INS10
SANTAMARIA_03	H73WCBBXY_5_IDT-DUI-NXT-64	2	INS35
SANTAMARIA_03	H73WCBBXY_5_IDT-DUI-NXT-65	0	INS29
SANTAMARIA_03	H73WCBBXY_5_IDT-DUI-NXT-66	0	INS15
SANTAMARIA_03	H73WCBBXY_5_IDT-DUI-NXT-67	1	INS9
SANTAMARIA_03	H73WCBBXY_5_IDT-DUI-NXT-68	2	INS6
SANTAMARIA_03	H73WCBBXY_5_IDT-DUI-NXT-69	1	INS20
SANTAMARIA_03	H73WCBBXY_5_IDT-DUI-NXT-70	1	INS6
SANTAMARIA_03	H73WCBBXY_5_IDT-DUI-NXT-71	0	Unique
SANTAMARIA_03	H73WCBBXY_5_IDT-DUI-NXT-72	1	INS9
SANTAMARIA_03	H73WCBBXY_5_IDT-DUI-NXT-73	2	INS10
SANTAMARIA_03	H73WCBBXY_5_IDT-DUI-NXT-74	2	INS15
SANTAMARIA_03	H73WCBBXY_5_IDT-DUI-NXT-75	1	INS15
SANTAMARIA_03	H73WCBBXY_5_IDT-DUI-NXT-76	2	INS9
SANTAMARIA_03	H73WCBBXY_5_IDT-DUI-NXT-77	2	INS15
SANTAMARIA_03	H73WCBBXY_5_IDT-DUI-NXT-78	1	INS33
SANTAMARIA_03	H73WCBBXY_5_IDT-DUI-NXT-79	2	INS6
SANTAMARIA_03	H73WCBBXY_5_IDT-DUI-NXT-80	1	INS13
SANTAMARIA_03	H73WCBBXY_5_IDT-DUI-NXT-81	2	INS15
SANTAMARIA_03	H73WCBBXY_5_IDT-DUI-NXT-82	1	INS6
SANTAMARIA_03	H73WCBBXY_5_IDT-DUI-NXT-83	2	INS36
SANTAMARIA_03	H73WCBBXY_5_IDT-DUI-NXT-85	2	INS12
SANTAMARIA_03	H73WCBBXY_5_IDT-DUI-NXT-86	0	INS38
SANTAMARIA_03	H73WCBBXY_5_IDT-DUI-NXT-87	1	INS14
SANTAMARIA_03	H73WCBBXY_5_IDT-DUI-NXT-88	2	INS15
SANTAMARIA_03	H73WCBBXY_5_IDT-DUI-NXT-89	2	INS15
SANTAMARIA_03	H73WCBBXY_5_IDT-DUI-NXT-90	2	INS36
SANTAMARIA_03	H73WCBBXY_5_IDT-DUI-NXT-91	0	INS29
SANTAMARIA_03	H73WCBBXY_5_IDT-DUI-NXT-92	1	INS33
SANTAMARIA_03	H73WCBBXY_5_IDT-DUI-NXT-93	1	Unique
SANTAMARIA_03	H73WCBBXY_5_IDT-DUI-NXT-96	2	INS12
SANTAMARIA_03	H73WCBBXY_6_IDT-DUI-NXT-97	1	INS44
SANTAMARIA_03	H73WCBBXY_6_IDT-DUI-NXT-98	1	INS16
SANTAMARIA_03	H73WCBBXY_6_IDT-DUI-NXT-99	2	INS41
SANTAMARIA_03	H73WCBBXY_6_IDT-DUI-NXT-100	2	INS34
SANTAMARIA_03	H73WCBBXY_6_IDT-DUI-NXT-102	2	INS0
SANTAMARIA_03	H73WCBBXY_6_IDT-DUI-NXT-103	2	INS24
SANTAMARIA_03	H73WCBBXY_6_IDT-DUI-NXT-104	2	INS24
SANTAMARIA_03	H73WCBBXY_6_IDT-DUI-NXT-105	1	INS16
SANTAMARIA_03	H73WCBBXY_6_IDT-DUI-NXT-106	2	INS3
SANTAMARIA_03	H73WCBBXY_6_IDT-DUI-NXT-108	2	Unique
SANTAMARIA_03	H73WCBBXY_6_IDT-DUI-NXT-109	2	INS0
SANTAMARIA_03	H73WCBBXY_6_IDT-DUI-NXT-110	1	INS23
SANTAMARIA_03	H73WCBBXY_6_IDT-DUI-NXT-111	2	INS24
SANTAMARIA_03	H73WCBBXY_6_IDT-DUI-NXT-112	2	INS34
SANTAMARIA_03	H73WCBBXY_6_IDT-DUI-NXT-113	2	INS24
SANTAMARIA_03	H73WCBBXY_6_IDT-DUI-NXT-114	1	INS17
SANTAMARIA_03	H73WCBBXY_6_IDT-DUI-NXT-115	2	INS21
SANTAMARIA_03	H73WCBBXY_6_IDT-DUI-NXT-116	2	INS34
SANTAMARIA_03	H73WCBBXY_6_IDT-DUI-NXT-117	2	INS24
SANTAMARIA_03	H73WCBBXY_6_IDT-DUI-NXT-118	2	INS34
SANTAMARIA_03	H73WCBBXY_6_IDT-DUI-NXT-119	2	INS24
SANTAMARIA_03	H73WCBBXY_6_IDT-DUI-NXT-120	2	INS34
SANTAMARIA_03	H73WCBBXY_6_IDT-DUI-NXT-121	0	INS3
SANTAMARIA_03	H73WCBBXY_6_IDT-DUI-NXT-122	1	INS5
SANTAMARIA_03	H73WCBBXY_6_IDT-DUI-NXT-123	1	INS5
SANTAMARIA_03	H73WCBBXY_6_IDT-DUI-NXT-124	2	INS34
SANTAMARIA_03	H73WCBBXY_6_IDT-DUI-NXT-125	2	INS12
SANTAMARIA_03	H73WCBBXY_6_IDT-DUI-NXT-126	2	INS5
SANTAMARIA_03	H73WCBBXY_6_IDT-DUI-NXT-127	2	INS23
SANTAMARIA_03	H73WCBBXY_6_IDT-DUI-NXT-128	2	INS21
SANTAMARIA_03	H73WCBBXY_6_IDT-DUI-NXT-129	1	INS24
SANTAMARIA_03	H73WCBBXY_6_IDT-DUI-NXT-130	2	INS39
SANTAMARIA_03	H73WCBBXY_6_IDT-DUI-NXT-131	2	INS0
SANTAMARIA_03	H73WCBBXY_6_IDT-DUI-NXT-132	1	INS12
SANTAMARIA_03	H73WCBBXY_6_IDT-DUI-NXT-133	2	INS3
SANTAMARIA_03	H73WCBBXY_6_IDT-DUI-NXT-134	1	INS44
SANTAMARIA_03	H73WCBBXY_6_IDT-DUI-NXT-135	2	INS41
SANTAMARIA_03	H73WCBBXY_6_IDT-DUI-NXT-136	0	INS3
SANTAMARIA_03	H73WCBBXY_6_IDT-DUI-NXT-137	2	INS24
SANTAMARIA_03	H73WCBBXY_6_IDT-DUI-NXT-138	2	INS37
SANTAMARIA_03	H73WCBBXY_6_IDT-DUI-NXT-139	2	INS0
SANTAMARIA_03	H73WCBBXY_6_IDT-DUI-NXT-140	2	Unique
SANTAMARIA_03	H73WCBBXY_6_IDT-DUI-NXT-142	1	INS16
SANTAMARIA_03	H73WCBBXY_6_IDT-DUI-NXT-143	2	INS5
SANTAMARIA_03	H73WCBBXY_6_IDT-DUI-NXT-144	1	INS4
SANTAMARIA_03	H73WCBBXY_6_IDT-DUI-NXT-145	1	INS16
SANTAMARIA_03	H73WCBBXY_6_IDT-DUI-NXT-146	2	INS0
SANTAMARIA_03	H73WCBBXY_6_IDT-DUI-NXT-147	2	Unique
SANTAMARIA_03	H73WCBBXY_6_IDT-DUI-NXT-148	2	INS24
SANTAMARIA_03	H73WCBBXY_6_IDT-DUI-NXT-149	2	INS16
SANTAMARIA_03	H73WCBBXY_6_IDT-DUI-NXT-150	2	INS34
SANTAMARIA_03	H73WCBBXY_6_IDT-DUI-NXT-152	2	INS34
SANTAMARIA_03	H73WCBBXY_6_IDT-DUI-NXT-153	2	INS24
SANTAMARIA_03	H73WCBBXY_6_IDT-DUI-NXT-154	1	INS24
SANTAMARIA_03	H73WCBBXY_6_IDT-DUI-NXT-155	2	INS24
SANTAMARIA_03	H73WCBBXY_6_IDT-DUI-NXT-156	1	INS27
SANTAMARIA_03	H73WCBBXY_6_IDT-DUI-NXT-157	0	INS13
SANTAMARIA_03	H73WCBBXY_6_IDT-DUI-NXT-162	2	INS12
SANTAMARIA_03	H73WCBBXY_6_IDT-DUI-NXT-167	2	INS34
SANTAMARIA_03	H73WCBBXY_6_IDT-DUI-NXT-168	1	INS5
SANTAMARIA_03	H73WCBBXY_6_IDT-DUI-NXT-179	1	INS24
SANTAMARIA_03	H73WCBBXY_6_IDT-DUI-NXT-184	1	#N/A
SANTAMARIA_03	H73WCBBXY_6_IDT-DUI-NXT-185	2	INS12
SANTAMARIA_03	H73J2BBXY_3_IDT-DUI-NXT-1	1	Unique
SANTAMARIA_03	H73J2BBXY_3_IDT-DUI-NXT-2	0	Unique
SANTAMARIA_03	H73J2BBXY_3_IDT-DUI-NXT-5	1	Unique
SANTAMARIA_03	H73J2BBXY_3_IDT-DUI-NXT-7	2	Unique
SANTAMARIA_03	H73J2BBXY_3_IDT-DUI-NXT-8	2	Unique
SANTAMARIA_03	H73J2BBXY_3_IDT-DUI-NXT-10	0	INS2
SANTAMARIA_03	H73J2BBXY_3_IDT-DUI-NXT-12	0	Unique
SANTAMARIA_03	H73J2BBXY_3_IDT-DUI-NXT-13	2	INS2
SANTAMARIA_03	H73J2BBXY_3_IDT-DUI-NXT-14	2	INS2
SANTAMARIA_03	H73J2BBXY_3_IDT-DUI-NXT-15	2	Unique
SANTAMARIA_03	H73J2BBXY_3_IDT-DUI-NXT-17	0	INS45
SANTAMARIA_03	H73J2BBXY_3_IDT-DUI-NXT-18	1	Unique
SANTAMARIA_03	H73J2BBXY_3_IDT-DUI-NXT-19	1	Unique
SANTAMARIA_03	H73J2BBXY_3_IDT-DUI-NXT-21	0	Unique
SANTAMARIA_03	H73J2BBXY_3_IDT-DUI-NXT-22	2	Unique
SANTAMARIA_03	H73J2BBXY_3_IDT-DUI-NXT-23	1	INS42
SANTAMARIA_03	H73J2BBXY_3_IDT-DUI-NXT-24	1	Unique
SANTAMARIA_03	H73J2BBXY_3_IDT-DUI-NXT-25	2	INS30
SANTAMARIA_03	H73J2BBXY_3_IDT-DUI-NXT-26	2	#N/A
SANTAMARIA_03	H73J2BBXY_3_IDT-DUI-NXT-27	1	Unique
SANTAMARIA_03	H73J2BBXY_3_IDT-DUI-NXT-28	0	Unique
SANTAMARIA_03	H73J2BBXY_3_IDT-DUI-NXT-31	0	Unique
SANTAMARIA_03	H73J2BBXY_3_IDT-DUI-NXT-32	1	INS2
SANTAMARIA_03	H73J2BBXY_3_IDT-DUI-NXT-33	1	Unique
SANTAMARIA_03	H73J2BBXY_3_IDT-DUI-NXT-35	1	Unique
SANTAMARIA_03	H73J2BBXY_3_IDT-DUI-NXT-36	0	INS11
SANTAMARIA_03	H73J2BBXY_3_IDT-DUI-NXT-37	2	INS2
SANTAMARIA_03	H73J2BBXY_3_IDT-DUI-NXT-39	2	Unique
SANTAMARIA_03	H73J2BBXY_3_IDT-DUI-NXT-40	1	Unique
SANTAMARIA_03	H73J2BBXY_3_IDT-DUI-NXT-42	0	Unique
SANTAMARIA_03	H73J2BBXY_3_IDT-DUI-NXT-43	1	#N/A
SANTAMARIA_03	H73J2BBXY_3_IDT-DUI-NXT-45	0	Unique
SANTAMARIA_03	H73J2BBXY_3_IDT-DUI-NXT-48	1	INS1
SANTAMARIA_03	H73J2BBXY_3_IDT-DUI-NXT-49	1	INS8
SANTAMARIA_03	H73J2BBXY_3_IDT-DUI-NXT-50	2	Unique
SANTAMARIA_03	H73J2BBXY_3_IDT-DUI-NXT-51	2	INS19
SANTAMARIA_03	H73J2BBXY_3_IDT-DUI-NXT-52	1	Unique
SANTAMARIA_03	H73J2BBXY_3_IDT-DUI-NXT-53	2	Unique
SANTAMARIA_03	H73J2BBXY_3_IDT-DUI-NXT-55	2	Unique
SANTAMARIA_03	H73J2BBXY_3_IDT-DUI-NXT-57	2	Unique
SANTAMARIA_03	H73J2BBXY_3_IDT-DUI-NXT-58	2	INS7
SANTAMARIA_03	H73J2BBXY_3_IDT-DUI-NXT-62	1	INS11
SANTAMARIA_03	H73J2BBXY_3_IDT-DUI-NXT-63	1	Unique
SANTAMARIA_03	H73J2BBXY_3_IDT-DUI-NXT-64	1	INS40
SANTAMARIA_03	H73J2BBXY_3_IDT-DUI-NXT-66	2	Unique
SANTAMARIA_03	H73J2BBXY_3_IDT-DUI-NXT-67	1	#N/A
SANTAMARIA_03	H73J2BBXY_3_IDT-DUI-NXT-68	1	INS8
SANTAMARIA_03	H73J2BBXY_3_IDT-DUI-NXT-71	1	INS19
SANTAMARIA_03	H73J2BBXY_3_IDT-DUI-NXT-74	2	Unique
SANTAMARIA_03	H73J2BBXY_3_IDT-DUI-NXT-75	0	INS1
SANTAMARIA_03	H73J2BBXY_3_IDT-DUI-NXT-76	1	INS19
SANTAMARIA_03	H73J2BBXY_3_IDT-DUI-NXT-77	1	INS45
SANTAMARIA_03	H73J2BBXY_3_IDT-DUI-NXT-79	2	INS7
SANTAMARIA_03	H73J2BBXY_3_IDT-DUI-NXT-83	2	INS2
SANTAMARIA_03	H73J2BBXY_3_IDT-DUI-NXT-85	2	INS32
SANTAMARIA_03	H73J2BBXY_3_IDT-DUI-NXT-86	1	Unique
SANTAMARIA_03	H73J2BBXY_3_IDT-DUI-NXT-87	1	Unique
SANTAMARIA_03	H73J2BBXY_3_IDT-DUI-NXT-91	2	INS2
SANTAMARIA_03	H73J2BBXY_3_IDT-DUI-NXT-93	1	INS42
SANTAMARIA_03	H73J2BBXY_3_IDT-DUI-NXT-96	1	Unique
SANTAMARIA_03	H73J2BBXY_3_IDT-DUI-NXT-97	0	Unique
SANTAMARIA_03	H73J2BBXY_3_IDT-DUI-NXT-98	0	Unique
SANTAMARIA_03	H73J2BBXY_3_IDT-DUI-NXT-99	0	Unique
SANTAMARIA_03	H73J2BBXY_3_IDT-DUI-NXT-100	0	Unique
SANTAMARIA_03	H73J2BBXY_3_IDT-DUI-NXT-101	0	Unique
SANTAMARIA_03	H73J2BBXY_3_IDT-DUI-NXT-102	0	Unique
SANTAMARIA_03	H73J2BBXY_3_IDT-DUI-NXT-103	1	Unique
SANTAMARIA_03	H73J2BBXY_3_IDT-DUI-NXT-104	0	Unique
SANTAMARIA_03	H73J2BBXY_3_IDT-DUI-NXT-105	0	Unique
SANTAMARIA_03	H73J2BBXY_3_IDT-DUI-NXT-106	0	Unique
SANTAMARIA_03	H73J2BBXY_3_IDT-DUI-NXT-107	0	Unique
SANTAMARIA_03	H73J2BBXY_3_IDT-DUI-NXT-108	0	Unique
SANTAMARIA_03	H73J2BBXY_3_IDT-DUI-NXT-109	0	Unique
SANTAMARIA_03	H73J2BBXY_3_IDT-DUI-NXT-110	0	Unique
SANTAMARIA_03	H73J2BBXY_3_IDT-DUI-NXT-111	0	Unique
SANTAMARIA_03	H73J2BBXY_3_IDT-DUI-NXT-112	0	Unique
SANTAMARIA_03	H73J2BBXY_3_IDT-DUI-NXT-113	0	Unique
SANTAMARIA_03	H73J2BBXY_3_IDT-DUI-NXT-114	0	Unique
SANTAMARIA_03	H73J2BBXY_3_IDT-DUI-NXT-115	0	Unique
SANTAMARIA_03	H73J2BBXY_3_IDT-DUI-NXT-116	0	Unique
SANTAMARIA_03	H73J2BBXY_3_IDT-DUI-NXT-117	0	Unique
SANTAMARIA_03	H73J2BBXY_3_IDT-DUI-NXT-118	0	Unique
SANTAMARIA_03	H73J2BBXY_3_IDT-DUI-NXT-119	0	Unique
SANTAMARIA_03	H73J2BBXY_3_IDT-DUI-NXT-120	0	Unique
SANTAMARIA_03	H73J2BBXY_3_IDT-DUI-NXT-121	0	Unique
SANTAMARIA_03	H73J2BBXY_3_IDT-DUI-NXT-122	0	Unique
SANTAMARIA_03	H73J2BBXY_3_IDT-DUI-NXT-123	0	Unique
SANTAMARIA_03	H73J2BBXY_3_IDT-DUI-NXT-124	0	Unique
SANTAMARIA_03	H73J2BBXY_3_IDT-DUI-NXT-125	0	Unique
SANTAMARIA_03	H73J2BBXY_3_IDT-DUI-NXT-127	0	Unique
SANTAMARIA_03	H73J2BBXY_3_IDT-DUI-NXT-128	0	Unique
SANTAMARIA_03	H73J2BBXY_3_IDT-DUI-NXT-129	0	Unique
SANTAMARIA_03	H73J2BBXY_3_IDT-DUI-NXT-130	0	Unique
SANTAMARIA_03	H73J2BBXY_3_IDT-DUI-NXT-131	1	Unique
SANTAMARIA_03	H73J2BBXY_3_IDT-DUI-NXT-132	0	Unique
SANTAMARIA_03	H73J2BBXY_3_IDT-DUI-NXT-133	0	Unique
SANTAMARIA_03	H73J2BBXY_3_IDT-DUI-NXT-134	0	Unique
SANTAMARIA_03	H73J2BBXY_3_IDT-DUI-NXT-135	0	Unique
SANTAMARIA_03	H73J2BBXY_3_IDT-DUI-NXT-136	0	Unique
SANTAMARIA_03	H73J2BBXY_3_IDT-DUI-NXT-137	0	Unique
SANTAMARIA_03	H73J2BBXY_3_IDT-DUI-NXT-138	0	Unique
SANTAMARIA_03	H73J2BBXY_3_IDT-DUI-NXT-139	0	Unique
SANTAMARIA_03	H73J2BBXY_3_IDT-DUI-NXT-140	0	Unique
SANTAMARIA_03	H73J2BBXY_3_IDT-DUI-NXT-141	0	Unique
SANTAMARIA_03	H73J2BBXY_3_IDT-DUI-NXT-142	0	Unique
SANTAMARIA_03	H73J2BBXY_3_IDT-DUI-NXT-143	0	Unique
SANTAMARIA_03	H73J2BBXY_3_IDT-DUI-NXT-144	0	Unique
SANTAMARIA_03	H73J2BBXY_3_IDT-DUI-NXT-145	2	Unique
SANTAMARIA_03	H73J2BBXY_3_IDT-DUI-NXT-146	0	Unique
SANTAMARIA_03	H73J2BBXY_3_IDT-DUI-NXT-147	0	Unique
SANTAMARIA_03	H73J2BBXY_3_IDT-DUI-NXT-148	0	Unique
SANTAMARIA_03	H73J2BBXY_3_IDT-DUI-NXT-149	0	Unique
SANTAMARIA_03	H73J2BBXY_3_IDT-DUI-NXT-150	0	Unique
SANTAMARIA_03	H73J2BBXY_3_IDT-DUI-NXT-151	0	Unique
SANTAMARIA_03	H73J2BBXY_3_IDT-DUI-NXT-152	0	Unique
SANTAMARIA_03	H73J2BBXY_3_IDT-DUI-NXT-153	0	Unique
SANTAMARIA_03	H73J2BBXY_3_IDT-DUI-NXT-154	0	Unique
SANTAMARIA_03	H73J2BBXY_3_IDT-DUI-NXT-155	0	Unique
SANTAMARIA_03	H73J2BBXY_3_IDT-DUI-NXT-156	0	Unique
SANTAMARIA_03	H73J2BBXY_3_IDT-DUI-NXT-157	0	Unique
SANTAMARIA_03	H73J2BBXY_3_IDT-DUI-NXT-158	0	Unique
SANTAMARIA_03	H73J2BBXY_3_IDT-DUI-NXT-159	0	Unique
SANTAMARIA_03	H73J2BBXY_3_IDT-DUI-NXT-160	0	Unique
SANTAMARIA_03	H73J2BBXY_3_IDT-DUI-NXT-161	0	Unique
SANTAMARIA_03	H73J2BBXY_3_IDT-DUI-NXT-162	0	Unique
SANTAMARIA_03	H73J2BBXY_3_IDT-DUI-NXT-163	0	Unique
SANTAMARIA_03	H73J2BBXY_3_IDT-DUI-NXT-164	0	Unique
SANTAMARIA_03	H73J2BBXY_3_IDT-DUI-NXT-165	0	Unique
SANTAMARIA_03	H73J2BBXY_3_IDT-DUI-NXT-166	1	Unique
SANTAMARIA_03	H73J2BBXY_3_IDT-DUI-NXT-169	0	Unique
SANTAMARIA_03	H73J2BBXY_3_IDT-DUI-NXT-170	0	Unique
SANTAMARIA_03	H73J2BBXY_3_IDT-DUI-NXT-171	0	Unique
SANTAMARIA_03	H73J2BBXY_3_IDT-DUI-NXT-172	0	Unique
SANTAMARIA_03	H73J2BBXY_3_IDT-DUI-NXT-173	0	Unique
SANTAMARIA_03	H73J2BBXY_3_IDT-DUI-NXT-174	0	Unique
SANTAMARIA_03	H73J2BBXY_3_IDT-DUI-NXT-176	0	Unique
SANTAMARIA_03	H73J2BBXY_3_IDT-DUI-NXT-177	1	Unique
SANTAMARIA_03	H73J2BBXY_3_IDT-DUI-NXT-178	0	Unique
SANTAMARIA_03	H73J2BBXY_3_IDT-DUI-NXT-179	0	Unique
SANTAMARIA_03	H73J2BBXY_3_IDT-DUI-NXT-180	0	Unique
SANTAMARIA_03	H73J2BBXY_3_IDT-DUI-NXT-181	0	Unique
SANTAMARIA_03	H73J2BBXY_3_IDT-DUI-NXT-182	0	Unique
SANTAMARIA_03	H73J2BBXY_3_IDT-DUI-NXT-183	1	#N/A
SANTAMARIA_03	H73J2BBXY_3_IDT-DUI-NXT-185	0	Unique
SANTAMARIA_03	H73J2BBXY_3_IDT-DUI-NXT-186	0	Unique
SANTAMARIA_03	H73J2BBXY_3_IDT-DUI-NXT-187	0	Unique
SANTAMARIA_03	H73J2BBXY_3_IDT-DUI-NXT-188	0	#N/A
SANTAMARIA_03	H73J2BBXY_3_IDT-DUI-NXT-189	0	Unique
SANTAMARIA_03	H73J2BBXY_3_IDT-DUI-NXT-191	0	Unique
SANTAMARIA_03	H73J2BBXY_3_IDT-DUI-NXT-192	0	Unique
SANTAMARIA_03	HC5H7BBXY_7_IDT-DUI-NXT-193	2	Unique
SANTAMARIA_03	HC5H7BBXY_7_IDT-DUI-NXT-195	2	INS32
SANTAMARIA_03	HC5H7BBXY_7_IDT-DUI-NXT-196	1	Unique
SANTAMARIA_03	HC5H7BBXY_7_IDT-DUI-NXT-198	1	INS2
SANTAMARIA_03	HC5H7BBXY_7_IDT-DUI-NXT-199	0	Unique
SANTAMARIA_03	HC5H7BBXY_7_IDT-DUI-NXT-200	2	Unique
SANTAMARIA_03	HC5H7BBXY_7_IDT-DUI-NXT-201	1	Unique
SANTAMARIA_03	HC5H7BBXY_7_IDT-DUI-NXT-202	0	Unique
SANTAMARIA_03	HC5H7BBXY_7_IDT-DUI-NXT-203	0	INS7
SANTAMARIA_03	HC5H7BBXY_7_IDT-DUI-NXT-205	2	Unique
SANTAMARIA_03	HC5H7BBXY_7_IDT-DUI-NXT-208	2	INS30
SANTAMARIA_03	HC5H7BBXY_7_IDT-DUI-NXT-212	1	Unique
SANTAMARIA_03	HC5H7BBXY_7_IDT-DUI-NXT-213	1	INS19
SANTAMARIA_03	HC5H7BBXY_7_IDT-DUI-NXT-221	1	#N/A
SANTAMARIA_03	HC5H7BBXY_7_IDT-DUI-NXT-224	0	Unique
SANTAMARIA_03	HC5H7BBXY_7_IDT-DUI-NXT-235	0	Unique
SANTAMARIA_03	HC5H7BBXY_7_IDT-DUI-NXT-237	1	Unique
SANTAMARIA_03	HC5H7BBXY_7_IDT-DUI-NXT-239	0	Unique
SANTAMARIA_03	HC5H7BBXY_7_IDT-DUI-NXT-241	1	#N/A
SANTAMARIA_03	HC5H7BBXY_7_IDT-DUI-NXT-242	2	Unique
SANTAMARIA_03	HC5H7BBXY_7_IDT-DUI-NXT-243	2	INS19
SANTAMARIA_03	HC5H7BBXY_7_IDT-DUI-NXT-246	1	INS28
SANTAMARIA_03	HC5H7BBXY_7_IDT-DUI-NXT-247	1	INS1
SANTAMARIA_03	HC5H7BBXY_7_IDT-DUI-NXT-250	0	INS32
SANTAMARIA_03	HC5H7BBXY_7_IDT-DUI-NXT-258	2	INS26
SANTAMARIA_03	HC5H7BBXY_7_IDT-DUI-NXT-259	0	INS40
SANTAMARIA_03	HC5H7BBXY_7_IDT-DUI-NXT-260	1	INS26
SANTAMARIA_03	HC5H7BBXY_7_IDT-DUI-NXT-265	1	INS28
SANTAMARIA_03	HC5H7BBXY_7_IDT-DUI-NXT-270	2	Unique
SANTAMARIA_03	HC5H7BBXY_7_IDT-DUI-NXT-271	0	Unique
SANTAMARIA_03	HC5H7BBXY_7_IDT-DUI-NXT-272	1	INS8
SANTAMARIA_03	HC5H7BBXY_7_IDT-DUI-NXT-274	1	INS2
SANTAMARIA_03	HC5H7BBXY_7_IDT-DUI-NXT-275	0	Unique
SANTAMARIA_03	HC5H7BBXY_7_IDT-DUI-NXT-277	2	Unique
SANTAMARIA_03	HC5H7BBXY_7_IDT-DUI-NXT-279	2	INS7
SANTAMARIA_03	HC5H7BBXY_7_IDT-DUI-NXT-282	2	INS8
SANTAMARIA_03	HC5H7BBXY_7_IDT-DUI-NXT-285	1	INS8
SANTAMARIA_03	HC5HWBBXY_7_IDT-DUI-NXT-289	0	Unique
SANTAMARIA_03	HC5HWBBXY_7_IDT-DUI-NXT-290	0	Unique
SANTAMARIA_03	HC5HWBBXY_7_IDT-DUI-NXT-291	1	Unique
SANTAMARIA_03	HC5HWBBXY_7_IDT-DUI-NXT-292	0	Unique
SANTAMARIA_03	HC5HWBBXY_7_IDT-DUI-NXT-293	0	Unique
SANTAMARIA_03	HC5HWBBXY_7_IDT-DUI-NXT-294	0	Unique
SANTAMARIA_03	HC5HWBBXY_7_IDT-DUI-NXT-295	0	Unique
SANTAMARIA_03	HC5HWBBXY_7_IDT-DUI-NXT-296	0	Unique
SANTAMARIA_03	HC5HWBBXY_7_IDT-DUI-NXT-297	0	Unique
SANTAMARIA_03	HC5HWBBXY_7_IDT-DUI-NXT-298	1	Unique
SANTAMARIA_03	HC5HWBBXY_7_IDT-DUI-NXT-299	0	Unique
SANTAMARIA_03	HC5HWBBXY_7_IDT-DUI-NXT-300	0	Unique
SANTAMARIA_03	HC5HWBBXY_7_IDT-DUI-NXT-301	2	Unique
SANTAMARIA_03	HC5HWBBXY_7_IDT-DUI-NXT-302	0	Unique
SANTAMARIA_03	HC5HWBBXY_7_IDT-DUI-NXT-303	0	Unique
SANTAMARIA_03	HC5HWBBXY_7_IDT-DUI-NXT-305	0	Unique
SANTAMARIA_03	HC5HWBBXY_7_IDT-DUI-NXT-306	0	Unique
SANTAMARIA_03	HC5HWBBXY_7_IDT-DUI-NXT-307	0	Unique
SANTAMARIA_03	HC5HWBBXY_7_IDT-DUI-NXT-308	0	Unique
SANTAMARIA_03	HC5HWBBXY_7_IDT-DUI-NXT-309	0	Unique
SANTAMARIA_03	HC5HWBBXY_7_IDT-DUI-NXT-310	0	Unique
SANTAMARIA_03	HC5HWBBXY_7_IDT-DUI-NXT-311	0	Unique
SANTAMARIA_03	HC5HWBBXY_7_IDT-DUI-NXT-312	0	Unique
SANTAMARIA_03	HC5HWBBXY_7_IDT-DUI-NXT-314	0	Unique
SANTAMARIA_03	HC5HWBBXY_7_IDT-DUI-NXT-315	0	Unique
SANTAMARIA_03	HC5HWBBXY_7_IDT-DUI-NXT-316	0	Unique
SANTAMARIA_03	HC5HWBBXY_7_IDT-DUI-NXT-317	0	Unique
SANTAMARIA_03	HC5HWBBXY_7_IDT-DUI-NXT-318	0	Unique
SANTAMARIA_03	HC5HWBBXY_7_IDT-DUI-NXT-319	0	Unique
SANTAMARIA_03	HC5HWBBXY_7_IDT-DUI-NXT-320	0	Unique
SANTAMARIA_03	HC5HWBBXY_7_IDT-DUI-NXT-321	0	Unique
SANTAMARIA_03	HC5HWBBXY_7_IDT-DUI-NXT-322	0	Unique
SANTAMARIA_03	HC5HWBBXY_7_IDT-DUI-NXT-323	0	Unique
SANTAMARIA_03	HC5HWBBXY_7_IDT-DUI-NXT-324	1	Unique
SANTAMARIA_03	HC5HWBBXY_7_IDT-DUI-NXT-325	0	Unique
SANTAMARIA_03	HC5HWBBXY_7_IDT-DUI-NXT-326	0	Unique
SANTAMARIA_03	HC5HWBBXY_7_IDT-DUI-NXT-327	0	Unique
SANTAMARIA_03	HC5HWBBXY_7_IDT-DUI-NXT-328	0	Unique
SANTAMARIA_03	HC5HWBBXY_7_IDT-DUI-NXT-329	0	Unique
SANTAMARIA_03	HC5HWBBXY_7_IDT-DUI-NXT-330	0	Unique
SANTAMARIA_03	HC5HWBBXY_7_IDT-DUI-NXT-331	0	Unique
SANTAMARIA_03	HC5HWBBXY_7_IDT-DUI-NXT-332	0	Unique
SANTAMARIA_03	HC5HWBBXY_7_IDT-DUI-NXT-333	0	Unique
SANTAMARIA_03	HC5HWBBXY_7_IDT-DUI-NXT-334	0	Unique
SANTAMARIA_03	HC5HWBBXY_7_IDT-DUI-NXT-336	0	Unique
SANTAMARIA_03	HC5HWBBXY_7_IDT-DUI-NXT-337	0	Unique
SANTAMARIA_03	HC5HWBBXY_7_IDT-DUI-NXT-338	0	Unique
SANTAMARIA_03	HC5HWBBXY_7_IDT-DUI-NXT-339	0	Unique
SANTAMARIA_03	HC5HWBBXY_7_IDT-DUI-NXT-340	2	Unique
SANTAMARIA_03	HC5HWBBXY_7_IDT-DUI-NXT-341	1	Unique
SANTAMARIA_03	HC5HWBBXY_7_IDT-DUI-NXT-342	0	Unique
SANTAMARIA_03	HC5HWBBXY_7_IDT-DUI-NXT-343	1	Unique
SANTAMARIA_03	HC5HWBBXY_7_IDT-DUI-NXT-344	0	Unique
SANTAMARIA_03	HC5HWBBXY_7_IDT-DUI-NXT-345	0	#N/A
SANTAMARIA_03	HC5HWBBXY_7_IDT-DUI-NXT-346	0	Unique
SANTAMARIA_03	HC5HWBBXY_7_IDT-DUI-NXT-347	1	Unique
SANTAMARIA_03	HC5HWBBXY_7_IDT-DUI-NXT-348	0	Unique
SANTAMARIA_03	HC5HWBBXY_7_IDT-DUI-NXT-349	0	Unique
SANTAMARIA_03	HC5HWBBXY_7_IDT-DUI-NXT-350	0	Unique
SANTAMARIA_03	HC5HWBBXY_7_IDT-DUI-NXT-351	0	Unique
SANTAMARIA_03	HC5HWBBXY_7_IDT-DUI-NXT-352	0	Unique
SANTAMARIA_03	HC5HWBBXY_7_IDT-DUI-NXT-353	0	Unique
SANTAMARIA_03	HC5HWBBXY_7_IDT-DUI-NXT-354	0	Unique
SANTAMARIA_03	HC5HWBBXY_7_IDT-DUI-NXT-356	0	Unique
SANTAMARIA_03	HC5HWBBXY_7_IDT-DUI-NXT-357	0	Unique
SANTAMARIA_03	HC5HWBBXY_7_IDT-DUI-NXT-358	0	Unique
SANTAMARIA_03	HC5HWBBXY_7_IDT-DUI-NXT-359	0	Unique
SANTAMARIA_03	HC5HWBBXY_7_IDT-DUI-NXT-360	0	Unique
SANTAMARIA_03	HC5HWBBXY_7_IDT-DUI-NXT-361	0	Unique
SANTAMARIA_03	HC5HWBBXY_7_IDT-DUI-NXT-362	0	Unique
SANTAMARIA_03	HC5HWBBXY_7_IDT-DUI-NXT-363	0	Unique
SANTAMARIA_03	HC5HWBBXY_7_IDT-DUI-NXT-364	0	#N/A
SANTAMARIA_03	HC5HWBBXY_7_IDT-DUI-NXT-365	0	Unique
SANTAMARIA_03	HC5HWBBXY_7_IDT-DUI-NXT-366	0	Unique
SANTAMARIA_03	HC5HWBBXY_7_IDT-DUI-NXT-367	0	Unique
SANTAMARIA_03	HC5HWBBXY_7_IDT-DUI-NXT-368	0	Unique
SANTAMARIA_03	HC5HWBBXY_7_IDT-DUI-NXT-369	0	Unique
SANTAMARIA_03	HC5HWBBXY_7_IDT-DUI-NXT-370	0	Unique
SANTAMARIA_03	HC5HWBBXY_7_IDT-DUI-NXT-371	0	Unique
SANTAMARIA_03	HC5HWBBXY_7_IDT-DUI-NXT-372	0	Unique
SANTAMARIA_03	HC5HWBBXY_7_IDT-DUI-NXT-374	0	Unique
SANTAMARIA_03	HC5HWBBXY_7_IDT-DUI-NXT-375	0	Unique
SANTAMARIA_03	HC5HWBBXY_7_IDT-DUI-NXT-377	0	Unique
SANTAMARIA_03	HC5HWBBXY_7_IDT-DUI-NXT-378	0	Unique
SANTAMARIA_03	HC5HWBBXY_7_IDT-DUI-NXT-379	1	Unique
SANTAMARIA_03	HC5HWBBXY_7_IDT-DUI-NXT-380	0	Unique
SANTAMARIA_03	HC5HWBBXY_7_IDT-DUI-NXT-381	0	Unique
SANTAMARIA_03	HC5HWBBXY_7_IDT-DUI-NXT-382	0	Unique
SANTAMARIA_03	HC5HWBBXY_7_IDT-DUI-NXT-383	0	Unique
SANTAMARIA_03	HC5HWBBXY_7_IDT-DUI-NXT-384	0	Unique
SANTAMARIA_01	CBPCNANXX_5_N701_S502	2	#N/A
SANTAMARIA_01	CBPCNANXX_5_N701_S503	2	#N/A
SANTAMARIA_01	CBPCNANXX_5_N701_S504	0	#N/A
SANTAMARIA_01	CBPCNANXX_5_N701_S505	2	#N/A
SANTAMARIA_01	CBPCNANXX_5_N701_S506	1	#N/A
SANTAMARIA_01	CBPCNANXX_5_N701_S507	1	#N/A
SANTAMARIA_01	CBPCNANXX_5_N701_S508	2	#N/A
SANTAMARIA_01	CBPCNANXX_5_N701_S517	1	#N/A
SANTAMARIA_01	CBPCNANXX_5_N702_S502	2	#N/A
SANTAMARIA_01	CBPCNANXX_5_N702_S503	2	#N/A
SANTAMARIA_01	CBPCNANXX_5_N702_S504	0	#N/A
SANTAMARIA_01	CBPCNANXX_5_N702_S505	2	#N/A
SANTAMARIA_01	CBPCNANXX_5_N702_S506	2	#N/A
SANTAMARIA_01	CBPCNANXX_5_N702_S507	2	#N/A
SANTAMARIA_01	CBPCNANXX_5_N702_S508	2	#N/A
SANTAMARIA_01	CBPCNANXX_5_N702_S517	1	#N/A
SANTAMARIA_01	CBPCNANXX_5_N703_S502	2	#N/A
SANTAMARIA_01	CBPCNANXX_5_N703_S503	1	#N/A
SANTAMARIA_01	CBPCNANXX_5_N703_S504	0	#N/A
SANTAMARIA_01	CBPCNANXX_5_N703_S505	2	#N/A
SANTAMARIA_01	CBPCNANXX_5_N703_S506	2	#N/A
SANTAMARIA_01	CBPCNANXX_5_N703_S507	0	#N/A
SANTAMARIA_01	CBPCNANXX_5_N703_S508	1	#N/A
SANTAMARIA_01	CBPCNANXX_5_N703_S517	1	#N/A
SANTAMARIA_01	CBPCNANXX_5_N704_S502	1	#N/A
SANTAMARIA_01	CBPCNANXX_5_N704_S503	2	#N/A
SANTAMARIA_01	CBPCNANXX_5_N704_S504	0	#N/A
SANTAMARIA_01	CBPCNANXX_5_N704_S505	2	#N/A
SANTAMARIA_01	CBPCNANXX_5_N704_S506	2	#N/A
SANTAMARIA_01	CBPCNANXX_5_N704_S507	2	#N/A
SANTAMARIA_01	CBPCNANXX_5_N704_S508	1	#N/A
SANTAMARIA_01	CBPCNANXX_5_N705_S502	2	#N/A
SANTAMARIA_01	CBPCNANXX_5_N705_S503	2	#N/A
SANTAMARIA_01	CBPCNANXX_5_N705_S504	0	#N/A
SANTAMARIA_01	CBPCNANXX_5_N705_S505	2	#N/A
SANTAMARIA_01	CBPCNANXX_5_N705_S506	0	#N/A
SANTAMARIA_01	CBPCNANXX_5_N705_S507	0	#N/A
SANTAMARIA_01	CBPCNANXX_5_N705_S517	2	#N/A
SANTAMARIA_01	CBPCNANXX_5_N706_S502	2	#N/A
SANTAMARIA_01	CBPCNANXX_5_N706_S503	0	#N/A
SANTAMARIA_01	CBPCNANXX_5_N706_S504	1	#N/A
SANTAMARIA_01	CBPCNANXX_5_N706_S505	2	#N/A
SANTAMARIA_01	CBPCNANXX_5_N706_S506	0	#N/A
SANTAMARIA_01	CBPCNANXX_5_N706_S507	2	#N/A
SANTAMARIA_01	CBPCNANXX_5_N706_S508	2	#N/A
SANTAMARIA_01	CBPCNANXX_5_N706_S517	1	#N/A
SANTAMARIA_01	CBPCNANXX_5_N707_S502	2	#N/A
SANTAMARIA_01	CBPCNANXX_5_N707_S503	2	#N/A
SANTAMARIA_01	CBPCNANXX_5_N707_S504	1	#N/A
SANTAMARIA_01	CBPCNANXX_5_N707_S505	2	#N/A
SANTAMARIA_01	CBPCNANXX_5_N707_S506	2	#N/A
SANTAMARIA_01	CBPCNANXX_5_N707_S507	2	#N/A
SANTAMARIA_01	CBPCNANXX_5_N707_S508	0	#N/A
SANTAMARIA_01	CBPCNANXX_5_N707_S517	0	#N/A
SANTAMARIA_01	CBPCNANXX_5_N708_S502	2	#N/A
SANTAMARIA_01	CBPCNANXX_5_N708_S503	2	#N/A
SANTAMARIA_01	CBPCNANXX_5_N708_S504	1	#N/A
SANTAMARIA_01	CBPCNANXX_5_N708_S505	2	#N/A
SANTAMARIA_01	CBPCNANXX_5_N708_S506	2	#N/A
SANTAMARIA_01	CBPCNANXX_5_N708_S507	2	#N/A
SANTAMARIA_01	CBPCNANXX_5_N708_S508	0	#N/A
SANTAMARIA_01	CBPCNANXX_5_N709_S502	1	#N/A
SANTAMARIA_01	CBPCNANXX_5_N709_S503	2	#N/A
SANTAMARIA_01	CBPCNANXX_5_N709_S504	0	#N/A
SANTAMARIA_01	CBPCNANXX_5_N709_S505	2	#N/A
SANTAMARIA_01	CBPCNANXX_5_N709_S506	2	#N/A
SANTAMARIA_01	CBPCNANXX_5_N709_S507	2	#N/A
SANTAMARIA_01	CBPCNANXX_5_N709_S508	1	#N/A
SANTAMARIA_01	CBPCNANXX_5_N709_S517	1	#N/A
SANTAMARIA_01	CBPCNANXX_5_N710_S502	0	#N/A
SANTAMARIA_01	CBPCNANXX_5_N710_S503	2	#N/A
SANTAMARIA_01	CBPCNANXX_5_N710_S504	0	#N/A
SANTAMARIA_01	CBPCNANXX_5_N710_S505	2	#N/A
SANTAMARIA_01	CBPCNANXX_5_N710_S506	2	#N/A
SANTAMARIA_01	CBPCNANXX_5_N710_S507	1	#N/A
SANTAMARIA_01	CBPCNANXX_5_N710_S508	2	#N/A
SANTAMARIA_01	CBPCNANXX_5_N710_S517	0	#N/A
SANTAMARIA_01	CBPCNANXX_5_N711_S502	2	#N/A
SANTAMARIA_01	CBPCNANXX_5_N711_S503	2	#N/A
SANTAMARIA_01	CBPCNANXX_5_N711_S504	1	#N/A
SANTAMARIA_01	CBPCNANXX_5_N711_S505	2	#N/A
SANTAMARIA_01	CBPCNANXX_5_N711_S506	2	#N/A
SANTAMARIA_01	CBPCNANXX_5_N711_S507	2	#N/A
SANTAMARIA_01	CBPCNANXX_5_N711_S508	2	#N/A
SANTAMARIA_01	CBPCNANXX_5_N711_S517	2	#N/A
SANTAMARIA_01	CBPCNANXX_5_N712_S502	2	#N/A
SANTAMARIA_01	CBPCNANXX_5_N712_S503	2	#N/A
SANTAMARIA_01	CBPCNANXX_5_N712_S504	1	#N/A
SANTAMARIA_01	CBPCNANXX_5_N712_S505	2	#N/A
SANTAMARIA_01	CBPCNANXX_5_N712_S506	2	#N/A
SANTAMARIA_01	CBPCNANXX_5_N712_S507	2	#N/A
SANTAMARIA_01	CBPCNANXX_5_N712_S508	2	#N/A
SANTAMARIA_01	CBPCNANXX_5_N712_S517	1	#N/A
SANTAMARIA_01	CBPF6ANXX_5_N701_S504	2	#N/A
SANTAMARIA_01	CBPF6ANXX_5_N701_S505	0	#N/A
SANTAMARIA_01	CBPF6ANXX_5_N702_S502	2	#N/A
SANTAMARIA_01	CBPF6ANXX_5_N702_S504	2	#N/A
SANTAMARIA_01	CBPF6ANXX_5_N703_S502	2	#N/A
SANTAMARIA_01	CBPF6ANXX_5_N703_S504	0	#N/A
SANTAMARIA_01	CBPF6ANXX_5_N703_S505	1	#N/A
SANTAMARIA_01	CBPF6ANXX_5_N704_S505	0	#N/A
SANTAMARIA_01	CBPF6ANXX_5_N705_S502	2	#N/A
SANTAMARIA_01	CBPF6ANXX_5_N705_S504	2	#N/A
SANTAMARIA_01	CBPF6ANXX_5_N705_S505	2	#N/A
SANTAMARIA_01	CBPF6ANXX_5_N706_S502	2	#N/A
SANTAMARIA_01	CBPF6ANXX_5_N706_S504	0	#N/A
SANTAMARIA_01	CBPF6ANXX_5_N707_S504	1	#N/A
SANTAMARIA_01	CBPF6ANXX_5_N707_S505	1	#N/A
SANTAMARIA_01	CBPF6ANXX_5_N708_S502	2	#N/A
SANTAMARIA_01	CBPF6ANXX_5_N708_S504	2	#N/A
SANTAMARIA_01	CBPF6ANXX_5_N708_S505	0	#N/A
SANTAMARIA_01	CBPF6ANXX_5_N709_S504	2	#N/A
SANTAMARIA_01	CBPF6ANXX_5_N709_S505	0	#N/A
SANTAMARIA_01	CBPF6ANXX_5_N710_S504	2	#N/A
SANTAMARIA_01	CBPF6ANXX_5_N710_S505	0	#N/A
SANTAMARIA_01	CBPF6ANXX_5_N711_S504	2	#N/A
SANTAMARIA_01	CBPF6ANXX_5_N712_S504	2	#N/A
SANTAMARIA_01	CBPF6ANXX_5_N712_S505	0	#N/A
SANTAMARIA_01	CBPGDANXX_1_N701_S502	0	#N/A
SANTAMARIA_01	CBPGDANXX_1_N701_S503	1	#N/A
SANTAMARIA_01	CBPGDANXX_1_N701_S504	0	#N/A
SANTAMARIA_01	CBPGDANXX_1_N701_S505	0	#N/A
SANTAMARIA_01	CBPGDANXX_1_N701_S506	2	#N/A
SANTAMARIA_01	CBPGDANXX_1_N701_S507	1	#N/A
SANTAMARIA_01	CBPGDANXX_1_N701_S508	2	#N/A
SANTAMARIA_01	CBPGDANXX_1_N701_S517	1	#N/A
SANTAMARIA_01	CBPGDANXX_1_N702_S502	2	#N/A
SANTAMARIA_01	CBPGDANXX_1_N702_S503	2	#N/A
SANTAMARIA_01	CBPGDANXX_1_N702_S504	1	#N/A
SANTAMARIA_01	CBPGDANXX_1_N702_S505	2	#N/A
SANTAMARIA_01	CBPGDANXX_1_N702_S506	2	#N/A
SANTAMARIA_01	CBPGDANXX_1_N702_S507	2	#N/A
SANTAMARIA_01	CBPGDANXX_1_N702_S508	2	#N/A
SANTAMARIA_01	CBPGDANXX_1_N703_S502	2	#N/A
SANTAMARIA_01	CBPGDANXX_1_N703_S503	0	#N/A
SANTAMARIA_01	CBPGDANXX_1_N703_S504	2	#N/A
SANTAMARIA_01	CBPGDANXX_1_N703_S505	2	#N/A
SANTAMARIA_01	CBPGDANXX_1_N703_S507	2	#N/A
SANTAMARIA_01	CBPGDANXX_1_N703_S508	2	#N/A
SANTAMARIA_01	CBPGDANXX_1_N703_S517	1	#N/A
SANTAMARIA_01	CBPGDANXX_1_N704_S502	0	#N/A
SANTAMARIA_01	CBPGDANXX_1_N704_S503	1	#N/A
SANTAMARIA_01	CBPGDANXX_1_N704_S504	0	#N/A
SANTAMARIA_01	CBPGDANXX_1_N704_S505	2	#N/A
SANTAMARIA_01	CBPGDANXX_1_N704_S506	2	#N/A
SANTAMARIA_01	CBPGDANXX_1_N704_S507	1	#N/A
SANTAMARIA_01	CBPGDANXX_1_N704_S508	2	#N/A
SANTAMARIA_01	CBPGDANXX_1_N704_S517	1	#N/A
SANTAMARIA_01	CBPGDANXX_1_N705_S502	0	#N/A
SANTAMARIA_01	CBPGDANXX_1_N705_S503	2	#N/A
SANTAMARIA_01	CBPGDANXX_1_N705_S504	2	#N/A
SANTAMARIA_01	CBPGDANXX_1_N705_S505	2	#N/A
SANTAMARIA_01	CBPGDANXX_1_N705_S506	2	#N/A
SANTAMARIA_01	CBPGDANXX_1_N705_S507	2	#N/A
SANTAMARIA_01	CBPGDANXX_1_N705_S517	2	#N/A
SANTAMARIA_01	CBPGDANXX_1_N706_S502	2	#N/A
SANTAMARIA_01	CBPGDANXX_1_N706_S503	2	#N/A
SANTAMARIA_01	CBPGDANXX_1_N706_S504	2	#N/A
SANTAMARIA_01	CBPGDANXX_1_N706_S505	2	#N/A
SANTAMARIA_01	CBPGDANXX_1_N706_S506	2	#N/A
SANTAMARIA_01	CBPGDANXX_1_N706_S507	0	#N/A
SANTAMARIA_01	CBPGDANXX_1_N706_S517	2	#N/A
SANTAMARIA_01	CBPGDANXX_1_N707_S502	2	#N/A
SANTAMARIA_01	CBPGDANXX_1_N707_S504	2	#N/A
SANTAMARIA_01	CBPGDANXX_1_N707_S506	2	#N/A
SANTAMARIA_01	CBPGDANXX_1_N707_S517	2	#N/A
SANTAMARIA_01	CBPGDANXX_1_N708_S502	2	#N/A
SANTAMARIA_01	CBPGDANXX_1_N708_S503	2	#N/A
SANTAMARIA_01	CBPGDANXX_1_N708_S505	2	#N/A
SANTAMARIA_01	CBPGDANXX_1_N708_S517	2	#N/A
SANTAMARIA_01	CBPGDANXX_1_N709_S502	2	#N/A
SANTAMARIA_01	CBPGDANXX_1_N709_S503	2	#N/A
SANTAMARIA_01	CBPGDANXX_1_N709_S504	2	#N/A
SANTAMARIA_01	CBPGDANXX_1_N709_S505	2	#N/A
SANTAMARIA_01	CBPGDANXX_1_N709_S506	2	#N/A
SANTAMARIA_01	CBPGDANXX_1_N709_S507	2	#N/A
SANTAMARIA_01	CBPGDANXX_1_N709_S517	2	#N/A
SANTAMARIA_01	CBPGDANXX_1_N710_S502	2	#N/A
SANTAMARIA_01	CBPGDANXX_1_N710_S504	2	#N/A
SANTAMARIA_01	CBPGDANXX_1_N710_S506	2	#N/A
SANTAMARIA_01	CBPGDANXX_1_N710_S507	2	#N/A
SANTAMARIA_01	CBPGDANXX_1_N710_S517	0	#N/A
SANTAMARIA_01	CBPGDANXX_1_N711_S502	2	#N/A
SANTAMARIA_01	CBPGDANXX_1_N711_S504	0	#N/A
SANTAMARIA_01	CBPGDANXX_1_N711_S517	2	#N/A
SANTAMARIA_01	CBPGDANXX_1_N712_S502	2	#N/A
SANTAMARIA_01	CBPGDANXX_1_N712_S504	2	#N/A
SANTAMARIA_01	CBPGDANXX_1_N712_S507	2	#N/A
SANTAMARIA_01	CBPGDANXX_1_N712_S517	2	#N/A

## Sheet: Hoja1
source	cell_id	cluster	Clonotype
SANTAMARIA_03	H73J2BBXY_2_IDT-DUI-NXT-343	0	INS0
SANTAMARIA_03	H73J2BBXY_2_IDT-DUI-NXT-301	2	INS0
SANTAMARIA_03	H73J2BBXY_2_IDT-DUI-NXT-317	2	INS0
SANTAMARIA_03	H73J2BBXY_2_IDT-DUI-NXT-336	2	INS0
SANTAMARIA_03	H73J2BBXY_2_IDT-DUI-NXT-338	2	INS0
SANTAMARIA_03	H73J2BBXY_2_IDT-DUI-NXT-353	2	INS0
SANTAMARIA_03	H73J2BBXY_2_IDT-DUI-NXT-372	2	INS0
SANTAMARIA_03	H73J2BBXY_2_IDT-DUI-NXT-381	2	INS0
SANTAMARIA_03	H73WCBBXY_6_IDT-DUI-NXT-102	2	INS0
SANTAMARIA_03	H73WCBBXY_6_IDT-DUI-NXT-109	2	INS0
SANTAMARIA_03	H73WCBBXY_6_IDT-DUI-NXT-131	2	INS0
SANTAMARIA_03	H73WCBBXY_6_IDT-DUI-NXT-139	2	INS0
SANTAMARIA_03	H73WCBBXY_6_IDT-DUI-NXT-146	2	INS0
SANTAMARIA_03	H73J2BBXY_3_IDT-DUI-NXT-75	0	INS1
SANTAMARIA_03	H73J2BBXY_3_IDT-DUI-NXT-48	1	INS1
SANTAMARIA_03	HC5H7BBXY_7_IDT-DUI-NXT-247	1	INS1
SANTAMARIA_03	H73WCBBXY_5_IDT-DUI-NXT-27	0	INS10
SANTAMARIA_03	H73WCBBXY_5_IDT-DUI-NXT-45	0	INS10
SANTAMARIA_03	H73WCBBXY_5_IDT-DUI-NXT-15	1	INS10
SANTAMARIA_03	H73WCBBXY_5_IDT-DUI-NXT-63	2	INS10
SANTAMARIA_03	H73WCBBXY_5_IDT-DUI-NXT-73	2	INS10
SANTAMARIA_03	H73J2BBXY_3_IDT-DUI-NXT-36	0	INS11
SANTAMARIA_03	H73J2BBXY_3_IDT-DUI-NXT-62	1	INS11
SANTAMARIA_03	H73J2BBXY_2_IDT-DUI-NXT-327	1	INS12
SANTAMARIA_03	H73J2BBXY_2_IDT-DUI-NXT-354	1	INS12
SANTAMARIA_03	H73WCBBXY_5_IDT-DUI-NXT-1	1	INS12
SANTAMARIA_03	H73WCBBXY_6_IDT-DUI-NXT-132	1	INS12
SANTAMARIA_03	H73J2BBXY_2_IDT-DUI-NXT-346	2	INS12
SANTAMARIA_03	H73J2BBXY_2_IDT-DUI-NXT-371	2	INS12
SANTAMARIA_03	H73WCBBXY_5_IDT-DUI-NXT-14	2	INS12
SANTAMARIA_03	H73WCBBXY_5_IDT-DUI-NXT-85	2	INS12
SANTAMARIA_03	H73WCBBXY_5_IDT-DUI-NXT-96	2	INS12
SANTAMARIA_03	H73WCBBXY_6_IDT-DUI-NXT-125	2	INS12
SANTAMARIA_03	H73WCBBXY_6_IDT-DUI-NXT-162	2	INS12
SANTAMARIA_03	H73WCBBXY_6_IDT-DUI-NXT-185	2	INS12
SANTAMARIA_03	H73WCBBXY_6_IDT-DUI-NXT-157	0	INS13
SANTAMARIA_03	H73J2BBXY_2_IDT-DUI-NXT-328	1	INS13
SANTAMARIA_03	H73J2BBXY_2_IDT-DUI-NXT-335	1	INS13
SANTAMARIA_03	H73J2BBXY_2_IDT-DUI-NXT-350	1	INS13
SANTAMARIA_03	H73J2BBXY_2_IDT-DUI-NXT-366	1	INS13
SANTAMARIA_03	H73WCBBXY_5_IDT-DUI-NXT-25	1	INS13
SANTAMARIA_03	H73WCBBXY_5_IDT-DUI-NXT-40	1	INS13
SANTAMARIA_03	H73WCBBXY_5_IDT-DUI-NXT-61	1	INS13
SANTAMARIA_03	H73WCBBXY_5_IDT-DUI-NXT-80	1	INS13
SANTAMARIA_03	H73J2BBXY_2_IDT-DUI-NXT-299	2	INS13
SANTAMARIA_03	H73J2BBXY_2_IDT-DUI-NXT-358	2	INS13
SANTAMARIA_03	H73J2BBXY_2_IDT-DUI-NXT-383	2	INS13
SANTAMARIA_03	H73J2BBXY_2_IDT-DUI-NXT-384	2	INS13
SANTAMARIA_03	H73WCBBXY_5_IDT-DUI-NXT-34	1	INS14
SANTAMARIA_03	H73WCBBXY_5_IDT-DUI-NXT-50	1	INS14
SANTAMARIA_03	H73WCBBXY_5_IDT-DUI-NXT-87	1	INS14
SANTAMARIA_03	H73WCBBXY_5_IDT-DUI-NXT-66	0	INS15
SANTAMARIA_03	H73WCBBXY_5_IDT-DUI-NXT-29	1	INS15
SANTAMARIA_03	H73WCBBXY_5_IDT-DUI-NXT-41	1	INS15
SANTAMARIA_03	H73WCBBXY_5_IDT-DUI-NXT-51	1	INS15
SANTAMARIA_03	H73WCBBXY_5_IDT-DUI-NXT-75	1	INS15
SANTAMARIA_03	H73WCBBXY_5_IDT-DUI-NXT-4	2	INS15
SANTAMARIA_03	H73WCBBXY_5_IDT-DUI-NXT-13	2	INS15
SANTAMARIA_03	H73WCBBXY_5_IDT-DUI-NXT-30	2	INS15
SANTAMARIA_03	H73WCBBXY_5_IDT-DUI-NXT-32	2	INS15
SANTAMARIA_03	H73WCBBXY_5_IDT-DUI-NXT-58	2	INS15
SANTAMARIA_03	H73WCBBXY_5_IDT-DUI-NXT-62	2	INS15
SANTAMARIA_03	H73WCBBXY_5_IDT-DUI-NXT-74	2	INS15
SANTAMARIA_03	H73WCBBXY_5_IDT-DUI-NXT-77	2	INS15
SANTAMARIA_03	H73WCBBXY_5_IDT-DUI-NXT-81	2	INS15
SANTAMARIA_03	H73WCBBXY_5_IDT-DUI-NXT-88	2	INS15
SANTAMARIA_03	H73WCBBXY_5_IDT-DUI-NXT-89	2	INS15
SANTAMARIA_03	H73WCBBXY_6_IDT-DUI-NXT-98	1	INS16
SANTAMARIA_03	H73WCBBXY_6_IDT-DUI-NXT-105	1	INS16
SANTAMARIA_03	H73WCBBXY_6_IDT-DUI-NXT-142	1	INS16
SANTAMARIA_03	H73WCBBXY_6_IDT-DUI-NXT-145	1	INS16
SANTAMARIA_03	H73J2BBXY_2_IDT-DUI-NXT-319	2	INS16
SANTAMARIA_03	H73J2BBXY_2_IDT-DUI-NXT-332	2	INS16
SANTAMARIA_03	H73J2BBXY_2_IDT-DUI-NXT-334	2	INS16
SANTAMARIA_03	H73J2BBXY_2_IDT-DUI-NXT-341	2	INS16
SANTAMARIA_03	H73J2BBXY_2_IDT-DUI-NXT-359	2	INS16
SANTAMARIA_03	H73WCBBXY_6_IDT-DUI-NXT-149	2	INS16
SANTAMARIA_03	H73J2BBXY_2_IDT-DUI-NXT-333	1	INS17
SANTAMARIA_03	H73J2BBXY_2_IDT-DUI-NXT-360	1	INS17
SANTAMARIA_03	H73WCBBXY_6_IDT-DUI-NXT-114	1	INS17
SANTAMARIA_03	H73J2BBXY_2_IDT-DUI-NXT-326	2	INS17
SANTAMARIA_03	H73J2BBXY_2_IDT-DUI-NXT-293	1	INS18
SANTAMARIA_03	H73J2BBXY_2_IDT-DUI-NXT-304	1	INS18
SANTAMARIA_03	H73J2BBXY_2_IDT-DUI-NXT-315	1	INS18
SANTAMARIA_03	H73J2BBXY_2_IDT-DUI-NXT-296	2	INS18
SANTAMARIA_03	H73J2BBXY_3_IDT-DUI-NXT-71	1	INS19
SANTAMARIA_03	H73J2BBXY_3_IDT-DUI-NXT-76	1	INS19
SANTAMARIA_03	HC5H7BBXY_7_IDT-DUI-NXT-213	1	INS19
SANTAMARIA_03	H73J2BBXY_3_IDT-DUI-NXT-51	2	INS19
SANTAMARIA_03	HC5H7BBXY_7_IDT-DUI-NXT-243	2	INS19
SANTAMARIA_03	H73J2BBXY_3_IDT-DUI-NXT-10	0	INS2
SANTAMARIA_03	H73J2BBXY_3_IDT-DUI-NXT-32	1	INS2
SANTAMARIA_03	HC5H7BBXY_7_IDT-DUI-NXT-198	1	INS2
SANTAMARIA_03	HC5H7BBXY_7_IDT-DUI-NXT-274	1	INS2
SANTAMARIA_03	H73J2BBXY_3_IDT-DUI-NXT-13	2	INS2
SANTAMARIA_03	H73J2BBXY_3_IDT-DUI-NXT-14	2	INS2
SANTAMARIA_03	H73J2BBXY_3_IDT-DUI-NXT-37	2	INS2
SANTAMARIA_03	H73J2BBXY_3_IDT-DUI-NXT-83	2	INS2
SANTAMARIA_03	H73J2BBXY_3_IDT-DUI-NXT-91	2	INS2
SANTAMARIA_03	H73WCBBXY_5_IDT-DUI-NXT-9	1	INS20
SANTAMARIA_03	H73WCBBXY_5_IDT-DUI-NXT-12	1	INS20
SANTAMARIA_03	H73WCBBXY_5_IDT-DUI-NXT-39	1	INS20
SANTAMARIA_03	H73WCBBXY_5_IDT-DUI-NXT-69	1	INS20
SANTAMARIA_03	H73J2BBXY_2_IDT-DUI-NXT-295	1	INS21
SANTAMARIA_03	H73J2BBXY_2_IDT-DUI-NXT-382	1	INS21
SANTAMARIA_03	H73J2BBXY_2_IDT-DUI-NXT-342	2	INS21
SANTAMARIA_03	H73J2BBXY_2_IDT-DUI-NXT-347	2	INS21
SANTAMARIA_03	H73J2BBXY_2_IDT-DUI-NXT-365	2	INS21
SANTAMARIA_03	H73J2BBXY_2_IDT-DUI-NXT-377	2	INS21
SANTAMARIA_03	H73WCBBXY_6_IDT-DUI-NXT-115	2	INS21
SANTAMARIA_03	H73WCBBXY_6_IDT-DUI-NXT-128	2	INS21
SANTAMARIA_03	H73J2BBXY_2_IDT-DUI-NXT-292	1	INS22
SANTAMARIA_03	H73J2BBXY_2_IDT-DUI-NXT-329	1	INS22
SANTAMARIA_03	H73J2BBXY_2_IDT-DUI-NXT-344	1	INS22
SANTAMARIA_03	H73J2BBXY_2_IDT-DUI-NXT-340	1	INS23
SANTAMARIA_03	H73WCBBXY_6_IDT-DUI-NXT-110	1	INS23
SANTAMARIA_03	H73J2BBXY_2_IDT-DUI-NXT-349	2	INS23
SANTAMARIA_03	H73J2BBXY_2_IDT-DUI-NXT-351	2	INS23
SANTAMARIA_03	H73WCBBXY_6_IDT-DUI-NXT-127	2	INS23
SANTAMARIA_03	H73J2BBXY_2_IDT-DUI-NXT-331	1	INS24
SANTAMARIA_03	H73J2BBXY_2_IDT-DUI-NXT-364	1	INS24
SANTAMARIA_03	H73J2BBXY_2_IDT-DUI-NXT-368	1	INS24
SANTAMARIA_03	H73WCBBXY_6_IDT-DUI-NXT-129	1	INS24
SANTAMARIA_03	H73WCBBXY_6_IDT-DUI-NXT-154	1	INS24
SANTAMARIA_03	H73WCBBXY_6_IDT-DUI-NXT-179	1	INS24
SANTAMARIA_03	H73J2BBXY_2_IDT-DUI-NXT-291	2	INS24
SANTAMARIA_03	H73J2BBXY_2_IDT-DUI-NXT-305	2	INS24
SANTAMARIA_03	H73J2BBXY_2_IDT-DUI-NXT-307	2	INS24
SANTAMARIA_03	H73J2BBXY_2_IDT-DUI-NXT-312	2	INS24
SANTAMARIA_03	H73J2BBXY_2_IDT-DUI-NXT-324	2	INS24
SANTAMARIA_03	H73J2BBXY_2_IDT-DUI-NXT-339	2	INS24
SANTAMARIA_03	H73J2BBXY_2_IDT-DUI-NXT-355	2	INS24
SANTAMARIA_03	H73J2BBXY_2_IDT-DUI-NXT-357	2	INS24
SANTAMARIA_03	H73J2BBXY_2_IDT-DUI-NXT-380	2	INS24
SANTAMARIA_03	H73WCBBXY_6_IDT-DUI-NXT-103	2	INS24
SANTAMARIA_03	H73WCBBXY_6_IDT-DUI-NXT-104	2	INS24
SANTAMARIA_03	H73WCBBXY_6_IDT-DUI-NXT-111	2	INS24
SANTAMARIA_03	H73WCBBXY_6_IDT-DUI-NXT-113	2	INS24
SANTAMARIA_03	H73WCBBXY_6_IDT-DUI-NXT-117	2	INS24
SANTAMARIA_03	H73WCBBXY_6_IDT-DUI-NXT-119	2	INS24
SANTAMARIA_03	H73WCBBXY_6_IDT-DUI-NXT-137	2	INS24
SANTAMARIA_03	H73WCBBXY_6_IDT-DUI-NXT-148	2	INS24
SANTAMARIA_03	H73WCBBXY_6_IDT-DUI-NXT-153	2	INS24
SANTAMARIA_03	H73WCBBXY_6_IDT-DUI-NXT-155	2	INS24
SANTAMARIA_03	H73WCBBXY_5_IDT-DUI-NXT-38	1	INS25
SANTAMARIA_03	H73WCBBXY_5_IDT-DUI-NXT-33	2	INS25
SANTAMARIA_03	H73WCBBXY_5_IDT-DUI-NXT-55	2	INS25
SANTAMARIA_03	HC5H7BBXY_7_IDT-DUI-NXT-260	1	INS26
SANTAMARIA_03	HC5H7BBXY_7_IDT-DUI-NXT-258	2	INS26
SANTAMARIA_03	H73J2BBXY_2_IDT-DUI-NXT-352	1	INS27
SANTAMARIA_03	H73WCBBXY_6_IDT-DUI-NXT-156	1	INS27
SANTAMARIA_03	H73J2BBXY_2_IDT-DUI-NXT-294	2	INS27
SANTAMARIA_03	H73J2BBXY_2_IDT-DUI-NXT-298	2	INS27
SANTAMARIA_03	HC5H7BBXY_7_IDT-DUI-NXT-246	1	INS28
SANTAMARIA_03	HC5H7BBXY_7_IDT-DUI-NXT-265	1	INS28
SANTAMARIA_03	H73WCBBXY_5_IDT-DUI-NXT-65	0	INS29
SANTAMARIA_03	H73WCBBXY_5_IDT-DUI-NXT-91	0	INS29
SANTAMARIA_03	H73WCBBXY_6_IDT-DUI-NXT-121	0	INS3
SANTAMARIA_03	H73WCBBXY_6_IDT-DUI-NXT-136	0	INS3
SANTAMARIA_03	H73J2BBXY_2_IDT-DUI-NXT-376	1	INS3
SANTAMARIA_03	H73J2BBXY_2_IDT-DUI-NXT-289	2	INS3
SANTAMARIA_03	H73J2BBXY_2_IDT-DUI-NXT-322	2	INS3
SANTAMARIA_03	H73WCBBXY_6_IDT-DUI-NXT-106	2	INS3
SANTAMARIA_03	H73WCBBXY_6_IDT-DUI-NXT-133	2	INS3
SANTAMARIA_03	H73J2BBXY_3_IDT-DUI-NXT-25	2	INS30
SANTAMARIA_03	HC5H7BBXY_7_IDT-DUI-NXT-208	2	INS30
SANTAMARIA_03	H73WCBBXY_5_IDT-DUI-NXT-16	0	INS31
SANTAMARIA_03	H73WCBBXY_5_IDT-DUI-NXT-57	0	INS31
SANTAMARIA_03	H73WCBBXY_5_IDT-DUI-NXT-47	1	INS31
SANTAMARIA_03	H73WCBBXY_5_IDT-DUI-NXT-43	2	INS31
SANTAMARIA_03	HC5H7BBXY_7_IDT-DUI-NXT-250	0	INS32
SANTAMARIA_03	H73J2BBXY_3_IDT-DUI-NXT-85	2	INS32
SANTAMARIA_03	HC5H7BBXY_7_IDT-DUI-NXT-195	2	INS32
SANTAMARIA_03	H73WCBBXY_5_IDT-DUI-NXT-7	1	INS33
SANTAMARIA_03	H73WCBBXY_5_IDT-DUI-NXT-56	1	INS33
SANTAMARIA_03	H73WCBBXY_5_IDT-DUI-NXT-78	1	INS33
SANTAMARIA_03	H73WCBBXY_5_IDT-DUI-NXT-92	1	INS33
SANTAMARIA_03	H73J2BBXY_2_IDT-DUI-NXT-306	2	INS34
SANTAMARIA_03	H73J2BBXY_2_IDT-DUI-NXT-310	2	INS34
SANTAMARIA_03	H73J2BBXY_2_IDT-DUI-NXT-362	2	INS34
SANTAMARIA_03	H73J2BBXY_2_IDT-DUI-NXT-378	2	INS34
SANTAMARIA_03	H73WCBBXY_6_IDT-DUI-NXT-100	2	INS34
SANTAMARIA_03	H73WCBBXY_6_IDT-DUI-NXT-112	2	INS34
SANTAMARIA_03	H73WCBBXY_6_IDT-DUI-NXT-116	2	INS34
SANTAMARIA_03	H73WCBBXY_6_IDT-DUI-NXT-118	2	INS34
SANTAMARIA_03	H73WCBBXY_6_IDT-DUI-NXT-120	2	INS34
SANTAMARIA_03	H73WCBBXY_6_IDT-DUI-NXT-124	2	INS34
SANTAMARIA_03	H73WCBBXY_6_IDT-DUI-NXT-150	2	INS34
SANTAMARIA_03	H73WCBBXY_6_IDT-DUI-NXT-152	2	INS34
SANTAMARIA_03	H73WCBBXY_6_IDT-DUI-NXT-167	2	INS34
SANTAMARIA_03	H73WCBBXY_5_IDT-DUI-NXT-11	2	INS35
SANTAMARIA_03	H73WCBBXY_5_IDT-DUI-NXT-64	2	INS35
SANTAMARIA_03	H73WCBBXY_5_IDT-DUI-NXT-17	1	INS36
SANTAMARIA_03	H73WCBBXY_5_IDT-DUI-NXT-83	2	INS36
SANTAMARIA_03	H73WCBBXY_5_IDT-DUI-NXT-90	2	INS36
SANTAMARIA_03	H73J2BBXY_2_IDT-DUI-NXT-330	1	INS37
SANTAMARIA_03	H73WCBBXY_6_IDT-DUI-NXT-138	2	INS37
SANTAMARIA_03	H73WCBBXY_5_IDT-DUI-NXT-86	0	INS38
SANTAMARIA_03	H73WCBBXY_5_IDT-DUI-NXT-44	1	INS38
SANTAMARIA_03	H73J2BBXY_2_IDT-DUI-NXT-323	1	INS39
SANTAMARIA_03	H73WCBBXY_6_IDT-DUI-NXT-130	2	INS39
SANTAMARIA_03	H73J2BBXY_2_IDT-DUI-NXT-321	1	INS4
SANTAMARIA_03	H73J2BBXY_2_IDT-DUI-NXT-369	1	INS4
SANTAMARIA_03	H73WCBBXY_6_IDT-DUI-NXT-144	1	INS4
SANTAMARIA_03	H73J2BBXY_2_IDT-DUI-NXT-309	2	INS4
SANTAMARIA_03	H73J2BBXY_2_IDT-DUI-NXT-345	2	INS4
SANTAMARIA_03	HC5H7BBXY_7_IDT-DUI-NXT-259	0	INS40
SANTAMARIA_03	H73J2BBXY_3_IDT-DUI-NXT-64	1	INS40
SANTAMARIA_03	H73WCBBXY_6_IDT-DUI-NXT-99	2	INS41
SANTAMARIA_03	H73WCBBXY_6_IDT-DUI-NXT-135	2	INS41
SANTAMARIA_03	H73J2BBXY_3_IDT-DUI-NXT-23	1	INS42
SANTAMARIA_03	H73J2BBXY_3_IDT-DUI-NXT-93	1	INS42
SANTAMARIA_03	H73WCBBXY_5_IDT-DUI-NXT-23	0	INS43
SANTAMARIA_03	H73WCBBXY_5_IDT-DUI-NXT-5	1	INS43
SANTAMARIA_03	H73WCBBXY_5_IDT-DUI-NXT-53	1	INS43
SANTAMARIA_03	H73WCBBXY_6_IDT-DUI-NXT-97	1	INS44
SANTAMARIA_03	H73WCBBXY_6_IDT-DUI-NXT-134	1	INS44
SANTAMARIA_03	H73J2BBXY_3_IDT-DUI-NXT-17	0	INS45
SANTAMARIA_03	H73J2BBXY_3_IDT-DUI-NXT-77	1	INS45
SANTAMARIA_03	H73J2BBXY_2_IDT-DUI-NXT-370	1	INS5
SANTAMARIA_03	H73WCBBXY_6_IDT-DUI-NXT-122	1	INS5
SANTAMARIA_03	H73WCBBXY_6_IDT-DUI-NXT-123	1	INS5
SANTAMARIA_03	H73WCBBXY_6_IDT-DUI-NXT-168	1	INS5
SANTAMARIA_03	H73J2BBXY_2_IDT-DUI-NXT-313	2	INS5
SANTAMARIA_03	H73J2BBXY_2_IDT-DUI-NXT-314	2	INS5
SANTAMARIA_03	H73J2BBXY_2_IDT-DUI-NXT-320	2	INS5
SANTAMARIA_03	H73J2BBXY_2_IDT-DUI-NXT-325	2	INS5
SANTAMARIA_03	H73J2BBXY_2_IDT-DUI-NXT-348	2	INS5
SANTAMARIA_03	H73J2BBXY_2_IDT-DUI-NXT-361	2	INS5
SANTAMARIA_03	H73J2BBXY_2_IDT-DUI-NXT-374	2	INS5
SANTAMARIA_03	H73J2BBXY_2_IDT-DUI-NXT-375	2	INS5
SANTAMARIA_03	H73WCBBXY_6_IDT-DUI-NXT-126	2	INS5
SANTAMARIA_03	H73WCBBXY_6_IDT-DUI-NXT-143	2	INS5
SANTAMARIA_03	H73WCBBXY_5_IDT-DUI-NXT-18	0	INS6
SANTAMARIA_03	H73WCBBXY_5_IDT-DUI-NXT-28	0	INS6
SANTAMARIA_03	H73WCBBXY_5_IDT-DUI-NXT-31	0	INS6
SANTAMARIA_03	H73WCBBXY_5_IDT-DUI-NXT-37	0	INS6
SANTAMARIA_03	H73WCBBXY_5_IDT-DUI-NXT-59	0	INS6
SANTAMARIA_03	H73WCBBXY_5_IDT-DUI-NXT-19	1	INS6
SANTAMARIA_03	H73WCBBXY_5_IDT-DUI-NXT-24	1	INS6
SANTAMARIA_03	H73WCBBXY_5_IDT-DUI-NXT-42	1	INS6
SANTAMARIA_03	H73WCBBXY_5_IDT-DUI-NXT-54	1	INS6
SANTAMARIA_03	H73WCBBXY_5_IDT-DUI-NXT-70	1	INS6
SANTAMARIA_03	H73WCBBXY_5_IDT-DUI-NXT-82	1	INS6
SANTAMARIA_03	H73WCBBXY_5_IDT-DUI-NXT-3	2	INS6
SANTAMARIA_03	H73WCBBXY_5_IDT-DUI-NXT-6	2	INS6
SANTAMARIA_03	H73WCBBXY_5_IDT-DUI-NXT-10	2	INS6
SANTAMARIA_03	H73WCBBXY_5_IDT-DUI-NXT-26	2	INS6
SANTAMARIA_03	H73WCBBXY_5_IDT-DUI-NXT-36	2	INS6
SANTAMARIA_03	H73WCBBXY_5_IDT-DUI-NXT-68	2	INS6
SANTAMARIA_03	H73WCBBXY_5_IDT-DUI-NXT-79	2	INS6
SANTAMARIA_03	HC5H7BBXY_7_IDT-DUI-NXT-203	0	INS7
SANTAMARIA_03	H73J2BBXY_3_IDT-DUI-NXT-58	2	INS7
SANTAMARIA_03	H73J2BBXY_3_IDT-DUI-NXT-79	2	INS7
SANTAMARIA_03	HC5H7BBXY_7_IDT-DUI-NXT-279	2	INS7
SANTAMARIA_03	H73J2BBXY_3_IDT-DUI-NXT-49	1	INS8
SANTAMARIA_03	H73J2BBXY_3_IDT-DUI-NXT-68	1	INS8
SANTAMARIA_03	HC5H7BBXY_7_IDT-DUI-NXT-272	1	INS8
SANTAMARIA_03	HC5H7BBXY_7_IDT-DUI-NXT-285	1	INS8
SANTAMARIA_03	HC5H7BBXY_7_IDT-DUI-NXT-282	2	INS8
SANTAMARIA_03	H73WCBBXY_5_IDT-DUI-NXT-67	1	INS9
SANTAMARIA_03	H73WCBBXY_5_IDT-DUI-NXT-72	1	INS9
SANTAMARIA_03	H73WCBBXY_5_IDT-DUI-NXT-76	2	INS9
SANTAMARIA_03	H73WCBBXY_5_IDT-DUI-NXT-52	0	Unique
SANTAMARIA_03	H73WCBBXY_5_IDT-DUI-NXT-71	0	Unique
SANTAMARIA_03	H73J2BBXY_3_IDT-DUI-NXT-2	0	Unique
SANTAMARIA_03	H73J2BBXY_3_IDT-DUI-NXT-12	0	Unique
SANTAMARIA_03	H73J2BBXY_3_IDT-DUI-NXT-21	0	Unique
SANTAMARIA_03	H73J2BBXY_3_IDT-DUI-NXT-28	0	Unique
SANTAMARIA_03	H73J2BBXY_3_IDT-DUI-NXT-31	0	Unique
SANTAMARIA_03	H73J2BBXY_3_IDT-DUI-NXT-42	0	Unique
SANTAMARIA_03	H73J2BBXY_3_IDT-DUI-NXT-45	0	Unique
SANTAMARIA_03	H73J2BBXY_3_IDT-DUI-NXT-97	0	Unique
SANTAMARIA_03	H73J2BBXY_3_IDT-DUI-NXT-98	0	Unique
SANTAMARIA_03	H73J2BBXY_3_IDT-DUI-NXT-99	0	Unique
SANTAMARIA_03	H73J2BBXY_3_IDT-DUI-NXT-100	0	Unique
SANTAMARIA_03	H73J2BBXY_3_IDT-DUI-NXT-101	0	Unique
SANTAMARIA_03	H73J2BBXY_3_IDT-DUI-NXT-102	0	Unique
SANTAMARIA_03	H73J2BBXY_3_IDT-DUI-NXT-104	0	Unique
SANTAMARIA_03	H73J2BBXY_3_IDT-DUI-NXT-105	0	Unique
SANTAMARIA_03	H73J2BBXY_3_IDT-DUI-NXT-106	0	Unique
SANTAMARIA_03	H73J2BBXY_3_IDT-DUI-NXT-107	0	Unique
SANTAMARIA_03	H73J2BBXY_3_IDT-DUI-NXT-108	0	Unique
SANTAMARIA_03	H73J2BBXY_3_IDT-DUI-NXT-109	0	Unique
SANTAMARIA_03	H73J2BBXY_3_IDT-DUI-NXT-110	0	Unique
SANTAMARIA_03	H73J2BBXY_3_IDT-DUI-NXT-111	0	Unique
SANTAMARIA_03	H73J2BBXY_3_IDT-DUI-NXT-112	0	Unique
SANTAMARIA_03	H73J2BBXY_3_IDT-DUI-NXT-113	0	Unique
SANTAMARIA_03	H73J2BBXY_3_IDT-DUI-NXT-114	0	Unique
SANTAMARIA_03	H73J2BBXY_3_IDT-DUI-NXT-115	0	Unique
SANTAMARIA_03	H73J2BBXY_3_IDT-DUI-NXT-116	0	Unique
SANTAMARIA_03	H73J2BBXY_3_IDT-DUI-NXT-117	0	Unique
SANTAMARIA_03	H73J2BBXY_3_IDT-DUI-NXT-118	0	Unique
SANTAMARIA_03	H73J2BBXY_3_IDT-DUI-NXT-119	0	Unique
SANTAMARIA_03	H73J2BBXY_3_IDT-DUI-NXT-120	0	Unique
SANTAMARIA_03	H73J2BBXY_3_IDT-DUI-NXT-121	0	Unique
SANTAMARIA_03	H73J2BBXY_3_IDT-DUI-NXT-122	0	Unique
SANTAMARIA_03	H73J2BBXY_3_IDT-DUI-NXT-123	0	Unique
SANTAMARIA_03	H73J2BBXY_3_IDT-DUI-NXT-124	0	Unique
SANTAMARIA_03	H73J2BBXY_3_IDT-DUI-NXT-125	0	Unique
SANTAMARIA_03	H73J2BBXY_3_IDT-DUI-NXT-127	0	Unique
SANTAMARIA_03	H73J2BBXY_3_IDT-DUI-NXT-128	0	Unique
SANTAMARIA_03	H73J2BBXY_3_IDT-DUI-NXT-129	0	Unique
SANTAMARIA_03	H73J2BBXY_3_IDT-DUI-NXT-130	0	Unique
SANTAMARIA_03	H73J2BBXY_3_IDT-DUI-NXT-132	0	Unique
SANTAMARIA_03	H73J2BBXY_3_IDT-DUI-NXT-133	0	Unique
SANTAMARIA_03	H73J2BBXY_3_IDT-DUI-NXT-134	0	Unique
SANTAMARIA_03	H73J2BBXY_3_IDT-DUI-NXT-135	0	Unique
SANTAMARIA_03	H73J2BBXY_3_IDT-DUI-NXT-136	0	Unique
SANTAMARIA_03	H73J2BBXY_3_IDT-DUI-NXT-137	0	Unique
SANTAMARIA_03	H73J2BBXY_3_IDT-DUI-NXT-138	0	Unique
SANTAMARIA_03	H73J2BBXY_3_IDT-DUI-NXT-139	0	Unique
SANTAMARIA_03	H73J2BBXY_3_IDT-DUI-NXT-140	0	Unique
SANTAMARIA_03	H73J2BBXY_3_IDT-DUI-NXT-141	0	Unique
SANTAMARIA_03	H73J2BBXY_3_IDT-DUI-NXT-142	0	Unique
SANTAMARIA_03	H73J2BBXY_3_IDT-DUI-NXT-143	0	Unique
SANTAMARIA_03	H73J2BBXY_3_IDT-DUI-NXT-144	0	Unique
SANTAMARIA_03	H73J2BBXY_3_IDT-DUI-NXT-146	0	Unique
SANTAMARIA_03	H73J2BBXY_3_IDT-DUI-NXT-147	0	Unique
SANTAMARIA_03	H73J2BBXY_3_IDT-DUI-NXT-148	0	Unique
SANTAMARIA_03	H73J2BBXY_3_IDT-DUI-NXT-149	0	Unique
SANTAMARIA_03	H73J2BBXY_3_IDT-DUI-NXT-150	0	Unique
SANTAMARIA_03	H73J2BBXY_3_IDT-DUI-NXT-151	0	Unique
SANTAMARIA_03	H73J2BBXY_3_IDT-DUI-NXT-152	0	Unique
SANTAMARIA_03	H73J2BBXY_3_IDT-DUI-NXT-153	0	Unique
SANTAMARIA_03	H73J2BBXY_3_IDT-DUI-NXT-154	0	Unique
SANTAMARIA_03	H73J2BBXY_3_IDT-DUI-NXT-155	0	Unique
SANTAMARIA_03	H73J2BBXY_3_IDT-DUI-NXT-156	0	Unique
SANTAMARIA_03	H73J2BBXY_3_IDT-DUI-NXT-157	0	Unique
SANTAMARIA_03	H73J2BBXY_3_IDT-DUI-NXT-158	0	Unique
SANTAMARIA_03	H73J2BBXY_3_IDT-DUI-NXT-159	0	Unique
SANTAMARIA_03	H73J2BBXY_3_IDT-DUI-NXT-160	0	Unique
SANTAMARIA_03	H73J2BBXY_3_IDT-DUI-NXT-161	0	Unique
SANTAMARIA_03	H73J2BBXY_3_IDT-DUI-NXT-162	0	Unique
SANTAMARIA_03	H73J2BBXY_3_IDT-DUI-NXT-163	0	Unique
SANTAMARIA_03	H73J2BBXY_3_IDT-DUI-NXT-164	0	Unique
SANTAMARIA_03	H73J2BBXY_3_IDT-DUI-NXT-165	0	Unique
SANTAMARIA_03	H73J2BBXY_3_IDT-DUI-NXT-169	0	Unique
SANTAMARIA_03	H73J2BBXY_3_IDT-DUI-NXT-170	0	Unique
SANTAMARIA_03	H73J2BBXY_3_IDT-DUI-NXT-171	0	Unique
SANTAMARIA_03	H73J2BBXY_3_IDT-DUI-NXT-172	0	Unique
SANTAMARIA_03	H73J2BBXY_3_IDT-DUI-NXT-173	0	Unique
SANTAMARIA_03	H73J2BBXY_3_IDT-DUI-NXT-174	0	Unique
SANTAMARIA_03	H73J2BBXY_3_IDT-DUI-NXT-176	0	Unique
SANTAMARIA_03	H73J2BBXY_3_IDT-DUI-NXT-178	0	Unique
SANTAMARIA_03	H73J2BBXY_3_IDT-DUI-NXT-179	0	Unique
SANTAMARIA_03	H73J2BBXY_3_IDT-DUI-NXT-180	0	Unique
SANTAMARIA_03	H73J2BBXY_3_IDT-DUI-NXT-181	0	Unique
SANTAMARIA_03	H73J2BBXY_3_IDT-DUI-NXT-182	0	Unique
SANTAMARIA_03	H73J2BBXY_3_IDT-DUI-NXT-185	0	Unique
SANTAMARIA_03	H73J2BBXY_3_IDT-DUI-NXT-186	0	Unique
SANTAMARIA_03	H73J2BBXY_3_IDT-DUI-NXT-187	0	Unique
SANTAMARIA_03	H73J2BBXY_3_IDT-DUI-NXT-189	0	Unique
SANTAMARIA_03	H73J2BBXY_3_IDT-DUI-NXT-191	0	Unique
SANTAMARIA_03	H73J2BBXY_3_IDT-DUI-NXT-192	0	Unique
SANTAMARIA_03	HC5H7BBXY_7_IDT-DUI-NXT-199	0	Unique
SANTAMARIA_03	HC5H7BBXY_7_IDT-DUI-NXT-202	0	Unique
SANTAMARIA_03	HC5H7BBXY_7_IDT-DUI-NXT-224	0	Unique
SANTAMARIA_03	HC5H7BBXY_7_IDT-DUI-NXT-235	0	Unique
SANTAMARIA_03	HC5H7BBXY_7_IDT-DUI-NXT-239	0	Unique
SANTAMARIA_03	HC5H7BBXY_7_IDT-DUI-NXT-271	0	Unique
SANTAMARIA_03	HC5H7BBXY_7_IDT-DUI-NXT-275	0	Unique
SANTAMARIA_03	HC5HWBBXY_7_IDT-DUI-NXT-289	0	Unique
SANTAMARIA_03	HC5HWBBXY_7_IDT-DUI-NXT-290	0	Unique
SANTAMARIA_03	HC5HWBBXY_7_IDT-DUI-NXT-292	0	Unique
SANTAMARIA_03	HC5HWBBXY_7_IDT-DUI-NXT-293	0	Unique
SANTAMARIA_03	HC5HWBBXY_7_IDT-DUI-NXT-294	0	Unique
SANTAMARIA_03	HC5HWBBXY_7_IDT-DUI-NXT-295	0	Unique
SANTAMARIA_03	HC5HWBBXY_7_IDT-DUI-NXT-296	0	Unique
SANTAMARIA_03	HC5HWBBXY_7_IDT-DUI-NXT-297	0	Unique
SANTAMARIA_03	HC5HWBBXY_7_IDT-DUI-NXT-299	0	Unique
SANTAMARIA_03	HC5HWBBXY_7_IDT-DUI-NXT-300	0	Unique
SANTAMARIA_03	HC5HWBBXY_7_IDT-DUI-NXT-302	0	Unique
SANTAMARIA_03	HC5HWBBXY_7_IDT-DUI-NXT-303	0	Unique
SANTAMARIA_03	HC5HWBBXY_7_IDT-DUI-NXT-305	0	Unique
SANTAMARIA_03	HC5HWBBXY_7_IDT-DUI-NXT-306	0	Unique
SANTAMARIA_03	HC5HWBBXY_7_IDT-DUI-NXT-307	0	Unique
SANTAMARIA_03	HC5HWBBXY_7_IDT-DUI-NXT-308	0	Unique
SANTAMARIA_03	HC5HWBBXY_7_IDT-DUI-NXT-309	0	Unique
SANTAMARIA_03	HC5HWBBXY_7_IDT-DUI-NXT-310	0	Unique
SANTAMARIA_03	HC5HWBBXY_7_IDT-DUI-NXT-311	0	Unique
SANTAMARIA_03	HC5HWBBXY_7_IDT-DUI-NXT-312	0	Unique
SANTAMARIA_03	HC5HWBBXY_7_IDT-DUI-NXT-314	0	Unique
SANTAMARIA_03	HC5HWBBXY_7_IDT-DUI-NXT-315	0	Unique
SANTAMARIA_03	HC5HWBBXY_7_IDT-DUI-NXT-316	0	Unique
SANTAMARIA_03	HC5HWBBXY_7_IDT-DUI-NXT-317	0	Unique
SANTAMARIA_03	HC5HWBBXY_7_IDT-DUI-NXT-318	0	Unique
SANTAMARIA_03	HC5HWBBXY_7_IDT-DUI-NXT-319	0	Unique
SANTAMARIA_03	HC5HWBBXY_7_IDT-DUI-NXT-320	0	Unique
SANTAMARIA_03	HC5HWBBXY_7_IDT-DUI-NXT-321	0	Unique
SANTAMARIA_03	HC5HWBBXY_7_IDT-DUI-NXT-322	0	Unique
SANTAMARIA_03	HC5HWBBXY_7_IDT-DUI-NXT-323	0	Unique
SANTAMARIA_03	HC5HWBBXY_7_IDT-DUI-NXT-325	0	Unique
SANTAMARIA_03	HC5HWBBXY_7_IDT-DUI-NXT-326	0	Unique
SANTAMARIA_03	HC5HWBBXY_7_IDT-DUI-NXT-327	0	Unique
SANTAMARIA_03	HC5HWBBXY_7_IDT-DUI-NXT-328	0	Unique
SANTAMARIA_03	HC5HWBBXY_7_IDT-DUI-NXT-329	0	Unique
SANTAMARIA_03	HC5HWBBXY_7_IDT-DUI-NXT-330	0	Unique
SANTAMARIA_03	HC5HWBBXY_7_IDT-DUI-NXT-331	0	Unique
SANTAMARIA_03	HC5HWBBXY_7_IDT-DUI-NXT-332	0	Unique
SANTAMARIA_03	HC5HWBBXY_7_IDT-DUI-NXT-333	0	Unique
SANTAMARIA_03	HC5HWBBXY_7_IDT-DUI-NXT-334	0	Unique
SANTAMARIA_03	HC5HWBBXY_7_IDT-DUI-NXT-336	0	Unique
SANTAMARIA_03	HC5HWBBXY_7_IDT-DUI-NXT-337	0	Unique
SANTAMARIA_03	HC5HWBBXY_7_IDT-DUI-NXT-338	0	Unique
SANTAMARIA_03	HC5HWBBXY_7_IDT-DUI-NXT-339	0	Unique
SANTAMARIA_03	HC5HWBBXY_7_IDT-DUI-NXT-342	0	Unique
SANTAMARIA_03	HC5HWBBXY_7_IDT-DUI-NXT-344	0	Unique
SANTAMARIA_03	HC5HWBBXY_7_IDT-DUI-NXT-346	0	Unique
SANTAMARIA_03	HC5HWBBXY_7_IDT-DUI-NXT-348	0	Unique
SANTAMARIA_03	HC5HWBBXY_7_IDT-DUI-NXT-349	0	Unique
SANTAMARIA_03	HC5HWBBXY_7_IDT-DUI-NXT-350	0	Unique
SANTAMARIA_03	HC5HWBBXY_7_IDT-DUI-NXT-351	0	Unique
SANTAMARIA_03	HC5HWBBXY_7_IDT-DUI-NXT-352	0	Unique
SANTAMARIA_03	HC5HWBBXY_7_IDT-DUI-NXT-353	0	Unique
SANTAMARIA_03	HC5HWBBXY_7_IDT-DUI-NXT-354	0	Unique
SANTAMARIA_03	HC5HWBBXY_7_IDT-DUI-NXT-356	0	Unique
SANTAMARIA_03	HC5HWBBXY_7_IDT-DUI-NXT-357	0	Unique
SANTAMARIA_03	HC5HWBBXY_7_IDT-DUI-NXT-358	0	Unique
SANTAMARIA_03	HC5HWBBXY_7_IDT-DUI-NXT-359	0	Unique
SANTAMARIA_03	HC5HWBBXY_7_IDT-DUI-NXT-360	0	Unique
SANTAMARIA_03	HC5HWBBXY_7_IDT-DUI-NXT-361	0	Unique
SANTAMARIA_03	HC5HWBBXY_7_IDT-DUI-NXT-362	0	Unique
SANTAMARIA_03	HC5HWBBXY_7_IDT-DUI-NXT-363	0	Unique
SANTAMARIA_03	HC5HWBBXY_7_IDT-DUI-NXT-365	0	Unique
SANTAMARIA_03	HC5HWBBXY_7_IDT-DUI-NXT-366	0	Unique
SANTAMARIA_03	HC5HWBBXY_7_IDT-DUI-NXT-367	0	Unique
SANTAMARIA_03	HC5HWBBXY_7_IDT-DUI-NXT-368	0	Unique
SANTAMARIA_03	HC5HWBBXY_7_IDT-DUI-NXT-369	0	Unique
SANTAMARIA_03	HC5HWBBXY_7_IDT-DUI-NXT-370	0	Unique
SANTAMARIA_03	HC5HWBBXY_7_IDT-DUI-NXT-371	0	Unique
SANTAMARIA_03	HC5HWBBXY_7_IDT-DUI-NXT-372	0	Unique
SANTAMARIA_03	HC5HWBBXY_7_IDT-DUI-NXT-374	0	Unique
SANTAMARIA_03	HC5HWBBXY_7_IDT-DUI-NXT-375	0	Unique
SANTAMARIA_03	HC5HWBBXY_7_IDT-DUI-NXT-377	0	Unique
SANTAMARIA_03	HC5HWBBXY_7_IDT-DUI-NXT-378	0	Unique
SANTAMARIA_03	HC5HWBBXY_7_IDT-DUI-NXT-380	0	Unique
SANTAMARIA_03	HC5HWBBXY_7_IDT-DUI-NXT-381	0	Unique
SANTAMARIA_03	HC5HWBBXY_7_IDT-DUI-NXT-382	0	Unique
SANTAMARIA_03	HC5HWBBXY_7_IDT-DUI-NXT-383	0	Unique
SANTAMARIA_03	HC5HWBBXY_7_IDT-DUI-NXT-384	0	Unique
SANTAMARIA_03	H73WCBBXY_5_IDT-DUI-NXT-21	1	Unique
SANTAMARIA_03	H73WCBBXY_5_IDT-DUI-NXT-22	1	Unique
SANTAMARIA_03	H73WCBBXY_5_IDT-DUI-NXT-46	1	Unique
SANTAMARIA_03	H73WCBBXY_5_IDT-DUI-NXT-49	1	Unique
SANTAMARIA_03	H73WCBBXY_5_IDT-DUI-NXT-60	1	Unique
SANTAMARIA_03	H73WCBBXY_5_IDT-DUI-NXT-93	1	Unique
SANTAMARIA_03	H73J2BBXY_3_IDT-DUI-NXT-1	1	Unique
SANTAMARIA_03	H73J2BBXY_3_IDT-DUI-NXT-5	1	Unique
SANTAMARIA_03	H73J2BBXY_3_IDT-DUI-NXT-18	1	Unique
SANTAMARIA_03	H73J2BBXY_3_IDT-DUI-NXT-19	1	Unique
SANTAMARIA_03	H73J2BBXY_3_IDT-DUI-NXT-24	1	Unique
SANTAMARIA_03	H73J2BBXY_3_IDT-DUI-NXT-27	1	Unique
SANTAMARIA_03	H73J2BBXY_3_IDT-DUI-NXT-33	1	Unique
SANTAMARIA_03	H73J2BBXY_3_IDT-DUI-NXT-35	1	Unique
SANTAMARIA_03	H73J2BBXY_3_IDT-DUI-NXT-40	1	Unique
SANTAMARIA_03	H73J2BBXY_3_IDT-DUI-NXT-52	1	Unique
SANTAMARIA_03	H73J2BBXY_3_IDT-DUI-NXT-63	1	Unique
SANTAMARIA_03	H73J2BBXY_3_IDT-DUI-NXT-86	1	Unique
SANTAMARIA_03	H73J2BBXY_3_IDT-DUI-NXT-87	1	Unique
SANTAMARIA_03	H73J2BBXY_3_IDT-DUI-NXT-96	1	Unique
SANTAMARIA_03	H73J2BBXY_3_IDT-DUI-NXT-103	1	Unique
SANTAMARIA_03	H73J2BBXY_3_IDT-DUI-NXT-131	1	Unique
SANTAMARIA_03	H73J2BBXY_3_IDT-DUI-NXT-166	1	Unique
SANTAMARIA_03	H73J2BBXY_3_IDT-DUI-NXT-177	1	Unique
SANTAMARIA_03	HC5H7BBXY_7_IDT-DUI-NXT-196	1	Unique
SANTAMARIA_03	HC5H7BBXY_7_IDT-DUI-NXT-201	1	Unique
SANTAMARIA_03	HC5H7BBXY_7_IDT-DUI-NXT-212	1	Unique
SANTAMARIA_03	HC5H7BBXY_7_IDT-DUI-NXT-237	1	Unique
SANTAMARIA_03	HC5HWBBXY_7_IDT-DUI-NXT-291	1	Unique
SANTAMARIA_03	HC5HWBBXY_7_IDT-DUI-NXT-298	1	Unique
SANTAMARIA_03	HC5HWBBXY_7_IDT-DUI-NXT-324	1	Unique
SANTAMARIA_03	HC5HWBBXY_7_IDT-DUI-NXT-341	1	Unique
SANTAMARIA_03	HC5HWBBXY_7_IDT-DUI-NXT-343	1	Unique
SANTAMARIA_03	HC5HWBBXY_7_IDT-DUI-NXT-347	1	Unique
SANTAMARIA_03	HC5HWBBXY_7_IDT-DUI-NXT-379	1	Unique
SANTAMARIA_03	H73J2BBXY_2_IDT-DUI-NXT-290	2	Unique
SANTAMARIA_03	H73J2BBXY_2_IDT-DUI-NXT-316	2	Unique
SANTAMARIA_03	H73J2BBXY_2_IDT-DUI-NXT-356	2	Unique
SANTAMARIA_03	H73J2BBXY_2_IDT-DUI-NXT-363	2	Unique
SANTAMARIA_03	H73J2BBXY_2_IDT-DUI-NXT-373	2	Unique
SANTAMARIA_03	H73WCBBXY_5_IDT-DUI-NXT-2	2	Unique
SANTAMARIA_03	H73WCBBXY_5_IDT-DUI-NXT-8	2	Unique
SANTAMARIA_03	H73WCBBXY_5_IDT-DUI-NXT-20	2	Unique
SANTAMARIA_03	H73WCBBXY_5_IDT-DUI-NXT-48	2	Unique
SANTAMARIA_03	H73WCBBXY_6_IDT-DUI-NXT-108	2	Unique
SANTAMARIA_03	H73WCBBXY_6_IDT-DUI-NXT-140	2	Unique
SANTAMARIA_03	H73WCBBXY_6_IDT-DUI-NXT-147	2	Unique
SANTAMARIA_03	H73J2BBXY_3_IDT-DUI-NXT-7	2	Unique
SANTAMARIA_03	H73J2BBXY_3_IDT-DUI-NXT-8	2	Unique
SANTAMARIA_03	H73J2BBXY_3_IDT-DUI-NXT-15	2	Unique
SANTAMARIA_03	H73J2BBXY_3_IDT-DUI-NXT-22	2	Unique
SANTAMARIA_03	H73J2BBXY_3_IDT-DUI-NXT-39	2	Unique
SANTAMARIA_03	H73J2BBXY_3_IDT-DUI-NXT-50	2	Unique
SANTAMARIA_03	H73J2BBXY_3_IDT-DUI-NXT-53	2	Unique
SANTAMARIA_03	H73J2BBXY_3_IDT-DUI-NXT-55	2	Unique
SANTAMARIA_03	H73J2BBXY_3_IDT-DUI-NXT-57	2	Unique
SANTAMARIA_03	H73J2BBXY_3_IDT-DUI-NXT-66	2	Unique
SANTAMARIA_03	H73J2BBXY_3_IDT-DUI-NXT-74	2	Unique
SANTAMARIA_03	H73J2BBXY_3_IDT-DUI-NXT-145	2	Unique
SANTAMARIA_03	HC5H7BBXY_7_IDT-DUI-NXT-193	2	Unique
SANTAMARIA_03	HC5H7BBXY_7_IDT-DUI-NXT-200	2	Unique
SANTAMARIA_03	HC5H7BBXY_7_IDT-DUI-NXT-205	2	Unique
SANTAMARIA_03	HC5H7BBXY_7_IDT-DUI-NXT-242	2	Unique
SANTAMARIA_03	HC5H7BBXY_7_IDT-DUI-NXT-270	2	Unique
SANTAMARIA_03	HC5H7BBXY_7_IDT-DUI-NXT-277	2	Unique
SANTAMARIA_03	HC5HWBBXY_7_IDT-DUI-NXT-301	2	Unique
SANTAMARIA_03	HC5HWBBXY_7_IDT-DUI-NXT-340	2	Unique
