# Supplementary material for: Transcriptional re-programming of insulin B-chain epitope-specific T-follicular helper cells into anti-diabetogenic T-regulatory type-1 cells
Source: Front Immunol. 2023 Apr 19;14:1177722. doi: 10.3389/fimmu.2023.1177722 (PMC10154693; doi:10.3389/fimmu.2023.1177722)
Supplement: Supplementary file 6 [file DataSheet_5.xlsx]

## Sheet: Clonotype_Copies
CLONAL GROUP	CDR3A	CDR3B	# OF CELLS BELONGING TO THAT CLONAL GROUP
			R1	R2	R3	Tet-	TOTAL
0	TRAV10_AGCAAAGGCTGGA_TRAJ12	TRBV1_TGCAGGGGACTTCTATG_TRBJ2-7	0	0	15	0	15
1	TRAV7D-3_GTGAGAAGAGG_TRAJ18	TRBV2_CAAGATGGGCCGTCAAACA_TRBJ2-4	1	0	0	2	3
2	TRAV5D-4_GCAAGGTCAAACTA_TRAJ26	TRBV4_CAGCTCATATGA_TRBJ2-7	6	0	0	7	13
3	TRAV14-1_CAAGTAGGGCCTCGG_TRAJ11	TRBV1_AGTGCGTCTGGGGGGTATGC_TRBJ2-1	0	0	7	0	7
4	TRAV5D-4_AAGTGCAGGGGGCTATG_TRAJ47	TRBV1_TGCAGGGGGGGCGGAAGT_TRBJ1-1	0	0	5	0	5
5	TRAV5D-4_AAGTGGGGACTC_TRAJ11	TRBV1_GCTGACATCAGTCA_TRBJ2-4	0	0	14	0	14
6	TRAV10_CAAGCCGGGACACC_TRAJ27	TRBV3_CTTAGGCAGTGC_TRBJ2-3	0	18	0	0	18
7	TRAV5D-4_CAAGTACGAGAGG_TRAJ18	TRBV2_CAAGACCCGGCTCAAA_TRBJ2-4	5	0	0	2	7
8	TRAV5D-4_AAGTGCAGGA_TRAJ45	TRBV5_CAGCCTTCAGGGGAACAC_TRBJ2-2	4	0	0	2	6
9	TRAV5D-4_CAAGTAAGGGGGGTGC_TRAJ45	TRBV5_CCAAGCACTGGGGGTTAAACAG_TRBJ2-7	0	3	0	0	3
10	TRAV5D-4_AAGTGCAAAAGGTT_TRAJ18	TRBV16_AGCTTTTACAGTGC_TRBJ2-3	0	5	0	0	5
11	TRAV5D-4_CAAGTACAGG_TRAJ45	TRBV5_GCAGCGTACAGGGCAACAC_TRBJ2-2 TRBV2_GCCAACAGGGAAACA_TRBJ2-2	1	0	0	2	3
12	TRAV5D-4_CAAGTAAGGGAGGT_TRAJ18	TRBV1_GCAGATGGAGGTTCTG_TRBJ1-3 TRBV1_AGTGCCACAGGGGCGGGCAACG_TRBJ1-4	0	4	8	0	12
13	TRAV5D-4_AAGTGCAGGAGGT_TRAJ18	TRBV1_GCAGATTCGGGGGCTGGA_TRBJ1-3 TRBV1_GCAGATGGAGGGGGGGGTGCTG_TRBJ2-1	0	4	9	0	13
14	TRAV10_AAGCAAGGGAGGT_TRAJ18	TRBV1_CAGTGTGACTGGGGGGGGTGCA_TRBJ2-3	0	3	0	0	3
15	TRAV5D-4_AAGTGCGGGTGGCTCGG_TRAJ11	TRBV16_AGCTTCCTAAGTCA_TRBJ2-4	0	16	0	0	16
16	TRAV5D-4_TGCAAAGGGTGGAG_TRAJ12	TRBV1_GCAGATCCGACTGGGGGTGAAC_TRBJ2-7	0	0	10	0	10
17	TRAV5D-4_AAGTGCAGGGGGTTC_TRAJ18	TRBV1_GCAGATGGGGGTTCTG_TRBJ1-3	0	0	4	0	4
18	TRAV5D-4_TGCAATTAGAGGAGGT_TRAJ18	TRBV1_GCAGACGGGGGCGGTGGAA_TRBJ1-3	0	0	4	0	4
19	TRAV5D-4_GCAAGGACAGCAAA_TRAJ47	TRBV2_CCAAGGACAGCAAGA_TRBJ2-5	3	0	0	3	6
20	TRAV5D-4_AAGTGTGACGGGCAGTG_TRAJ53	TRBV16_CAAGCGGACTGGGTAGTCA_TRBJ2-4	0	4	0	0	4
21	TRAV13D-2_GCTATGACTG_TRAJ12	TRBV15_GCAGTCGACAGGGCGGCACAG_TRBJ1-1	0	0	9	0	9
22	TRAV12D-3_TGAGTAGGGGAGGT_TRAJ18	TRBV5_CAGCCCCTCCCGGGACAGGGGGGGGAACTA_TRBJ2-1	0	0	3	0	3
23	TRAV10D_AAGCAAGACTGG_TRAJ2	TRBV1_AGTGCCGGGAACGA_TRBJ1-4	0	0	6	0	6
24	TRAV7-1_GTGCAAAAGACAC_TRAJ30 TRAV5D-4_AAGTGCTGGAGGT_TRAJ18	TRBV1_GCAGATGGGGGTGCTGGA_TRBJ1-3	0	0	26	0	26
25	TRAV5D-4_CAAGTACCACTG_TRAJ52	TRBV1_GCAGATACAGGGGGCGGGCAGTA_TRBJ2-7	0	3	0	0	3
26	TRAV5D-4_CAAGTAAAGTGGGAGG_TRAJ42	TRBV30_AGTTCAAAGACAGGGTATGGGGAAGAC_TRBJ2-5	2	0	0	0	2
27	TRAV5D-4_CAAGTCGGCCCTCGG_TRAJ11	TRBV1_GCAGTTCGGGACATGCAG_TRBJ2-3	0	0	4	0	4
28	TRAV5-1_AAGTAAGCCTTCC_TRAJ34	TRBV2_CAGCCCCGGACAATCCTA_TRBJ2-7	2	0	0	0	2
29	TRAV10_AAGCAAGACGGGTTC_TRAJ18	TRBV2_AGCCAGACATATAACA_TRBJ1-5	0	2	0	0	2
30	TRAV13D-2_GCTATGAGGTATGC_TRAJ47 TRAV5D-4_GCAAGCCACAACT_TRAJ48		1	0	0	1	2
31	TRAV10_AGCAACTGTTG_TRAJ38 TRAV6D-7_CTCTGCCCAATA_TRAJ43	TRBV13-2_CGGTGGGGGGACTGGGAGGAGGAGGTACT_TRBJ2-7	0	4	0	0	4
32	TRAV7D-3_TGAGCAGAACTGG_TRAJ44	TRBV2_CAAGAAGGACAAACTCAAA_TRBJ2-4	2	0	0	2	4
33	TRAV5D-4_AAGTGCTAGTGG_TRAJ53	TRBV5_CCAAGCCGGGGTAGGCACAG_TRBJ1-1	0	5	0	0	5
34	TRAV10D_CAAGCTCCTCATCTG_TRAJ4	TRBV13-1_AGCAGGAATAGTGC_TRBJ2-3	0	0	13	0	13
35	TRAV2_GACTGGCGATAG_TRAJ18	TRBV13-2_AGCGGGGGCAGGAGTCA_TRBJ2-4	0	2	0	0	2
36	TRAV7-3_TGAGCCGGGCTGGA_TRAJ12	TRBV13-1_CAGCACCCCCGGGACAGGGGCTAACT_TRBJ2-1	0	3	0	0	3
37	TRAV17_TGGAGATCGATAG_TRAJ33	TRBV13-1_CAGTGGGGGGACAGGGGACACA_TRBJ1-1	0	0	2	0	2
38	TRAV13-1_ATGGATACTAACA_TRAJ31	TRBV1_TGCAGCCGGGACAGTTAATT_TRBJ1-6	0	2	0	0	2
39	TRAV5D-4_GCTGCCTGCAAGGGGGGAGCAT_TRAJ50	TRBV1_GCAGATCCGGCAGGGAAAGTC_TRBJ1-1	0	0	3	0	3
40	TRAV6D-5_CTGGGGAGGTATAA_TRAJ23	TRBV2_CAAGAGTCAGGGCCAAAC_TRBJ1-1	2	0	0	2	4
41	TRAV5D-4_CAAGTCTTGGAGGT_TRAJ18	TRBV1_GCAGATCAGGGGGGGGGAAA_TRBJ1-3	0	0	2	0	2
42	TRAV8D-1_CTGATAGGACGGG_TRAJ49	TRBV2_CAAGATTCGGGACTGGGGTCCTATG_TRBJ2-1	1	0	0	2	3
43	TRAV5D-4_GCTGCCGTAACCT_TRAJ6	TRBV15_GCAGTACGACTGGGGGGGGATATGA_TRBJ2-7	0	3	0	0	3
44	TRAV10D_CAAGCTCCCCATCC_TRAJ50	TRBV13-1_AGCAGGACAAGTGC_TRBJ2-3	0	0	2	0	2
45	TRAV5D-4_AAGTGCACTGGGGTCTGG_TRAJ42	TRBV2_CAGGACATTTCTG_TRBJ1-3	0	0	0	2	2
Unique			114	13	9	126
		TOTAL	144	94	155	153
