# Supplementary material for: Transcriptional re-programming of insulin B-chain epitope-specific T-follicular helper cells into anti-diabetogenic T-regulatory type-1 cells
Source: Front Immunol. 2023 Apr 19;14:1177722. doi: 10.3389/fimmu.2023.1177722 (PMC10154693; doi:10.3389/fimmu.2023.1177722)
Supplement: Supplementary file 7 [file DataSheet_6.xlsx]

## Sheet: Hoja1
cell_name	A_productive	CDR3A	B_productive	CDR3B	Clonal group	Specificity
HC5H7BBXY_7_IDT-DUI-NXT-258	TRAV5D-4_CAAGTAAAGTGGGAGG_TRAJ42	CAASKVGGSNAKLTF	TRBV30_AGTTCAAAGACAGGGTATGGGGAAGAC_TRBJ2-5	CSSKTGYGEDTQYF	26	InsB(12-20)-CT
H73WCBBXY_5_IDT-DUI-NXT-10	TRAV10_CAAGCCGGGACACC_TRAJ27	CAASRDTNTGKLTF	TRBV3_CTTAGGCAGTGC_TRBJ2-3	CASSLGSAETLYF	6	InsB(13-21)
H73J2BBXY_2_IDT-DUI-NXT-297	TRAV10_AGCAAAGGCTGGA_TRAJ12	CAAKAGGYKVVF	TRBV1_TGCAGGGGACTTCTATG_TRBJ2-7	CTCSAGDFYEQYF	0	InsB(10-23)-CT
